# Supplementary material for: Temperature synchronization of the Drosophila circadian clock protein PERIOD is controlled by the TRPA channel PYREXIA
Source: Commun Biol. 2019 Jul 1;2:246. doi: 10.1038/s42003-019-0497-0 (PMC6602953; doi:10.1038/s42003-019-0497-0)
Supplement: Supplementary file 3 — Supplementary Data 1 [file 42003_2019_497_MOESM3_ESM.xlsx]

## Sheet: y w
				y w;s-tim																					y w;s-tim
B37CtDayLight				B37CtM020C17 31 Aug 2016	B37CtM020C18 31 Aug 2016	B37CtM020C19 31 Aug 2016	B37CtM020C20 31 Aug 2016	B37CtM020C21 31 Aug 2016	B37CtM020C22 31 Aug 2016	B37CtM020C23 31 Aug 2016	B37CtM020C24 31 Aug 2016	B37CtM020C25 31 Aug 2016	B37CtM020C26 31 Aug 2016	B37CtM020C27 31 Aug 2016	B37CtM020C28 31 Aug 2016	B37CtM020C29 31 Aug 2016	B37CtM020C30 31 Aug 2016	B37CtM020C31 31 Aug 2016	B37CtM020C32		B36CtDayLight				B36CtM004C01 19 Jul 2016	B36CtM004C02 19 Jul 2016	B36CtM004C04 19 Jul 2016	B36CtM004C05 19 Jul 2016	B36CtM004C06 19 Jul 2016	B36CtM004C07 19 Jul 2016	B36CtM004C08 19 Jul 2016	B36CtM004C09 19 Jul 2016	B36CtM004C10 19 Jul 2016	B36CtM004C12 19 Jul 2016	B36CtM004C15 19 Jul 2016	B36CtM004C16 19 Jul 2016	B36CtM004C17 19 Jul 2016	B36CtM004C18 19 Jul 2016	B36CtM004C19 19 Jul 2016	B36CtM004C20 19 Jul 2016	B36CtM004C21 19 Jul 2016	B36CtM004C22 19 Jul 2016	B36CtM004C23 19 Jul 2016	B36CtM004C24 19 Jul 2016	B36CtM004C25 19 Jul 2016	B36CtM004C26 19 Jul 2016	B36CtM004C27 19 Jul 2016	B36CtM004C28 19 Jul 2016	B36CtM004C29 19 Jul 2016
902				902	902	902	902	902	902	902	902	902	902	902	902	902	902	902	902		947				947	947	947	947	947	947	947	947	947	947	947	947	947	947	947	947	947	947	947	947	947	947	947	947	947
30				30	30	30	30	30	30	30	30	30	30	30	30	30	30	30	30		30				30	30	30	30	30	30	30	30	30	30	30	30	30	30	30	30	30	30	30	30	30	30	30	30	30
1900		condition	days in condition	1900	1900	1900	1900	1900	1900	1900	1900	1900	1900	1900	1900	1900	1900	1900	1900		1700	column 1	condition	day in condition	1700	1700	1700	1700	1700	1700	1700	1700	1700	1700	1700	1700	1700	1700	1700	1700	1700	1700	1700	1700	1700	1700	1700	1700	1700
20160831 1900	1	LD	0	22	0	58	27	54	50	60	0	58	58	133	89	43	2	30	32		20160719 1700	1	LD	1	12	0	54	0	22	54	17	48	53	47	36	53	46	28	7	0	0	46	8	2	0	56	0	0	0
20160831 1930	1	LD	0	74	0	11	6	44	14	64	34	30	3	78	107	20	13	0	45		20160719 1730	1	LD	1	13	0	2	0	40	46	0	63	64	0	0	48	65	22	0	0	0	37	0	0	0	6	0	6	45
20160831 2000	1	LD	0	13	2	0	14	73	6	49	33	20	22	79	68	26	2	0	8		20160719 1800	1	LD	1	14	29	40	0	0	47	5	20	41	8	53	55	35	40	65	0	2	60	34	4	0	0	13	0	0
20160831 2030	1	LD	0	6	2	6	2	59	8	51	44	39	28	81	0	6	6	0	34		20160719 1830	1	LD	1	11	2	25	0	40	59	45	87	45	28	1	32	0	22	10	0	14	0	0	4	0	58	9	17	15
20160831 2100	1	LD	0	38	44	37	3	92	23	41	0	24	0	12	78	3	15	0	22		20160719 1900	1	LD	1	8	0	0	0	48	50	19	54	42	27	3	62	43	29	0	0	2	0	86	20	0	31	0	0	49
20160831 2130	0	LD	0	85	120	68	104	59	64	113	41	125	14	111	171	47	84	35	0		20160719 1930	1	LD	1	47	66	27	18	53	50	40	21	60	0	33	57	0	19	0	20	0	76	60	4	9	54	11	0	36
20160831 2200	0	LD	0	74	36	67	90	27	0	93	0	88	0	86	148	10	64	0	0		20160719 2000	1	LD	1	32	27	35	22	51	61	41	37	60	27	1	34	17	27	7	43	1	45	40	0	20	77	14	1	34
20160831 2230	0	LD	0	48	0	60	61	0	0	0	0	80	84	26	51	0	1	0	0		20160719 2030	1	LD	1	5	20	10	33	39	57	48	42	61	56	23	53	32	10	0	36	3	37	37	30	13	38	20	11	63
20160831 2300	0	LD	0	22	0	75	0	0	0	0	0	4	14	0	0	0	0	0	0		20160719 2100	1	LD	1	5	57	28	30	65	54	45	35	74	29	0	50	36	45	0	34	1	35	39	34	5	44	26	15	106
20160831 2330	0	LD	0	0	0	0	0	0	0	0	0	0	2	0	0	0	1	0	0		20160719 2130	0	LD	1	51	142	85	77	48	120	27	109	100	135	91	59	157	95	8	136	15	82	118	76	70	69	66	40	145
20160901 0000	0	LD	0	14	0	0	0	0	0	0	0	30	0	0	0	0	0	0	0		20160719 2200	0	LD	1	0	6	80	19	25	41	0	65	0	102	69	53	141	56	40	37	0	39	70	84	0	0	37	39	129
20160901 0030	0	LD	0	0	0	0	0	0	0	0	0	0	0	53	0	0	0	0	0		20160719 2230	0	LD	1	0	1	66	0	3	1	0	73	0	55	0	44	126	45	17	0	0	0	27	20	0	0	0	41	49
20160901 0100	0	LD	0	0	2	0	0	0	0	0	0	0	0	81	101	0	0	0	0		20160719 2300	0	LD	1	0	3	23	0	0	19	0	44	0	8	2	29	78	2	0	32	0	0	16	0	0	0	0	42	0
20160901 0130	0	LD	0	2	8	0	0	0	0	0	0	0	0	0	111	0	0	10	0		20160719 2330	0	LD	1	0	0	0	0	0	16	0	0	16	39	0	0	66	4	50	0	0	0	10	0	0	0	0	43	0
20160901 0200	0	LD	0	0	2	0	0	0	0	0	0	0	0	0	45	0	0	1	0		20160720 0000	0	LD	1	0	0	0	0	0	12	0	0	5	29	33	32	0	0	15	0	2	0	36	0	0	0	0	4	0
20160901 0230	0	LD	0	0	0	0	0	0	0	0	0	44	0	0	2	0	8	8	0		20160720 0030	0	LD	1	0	0	0	0	0	0	22	0	11	0	76	0	0	32	8	0	0	0	0	0	0	0	0	0	0
20160901 0300	0	LD	0	0	0	0	0	13	0	0	0	0	0	19	5	0	32	0	0		20160720 0100	0	LD	1	0	0	0	0	0	37	5	0	56	0	16	0	0	0	3	0	0	0	0	0	0	0	0	0	0
20160901 0330	0	LD	0	0	0	0	0	73	0	77	0	4	0	58	0	0	1	0	0		20160720 0130	0	LD	1	0	0	20	0	0	4	1	0	11	0	0	0	0	0	9	0	4	0	0	0	0	1	0	0	0
20160901 0400	0	LD	0	0	0	0	0	48	0	17	0	0	0	3	3	0	87	0	0		20160720 0200	0	LD	1	0	3	25	0	0	57	0	49	0	0	0	0	0	0	5	0	4	0	14	0	0	0	0	0	58
20160901 0430	0	LD	0	0	0	0	0	80	0	0	0	0	2	0	0	0	0	0	3		20160720 0230	0	LD	1	0	16	32	0	0	0	0	55	0	0	0	0	0	0	11	0	0	0	66	0	0	0	0	0	96
20160901 0500	0	LD	0	62	0	0	0	108	0	3	9	0	1	20	146	0	21	0	9		20160720 0300	0	LD	1	18	71	9	0	0	0	0	55	1	0	0	0	0	0	3	0	0	0	0	0	0	0	0	0	81
20160901 0530	0	LD	0	72	0	0	0	0	0	0	1	0	0	48	116	0	62	0	5		20160720 0330	0	LD	1	0	78	4	0	52	28	0	62	5	44	0	39	0	0	2	0	2	0	0	0	0	0	0	0	0
20160901 0600	0	LD	0	4	0	0	0	0	0	3	0	0	0	0	79	0	9	0	13		20160720 0400	0	LD	1	0	45	45	0	77	46	0	2	16	47	0	34	0	15	9	0	1	0	0	0	0	0	0	6	0
20160901 0630	0	LD	0	0	0	0	0	88	0	0	0	0	0	2	72	0	0	15	0		20160720 0430	0	LD	1	17	18	0	0	62	85	0	0	0	0	0	0	27	29	12	0	0	7	0	0	0	0	0	21	0
20160901 0700	0	LD	0	0	0	0	0	62	0	0	0	0	0	5	6	0	0	1	0		20160720 0500	0	LD	1	24	0	0	0	18	31	0	0	0	0	0	0	126	0	10	0	0	22	0	40	35	61	0	7	0
20160901 0730	0	LD	0	29	0	0	0	56	0	0	0	0	0	0	6	0	0	0	24		20160720 0530	0	LD	1	1	0	0	0	0	0	0	0	0	0	49	67	92	0	12	0	0	0	0	40	0	0	0	0	0
20160901 0800	0	LD	0	69	0	0	1	0	0	0	0	0	0	135	28	0	0	0	6		20160720 0600	0	LD	1	0	4	0	0	0	14	0	6	0	0	55	12	41	0	9	0	0	0	0	1	0	1	0	0	0
20160901 0830	0	LD	0	80	0	0	73	3	0	0	0	0	0	15	83	0	0	0	2		20160720 0630	0	LD	1	1	0	0	0	0	59	8	0	16	0	47	22	10	0	6	0	5	0	0	0	0	35	0	0	0
20160901 0900	0	LD	0	2	9	26	78	65	4	15	4	13	16	0	94	0	4	0	0		20160720 0700	0	LD	1	0	0	0	0	0	16	30	0	38	0	0	6	31	11	16	0	0	0	0	2	0	47	0	0	0
20160901 0930	1	LD	1	79	72	78	55	80	44	100	54	119	87	100	104	31	71	49	70		20160720 0730	0	LD	1	0	0	41	0	79	0	0	0	77	0	0	0	0	67	13	0	0	0	0	16	19	32	0	4	58
20160901 1000	1	LD	1	36	59	62	46	42	27	81	40	61	61	76	115	8	24	45	61		20160720 0800	0	LD	1	2	0	32	0	16	0	0	0	59	0	0	0	0	0	19	6	0	0	0	0	16	62	0	0	66
20160901 1030	1	LD	1	12	27	59	9	24	7	65	48	43	6	50	94	11	22	57	53		20160720 0830	0	LD	1	0	0	68	0	0	20	0	0	62	0	0	37	3	0	18	0	0	0	44	0	11	0	0	0	23
20160901 1100	1	LD	1	14	4	60	0	54	2	54	61	33	0	34	33	16	10	51	51		20160720 0900	0	LD	1	26	0	18	0	0	27	0	0	65	58	0	50	0	0	11	0	0	0	9	0	38	0	0	0	22
20160901 1130	1	LD	1	47	51	56	0	13	0	40	45	22	0	68	108	2	8	9	47		20160720 0930	1	LD	2	10	70	43	20	55	49	32	41	85	92	45	107	91	25	32	61	2	45	65	58	25	44	55	32	83
20160901 1200	1	LD	1	1	17	36	0	31	43	30	16	27	5	47	38	15	0	0	34		20160720 1000	1	LD	2	5	61	54	58	48	57	38	49	67	30	45	33	56	32	10	62	18	34	26	26	0	46	50	34	68
20160901 1230	1	LD	1	39	17	40	56	21	6	14	18	11	5	0	4	4	0	0	34		20160720 1030	1	LD	2	21	56	13	0	48	49	41	72	56	9	32	39	14	41	7	44	7	21	38	2	0	10	41	37	101
20160901 1300	1	LD	1	3	32	0	12	18	3	14	69	32	35	16	70	2	1	7	31		20160720 1100	1	LD	2	6	42	22	0	26	54	21	22	46	48	1	34	41	11	15	62	8	28	7	62	0	0	12	34	47
20160901 1330	1	LD	1	55	26	23	3	0	7	25	8	20	22	0	61	28	42	4	20		20160720 1130	1	LD	2	11	62	23	12	62	45	4	63	39	7	21	77	31	9	10	16	0	21	22	8	11	33	20	24	61
20160901 1400	1	LD	1	45	34	48	16	32	17	1	0	4	0	0	90	0	11	3	0		20160720 1200	1	LD	2	13	0	6	0	28	43	9	28	42	20	14	32	22	0	8	4	5	5	25	4	0	6	67	2	26
20160901 1430	1	LD	1	1	31	0	1	40	0	46	15	11	0	35	9	22	0	0	16		20160720 1230	1	LD	2	4	17	0	0	37	27	6	38	36	0	0	32	4	14	6	0	4	0	6	3	0	0	3	0	23
20160901 1500	1	LD	1	31	18	0	0	0	0	11	17	5	6	14	27	4	0	0	2		20160720 1300	1	LD	2	1	18	5	0	31	21	9	0	33	10	49	37	12	7	4	0	0	3	3	0	10	0	0	4	23
20160901 1530	1	LD	1	0	39	0	0	48	1	0	0	0	57	87	22	3	5	0	0		20160720 1330	1	LD	2	22	0	0	0	0	36	14	15	9	0	2	25	5	2	21	0	0	0	8	0	0	8	0	5	2
20160901 1600	1	LD	1	0	0	0	0	28	0	0	8	27	0	8	25	0	0	0	0		20160720 1400	1	LD	2	8	4	3	39	45	38	27	37	16	26	0	45	29	0	2	1	0	0	0	14	0	1	31	0	29
20160901 1630	1	LD	1	39	15	0	1	1	0	0	22	18	0	0	70	7	0	0	10		20160720 1430	1	LD	2	4	4	78	27	3	11	7	29	1	20	4	19	0	17	4	34	7	0	25	0	1	4	2	0	6
20160901 1700	1	LD	1	6	0	5	2	0	37	0	0	32	51	0	6	49	33	0	4		20160720 1500	1	LD	2	2	1	2	0	27	42	31	0	9	0	34	28	0	4	4	2	25	0	0	26	0	12	0	0	0
20160901 1730	1	LD	1	0	0	0	46	42	27	0	23	5	0	56	22	0	39	0	8		20160720 1530	1	LD	2	0	7	14	2	21	6	11	7	0	41	0	32	53	0	38	0	13	15	2	0	0	0	0	0	45
20160901 1800	1	LD	1	17	0	5	2	18	0	0	0	22	0	4	32	32	0	0	17		20160720 1600	1	LD	2	5	1	7	61	9	0	3	18	34	0	0	3	22	0	14	0	0	0	0	0	19	0	0	0	0
20160901 1830	1	LD	1	18	0	63	0	6	0	65	1	0	0	0	0	0	0	0	0		20160720 1630	1	LD	2	12	38	0	8	16	3	2	4	4	0	23	47	0	0	7	0	23	43	37	0	18	25	1	0	25
20160901 1900	1	LD	1	0	13	35	13	0	0	113	59	26	0	5	11	1	0	0	0		20160720 1700	1	LD	2	13	14	32	30	17	45	31	0	14	19	18	23	9	0	4	0	0	3	4	3	0	0	22	0	0
20160901 1930	1	LD	1	0	0	0	6	61	8	48	0	39	0	120	34	11	1	0	0		20160720 1730	1	LD	2	3	0	5	0	34	13	18	1	0	5	0	43	38	18	0	0	0	0	5	10	1	0	0	0	2
20160901 2000	1	LD	1	13	0	47	0	7	55	34	0	26	0	93	0	1	7	0	23		20160720 1800	1	LD	2	8	0	0	0	24	0	8	13	12	11	8	17	18	21	13	0	5	2	4	0	16	1	10	1	54
20160901 2030	1	LD	1	54	0	36	27	56	20	42	12	48	0	0	30	18	21	0	8		20160720 1830	1	LD	2	0	0	4	3	21	0	28	7	53	2	23	11	4	0	0	40	8	13	0	3	7	2	3	7	28
20160901 2100	1	LD	1	26	47	57	59	34	58	29	40	29	22	88	4	25	21	0	0		20160720 1900	1	LD	2	24	27	9	0	37	22	51	1	7	22	0	15	17	9	1	5	7	0	14	6	1	0	2	0	27
20160901 2130	0	LD	1	140	83	94	137	90	70	112	66	131	96	149	152	78	92	55	74		20160720 1930	1	LD	2	11	49	0	1	31	34	20	0	41	22	74	35	18	2	5	0	0	7	32	1	0	41	81	6	10
20160901 2200	0	LD	1	130	0	67	98	4	19	42	55	87	78	48	130	30	26	73	41		20160720 2000	1	LD	2	22	62	64	21	21	17	4	53	50	0	0	35	0	51	5	0	0	5	37	0	0	51	48	17	12
20160901 2230	0	LD	1	77	32	53	43	14	0	0	0	21	41	0	59	0	0	66	49		20160720 2030	1	LD	2	0	30	6	10	47	51	60	14	57	0	2	54	0	23	7	19	0	75	18	10	47	37	0	36	48
20160901 2300	0	LD	1	0	0	0	0	0	0	0	0	0	0	0	0	0	0	49	12		20160720 2100	1	LD	2	16	46	0	0	49	38	37	29	52	78	50	43	34	15	10	51	43	30	36	1	11	37	15	26	54
20160901 2330	0	LD	1	0	0	0	0	0	0	0	0	0	0	0	0	0	0	23	0		20160720 2130	0	LD	2	46	124	71	40	87	101	51	67	86	134	104	79	132	48	13	131	12	108	93	108	22	79	63	36	105
20160902 0000	0	LD	1	0	0	0	0	0	0	0	0	0	0	0	0	0	0	0	0		20160720 2200	0	LD	2	0	2	81	132	69	6	6	42	56	47	71	64	99	52	14	38	0	44	58	70	24	27	0	51	86
20160902 0030	0	LD	1	0	0	4	0	0	0	0	0	0	0	0	2	0	0	0	0		20160720 2230	0	LD	2	0	0	95	0	47	0	6	50	14	0	0	48	86	12	27	0	0	19	69	60	0	0	9	42	37
20160902 0100	0	LD	1	0	0	0	0	0	0	0	0	0	0	10	12	0	0	0	0		20160720 2300	0	LD	2	0	0	72	0	0	0	18	22	8	0	0	30	66	0	18	0	0	0	36	8	0	0	78	43	0
20160902 0130	0	LD	1	0	0	4	0	1	0	0	0	0	0	67	13	0	0	0	0		20160720 2330	0	LD	2	0	3	61	0	0	0	5	0	0	0	0	15	2	0	12	0	0	0	5	2	0	0	1	17	0
20160902 0200	0	LD	1	0	0	2	0	9	0	0	0	0	0	54	0	24	0	0	0		20160721 0000	0	LD	2	0	1	83	0	0	0	5	0	0	0	0	0	0	0	7	0	0	0	0	0	0	0	0	0	0
20160902 0230	0	LD	1	0	0	0	0	0	0	0	0	0	0	3	64	0	0	0	0		20160721 0030	0	LD	2	0	0	106	0	0	0	6	0	0	0	0	0	0	0	11	0	0	0	0	13	3	0	11	0	0
20160902 0300	0	LD	1	0	0	0	0	0	0	0	0	0	0	2	59	0	0	0	0		20160721 0100	0	LD	2	0	0	69	0	0	0	2	1	0	0	43	0	0	0	5	0	1	0	0	0	0	0	0	0	0
20160902 0330	0	LD	1	0	0	11	0	0	0	0	0	0	0	62	6	0	0	0	0		20160721 0130	0	LD	2	1	1	17	0	0	0	0	0	2	12	60	0	0	2	9	0	9	0	0	0	0	0	1	0	0
20160902 0400	0	LD	1	0	0	9	66	0	0	0	0	0	0	2	0	2	0	0	0		20160721 0200	0	LD	2	0	49	18	0	0	0	0	0	4	6	1	0	0	0	15	0	0	0	0	0	0	0	8	0	0
20160902 0430	0	LD	1	0	0	0	32	0	0	0	0	0	21	15	0	0	0	0	0		20160721 0230	0	LD	2	0	30	2	0	0	22	0	0	0	0	2	0	0	0	8	0	0	0	0	1	0	0	0	0	0
20160902 0500	0	LD	1	0	0	0	2	0	0	0	0	0	16	15	0	0	0	0	0		20160721 0300	0	LD	2	0	20	0	0	0	55	0	2	0	2	3	0	0	0	6	0	0	0	0	0	0	0	30	0	0
20160902 0530	0	LD	1	0	0	0	2	0	0	0	0	0	36	51	0	16	0	0	0		20160721 0330	0	LD	2	0	2	5	0	0	0	0	5	0	0	13	0	0	0	3	0	0	0	0	0	0	0	0	0	72
20160902 0600	0	LD	1	0	0	0	0	0	0	0	0	81	3	0	0	0	0	0	0		20160721 0400	0	LD	2	0	1	0	0	0	0	0	0	1	47	0	0	0	0	3	0	0	0	0	63	0	0	0	0	55
20160902 0630	0	LD	1	0	0	0	0	0	0	0	0	24	2	0	0	0	0	0	0		20160721 0430	0	LD	2	0	0	11	0	0	0	0	0	0	26	20	0	0	0	13	0	0	2	0	0	11	0	0	0	0
20160902 0700	0	LD	1	0	0	0	0	0	0	0	0	5	0	0	0	0	0	0	3		20160721 0500	0	LD	2	0	0	25	0	0	0	35	0	0	0	54	43	0	0	5	0	0	15	0	10	30	0	0	0	5
20160902 0730	0	LD	1	0	0	0	0	0	0	0	0	4	0	28	59	0	0	0	0		20160721 0530	0	LD	2	0	0	4	0	0	7	36	0	0	0	0	0	0	0	3	0	0	0	0	7	0	0	0	0	0
20160902 0800	0	LD	1	0	0	13	0	2	0	0	0	0	0	0	18	0	9	0	0		20160721 0600	0	LD	2	0	0	32	0	0	31	9	0	0	0	0	12	0	0	8	0	0	0	0	8	0	0	0	0	0
20160902 0830	0	LD	1	0	0	13	0	46	0	36	0	5	0	0	0	0	7	0	0		20160721 0630	0	LD	2	0	9	3	0	0	38	9	14	0	0	0	24	0	0	3	0	0	13	0	2	0	0	0	0	0
20160902 0900	0	LD	1	0	0	0	25	70	0	92	0	14	0	24	33	0	0	0	0		20160721 0700	0	LD	2	0	0	0	6	0	32	14	0	0	0	17	23	0	0	0	0	0	0	0	26	12	0	4	0	0
20160902 0930	1	LD	2	81	85	52	70	70	45	92	33	78	44	97	100	8	63	37	72		20160721 0730	0	LD	2	0	0	0	7	0	4	0	27	63	0	27	24	0	0	18	4	0	0	0	0	0	20	0	0	0
20160902 1000	1	LD	2	39	29	46	53	45	16	74	47	54	34	92	99	21	37	10	65		20160721 0800	0	LD	2	31	0	37	1	0	17	0	14	0	0	0	0	0	0	10	34	1	0	31	7	30	72	0	0	0
20160902 1030	1	LD	2	19	20	34	39	30	0	37	27	38	11	94	100	18	73	0	132		20160721 0830	0	LD	2	6	0	6	31	30	6	0	0	40	0	0	0	0	7	13	0	1	0	35	0	14	8	0	46	0
20160902 1100	1	LD	2	6	0	7	12	27	0	41	1	26	4	61	47	0	2	19	41		20160721 0900	0	LD	2	0	44	99	20	25	24	0	0	66	40	52	19	54	0	7	0	1	0	0	4	15	15	0	20	66
20160902 1130	1	LD	2	11	15	29	0	11	0	30	0	20	0	0	2	5	0	0	5		20160721 0930	1	LD	3	21	58	73	28	26	44	52	64	60	93	69	53	54	21	54	65	74	29	37	55	25	66	43	52	77
20160902 1200	1	LD	2	24	0	7	0	22	0	8	0	1	0	0	19	51	10	0	19		20160721 1000	1	LD	3	16	43	11	22	28	45	40	27	54	61	64	34	53	24	18	69	1	21	30	14	9	57	15	29	67
20160902 1230	1	LD	2	0	3	0	0	2	0	16	27	21	0	0	0	29	0	0	41		20160721 1030	1	LD	3	9	41	28	6	22	62	42	20	41	0	25	41	40	5	20	50	0	12	16	9	10	3	11	10	58
20160902 1300	1	LD	2	27	43	0	0	24	1	42	39	15	0	0	22	19	1	2	5		20160721 1100	1	LD	3	7	46	0	15	35	38	46	38	23	0	27	77	42	0	10	38	0	42	8	2	0	0	1	13	35
20160902 1330	1	LD	2	0	3	0	5	19	0	67	0	11	0	16	42	0	0	0	1		20160721 1130	1	LD	3	2	28	0	7	21	34	24	11	16	0	37	41	26	0	16	17	0	36	20	8	0	0	2	4	24
20160902 1400	1	LD	2	25	8	0	8	0	0	4	0	14	38	69	3	0	0	0	18		20160721 1200	1	LD	3	0	22	0	0	15	36	5	1	11	26	7	28	5	0	15	1	1	2	3	11	0	8	2	2	18
20160902 1430	1	LD	2	18	0	0	11	2	0	8	0	12	1	0	36	0	11	0	0		20160721 1230	1	LD	3	1	2	0	3	17	26	32	0	8	40	30	33	19	0	18	0	9	2	21	8	11	0	0	7	9
20160902 1500	1	LD	2	4	0	2	10	67	31	0	33	14	45	6	5	0	10	0	0		20160721 1300	1	LD	3	1	0	12	0	23	27	3	17	7	10	29	18	0	0	5	11	13	2	22	0	26	1	0	2	20
20160902 1530	1	LD	2	38	1	9	0	1	19	0	19	36	17	63	15	18	0	0	1		20160721 1330	1	LD	3	3	0	0	0	12	3	10	13	8	2	11	26	0	0	21	0	2	48	7	2	0	20	44	1	10
20160902 1600	1	LD	2	0	4	0	0	0	7	0	0	1	30	0	16	13	0	0	0		20160721 1400	1	LD	3	1	2	0	4	19	44	8	0	5	0	26	5	0	1	25	18	3	4	7	8	33	22	0	44	21
20160902 1630	1	LD	2	0	0	0	11	0	18	2	0	0	0	0	13	0	0	0	0		20160721 1430	1	LD	3	3	1	0	30	29	37	9	0	9	87	5	0	0	2	10	13	0	8	3	32	15	1	8	0	25
20160902 1700	1	LD	2	0	3	0	3	0	14	4	0	23	13	0	8	0	0	0	0		20160721 1500	1	LD	3	4	0	0	29	14	1	0	4	30	10	47	8	47	6	1	0	3	1	5	5	0	0	0	0	17
20160902 1730	1	LD	2	19	0	0	1	0	0	0	21	17	31	56	64	0	0	0	0		20160721 1530	1	LD	3	8	0	0	6	8	0	0	0	15	20	24	8	13	0	3	0	0	4	0	62	0	0	31	20	25
20160902 1800	1	LD	2	24	0	8	16	0	0	67	57	0	38	12	0	0	8	0	0		20160721 1600	1	LD	3	0	0	0	0	11	6	0	0	4	0	0	18	25	0	7	0	0	0	0	3	0	0	0	0	13
20160902 1830	1	LD	2	1	0	0	16	3	4	21	3	0	69	1	50	0	3	0	0		20160721 1630	1	LD	3	6	5	0	0	0	41	1	1	10	10	22	0	0	0	0	0	0	0	0	26	5	10	0	4	1
20160902 1900	1	LD	2	13	0	4	5	2	29	46	0	57	0	61	17	6	9	0	0		20160721 1700	1	LD	3	9	33	32	12	20	36	8	32	24	0	0	16	24	17	0	0	31	0	0	15	0	0	5	0	0
20160902 1930	1	LD	2	35	0	2	0	4	6	14	32	15	0	0	3	31	7	0	0		20160721 1730	1	LD	3	0	28	0	0	7	36	10	10	30	0	15	0	7	0	0	0	0	0	12	1	0	0	13	0	25
20160902 2000	1	LD	2	2	0	56	0	4	8	63	8	37	12	62	24	70	0	28	0		20160721 1800	1	LD	3	12	0	0	0	16	28	9	0	0	2	5	36	0	0	4	0	11	0	17	40	0	0	0	29	8
20160902 2030	1	LD	2	17	10	47	41	35	26	36	7	36	55	45	55	56	40	8	0		20160721 1830	1	LD	3	3	8	0	0	19	0	6	7	13	0	0	40	0	9	8	18	12	68	9	0	0	3	0	5	1
20160902 2100	1	LD	2	55	33	42	38	45	29	40	61	42	106	45	62	27	23	18	86		20160721 1900	1	LD	3	0	15	0	0	12	0	43	1	11	0	19	22	18	8	8	67	6	59	44	0	65	23	22	37	33
20160902 2130	0	LD	2	118	77	70	112	69	73	90	84	141	58	127	118	58	82	83	61		20160721 1930	1	LD	3	4	11	4	0	25	27	44	22	10	17	14	51	7	7	4	0	9	4	0	0	18	9	31	6	35
20160902 2200	0	LD	2	91	6	53	89	22	0	37	2	93	31	49	46	24	11	73	47		20160721 2000	1	LD	3	0	31	21	0	26	26	38	40	20	5	13	29	26	0	12	17	10	7	45	0	0	34	14	48	29
20160902 2230	0	LD	2	6	0	7	18	10	0	29	0	77	1	0	0	5	0	5	8		20160721 2030	1	LD	3	11	36	0	0	31	40	36	21	15	44	53	29	39	0	16	24	6	24	38	12	0	55	5	46	48
20160902 2300	0	LD	2	0	0	4	0	4	0	0	0	9	0	0	4	0	0	0	3		20160721 2100	1	LD	3	3	74	0	3	25	70	44	32	27	6	27	39	36	26	33	48	40	27	39	37	7	48	20	27	56
20160902 2330	0	LD	2	2	0	0	2	0	0	0	0	4	3	0	0	0	0	0	5		20160721 2130	0	LD	3	95	142	58	43	85	47	40	78	57	117	105	64	121	72	24	150	9	48	90	99	68	66	41	44	122
20160903 0000	0	LD	2	0	0	3	0	0	0	0	0	13	0	0	0	0	0	0	20		20160721 2200	0	LD	3	0	32	58	36	56	15	0	46	14	10	59	63	83	52	22	28	0	33	58	59	0	7	2	46	89
20160903 0030	0	LD	2	0	0	2	18	7	0	0	0	0	23	23	0	0	0	0	5		20160721 2230	0	LD	3	0	0	47	2	42	0	10	28	0	0	7	45	56	40	16	3	0	0	60	47	0	0	0	34	44
20160903 0100	0	LD	2	0	0	0	0	31	0	0	0	21	17	8	0	0	0	0	0		20160721 2300	0	LD	3	0	74	17	0	0	0	0	8	0	2	0	38	0	0	32	3	0	0	56	6	0	0	0	5	0
20160903 0130	0	LD	2	0	0	14	59	0	0	0	0	0	1	1	0	0	0	0	0		20160721 2330	0	LD	3	0	0	0	0	0	0	0	0	0	0	8	8	0	1	23	0	0	0	6	0	37	0	0	0	0
20160903 0200	0	LD	2	0	0	4	1	11	0	0	0	15	10	5	0	0	0	0	0		20160722 0000	0	LD	3	1	6	0	0	0	0	7	0	0	0	11	0	0	0	17	0	0	0	0	0	4	0	0	0	0
20160903 0230	0	LD	2	0	0	5	6	9	0	4	0	30	9	8	0	0	0	0	0		20160722 0030	0	LD	3	0	19	0	0	0	0	7	0	0	0	0	0	0	0	16	0	0	0	0	0	0	0	0	0	0
20160903 0300	0	LD	2	0	0	0	20	0	0	0	0	50	36	55	23	0	0	0	0		20160722 0100	0	LD	3	0	0	0	0	0	0	6	0	0	4	7	0	0	0	14	0	4	0	0	0	3	0	0	0	0
20160903 0330	0	LD	2	0	0	43	6	0	0	0	0	9	0	17	8	0	0	0	0		20160722 0130	0	LD	3	0	18	0	0	0	0	0	0	0	26	153	0	0	0	9	0	12	0	0	0	10	0	0	0	0
20160903 0400	0	LD	2	0	0	10	0	0	0	0	0	0	0	0	0	0	0	0	0		20160722 0200	0	LD	3	0	12	0	0	0	0	4	0	0	20	22	0	0	0	6	0	2	0	0	0	1	0	0	0	0
20160903 0430	0	LD	2	0	0	0	0	0	0	0	0	0	0	0	0	0	0	0	0		20160722 0230	0	LD	3	0	0	0	0	0	0	0	0	0	1	0	0	0	0	3	0	6	0	2	0	0	0	0	0	0
20160903 0500	0	LD	2	0	0	0	0	0	0	1	0	2	21	0	0	0	0	0	0		20160722 0300	0	LD	3	0	0	0	0	0	0	3	0	0	46	4	14	0	0	11	0	1	0	0	0	0	0	0	0	0
20160903 0530	0	LD	2	0	0	0	0	0	0	0	0	0	9	0	0	0	0	0	0		20160722 0330	0	LD	3	0	0	0	0	0	0	0	0	0	0	28	0	29	0	9	0	0	0	0	0	0	0	0	0	43
20160903 0600	0	LD	2	0	0	0	0	0	0	0	0	0	5	0	5	0	0	0	0		20160722 0400	0	LD	3	0	12	0	0	0	0	8	0	112	1	42	0	18	0	4	0	0	0	1	0	16	0	0	0	69
20160903 0630	0	LD	2	0	0	0	0	0	0	15	0	0	7	0	0	0	0	0	0		20160722 0430	0	LD	3	0	17	0	0	0	15	0	0	13	0	0	0	0	0	1	0	0	0	0	0	53	0	0	0	11
20160903 0700	0	LD	2	0	0	0	0	0	0	0	0	0	0	2	0	0	0	0	0		20160722 0500	0	LD	3	0	39	0	0	0	49	0	0	13	0	0	0	0	0	9	0	0	0	3	0	0	7	0	0	0
20160903 0730	0	LD	2	0	0	0	8	0	0	0	0	0	0	56	0	0	0	0	0		20160722 0530	0	LD	3	2	7	2	0	0	0	0	0	1	0	18	5	0	0	0	0	0	0	0	0	0	0	0	0	0
20160903 0800	0	LD	2	0	0	0	1	0	0	0	0	5	0	3	44	0	0	0	0		20160722 0600	0	LD	3	0	0	0	0	0	0	0	0	0	0	12	0	0	0	0	0	0	0	0	0	0	0	0	0	6
20160903 0830	0	LD	2	78	0	0	0	0	0	0	0	0	0	27	69	1	1	0	0		20160722 0630	0	LD	3	4	0	0	0	0	0	0	0	0	0	0	0	0	0	0	0	0	0	0	0	0	0	0	0	84
20160903 0900	0	LD	2	27	0	0	0	0	0	0	0	0	0	8	9	0	22	0	0		20160722 0700	0	LD	3	0	0	0	0	3	5	0	0	40	0	6	16	0	0	18	0	0	0	0	0	2	0	0	0	21
20160903 0930	1	LD	3	76	67	68	90	82	39	99	64	73	69	84	83	30	47	57	64		20160722 0730	0	LD	3	0	2	0	0	0	75	0	0	9	0	5	1	0	0	17	0	0	0	0	0	0	0	0	0	0
20160903 1000	1	LD	3	24	37	44	46	70	14	74	43	73	49	67	85	8	40	15	93		20160722 0800	0	LD	3	0	0	19	0	0	0	0	0	32	0	0	11	0	0	25	0	0	0	1	0	0	0	0	0	0
20160903 1030	1	LD	3	15	23	32	48	31	0	33	23	44	19	56	80	0	0	0	114		20160722 0830	0	LD	3	0	0	0	0	2	0	0	0	50	0	54	0	24	0	10	0	0	0	0	0	24	0	0	0	0
20160903 1100	1	LD	3	0	10	10	40	10	0	35	3	24	0	34	9	9	0	0	17		20160722 0900	0	LD	3	0	35	2	0	1	0	0	19	43	0	16	0	4	0	16	17	0	0	0	98	40	28	0	2	0
20160903 1130	1	LD	3	0	9	16	4	7	0	27	0	13	15	23	5	0	0	0	19		20160722 0930	0	6h delay		0	21	0	9	0	0	8	28	19	0	29	0	22	10	19	2	0	3	0	0	21	20	0	0	25
20160903 1200	1	LD	3	20	7	11	0	7	0	15	0	41	7	0	10	13	41	0	32		20160722 1000	0	6h delay		0	18	7	0	0	11	32	2	60	0	4	6	23	0	25	55	0	0	27	0	27	45	0	32	44
20160903 1230	1	LD	3	15	1	0	0	38	0	35	34	7	16	1	42	4	4	0	2		20160722 1030	0	6h delay		0	20	0	77	27	11	32	3	13	0	16	16	47	17	20	25	0	9	3	54	0	7	23	6	31
20160903 1300	1	LD	3	0	0	8	0	3	0	20	22	2	25	0	15	0	5	0	0		20160722 1100	0	6h delay		1	78	2	18	50	12	64	21	30	0	27	22	49	1	18	0	1	4	0	0	0	23	5	11	45
20160903 1330	1	LD	3	41	0	8	20	7	0	23	25	1	7	57	25	0	29	0	0		20160722 1130	0	6h delay		2	18	5	0	32	29	2	30	36	6	38	22	32	20	14	40	6	7	0	51	0	12	3	51	27
20160903 1400	1	LD	3	27	0	4	3	12	0	17	1	0	3	6	29	0	0	0	2		20160722 1200	0	6h delay		0	45	2	0	33	17	14	25	52	23	0	33	31	5	10	66	8	10	19	0	22	3	3	19	22
20160903 1430	1	LD	3	26	0	0	14	5	0	14	0	15	0	45	60	0	0	1	5		20160722 1230	0	6h delay		0	2	4	77	31	23	18	46	18	3	29	0	29	11	11	0	4	9	23	0	71	0	24	12	64
20160903 1500	1	LD	3	3	0	16	10	3	0	10	3	30	0	5	4	0	0	0	0		20160722 1300	0	6h delay		0	6	0	20	28	6	5	34	33	26	0	3	30	33	12	2	0	17	37	0	4	34	7	24	36
20160903 1530	1	LD	3	0	0	4	10	9	0	0	0	25	0	23	0	0	0	0	0		20160722 1330	0	6h delay		16	14	0	23	0	0	21	27	9	25	17	5	0	13	3	0	0	12	5	10	30	2	8	2	4
20160903 1600	1	LD	3	16	0	0	0	0	0	0	0	17	15	26	1	0	5	0	0		20160722 1400	0	6h delay		0	42	0	14	0	15	42	3	25	14	5	0	27	20	6	0	0	5	2	51	1	8	1	6	17
20160903 1630	1	LD	3	2	0	16	0	0	0	0	17	0	12	5	11	0	0	0	0		20160722 1430	0	6h delay		0	33	0	9	13	38	36	0	0	2	26	0	13	87	12	7	0	7	7	80	10	0	4	32	38
20160903 1700	1	LD	3	0	0	0	0	7	0	0	58	0	0	1	41	0	0	0	0		20160722 1500	0	6h delay		0	4	0	10	21	37	19	1	0	15	29	27	0	29	12	51	0	8	4	13	0	0	2	0	1
20160903 1730	1	LD	3	0	0	0	0	0	0	0	0	0	0	12	16	0	0	14	10		20160722 1530	1	TC1	1	32	0	0	3	0	31	17	5	0	0	40	0	18	0	5	18	0	5	4	4	8	34	1	0	0
20160903 1800	1	LD	3	0	0	7	0	0	0	6	0	0	0	0	1	0	0	0	4		20160722 1600	1	TC1	1	15	7	5	0	34	15	31	6	20	0	7	4	26	0	7	5	0	14	6	0	0	27	0	15	30
20160903 1830	1	LD	3	0	0	15	0	0	0	37	40	26	0	7	0	0	0	0	0		20160722 1630	1	TC1	1	15	53	0	0	38	0	22	0	6	0	15	44	24	0	6	2	5	7	1	12	0	0	1	32	37
20160903 1900	1	LD	3	0	1	1	0	0	1	0	1	16	0	42	1	0	2	0	0		20160722 1700	1	TC1	1	11	55	0	0	23	32	1	0	10	0	25	8	12	0	8	0	12	4	9	30	0	0	26	33	11
20160903 1930	1	LD	3	56	2	36	0	21	0	6	66	21	0	0	0	0	41	0	0		20160722 1730	1	TC1	1	0	6	0	0	17	10	27	19	14	80	11	0	26	9	21	11	0	0	49	17	20	18	31	37	47
20160903 2000	1	LD	3	41	0	0	0	1	1	14	0	42	0	20	3	0	23	0	27		20160722 1800	1	TC1	1	4	3	0	0	68	5	47	19	14	11	6	10	23	8	13	66	3	10	32	16	13	25	0	13	19
20160903 2030	1	LD	3	45	116	59	8	50	19	45	8	48	1	42	13	33	29	0	51		20160722 1830	1	TC1	1	0	31	27	10	24	33	46	2	20	20	18	19	18	0	11	27	4	13	11	40	3	4	0	1	0
20160903 2100	1	LD	3	46	37	64	50	71	43	40	45	43	6	60	60	77	24	0	8		20160722 1900	1	TC1	1	0	43	49	0	30	38	40	16	21	0	7	24	20	16	6	48	0	19	0	24	33	43	0	10	52
20160903 2130	0	LD	3	135	69	80	102	101	101	76	108	130	74	115	144	104	67	70	79		20160722 1930	1	TC1	1	0	87	0	13	9	36	42	32	19	1	9	23	26	48	18	49	0	1	2	51	1	7	1	12	23
20160903 2200	0	LD	3	103	2	19	84	22	82	29	9	84	47	30	21	24	13	40	72		20160722 2000	1	TC1	1	0	65	0	9	43	1	33	50	6	13	19	23	32	0	15	0	0	5	3	19	9	25	39	26	43
20160903 2230	0	LD	3	50	0	45	43	4	0	20	0	79	0	24	4	0	36	0	32		20160722 2030	1	TC1	1	0	29	0	5	12	3	54	37	36	5	51	38	53	0	8	7	0	5	4	25	0	0	21	21	23
20160903 2300	0	LD	3	7	0	22	0	0	0	11	0	17	0	4	2	0	4	0	0		20160722 2100	1	TC1	1	0	0	13	0	9	16	55	14	6	0	36	18	36	15	15	0	22	7	6	24	0	0	0	23	23
20160903 2330	0	LD	3	4	0	27	4	0	0	18	0	0	0	10	11	0	17	0	0		20160722 2130	1	TC1	1	3	0	0	1	48	25	22	4	16	54	22	26	41	6	14	56	0	11	49	41	0	0	11	26	26
20160904 0000	0	LD	3	4	0	24	0	0	0	7	0	0	0	25	1	0	16	0	0		20160722 2200	1	TC1	1	0	0	0	0	32	24	0	10	17	76	20	32	48	0	16	0	0	24	39	39	3	0	0	15	43
20160904 0030	0	LD	3	0	0	23	0	0	0	8	0	0	0	35	1	0	41	0	0		20160722 2230	1	TC1	1	0	46	0	13	20	27	0	28	1	48	4	33	26	0	11	0	0	10	40	41	1	0	0	1	0
20160904 0100	0	LD	3	0	0	25	0	0	0	0	0	0	0	0	0	0	42	0	0		20160722 2300	1	TC1	1	0	60	24	0	0	16	0	36	0	0	0	21	2	22	19	0	0	0	37	21	0	0	0	8	38
20160904 0130	0	LD	3	0	0	12	0	0	0	0	0	0	0	2	9	0	15	0	0		20160722 2330	1	TC1	1	2	0	0	0	0	5	0	29	38	0	4	16	0	0	34	0	0	0	24	0	0	0	0	0	0
20160904 0200	0	LD	3	0	0	17	0	0	0	0	0	0	0	1	0	0	16	0	0		20160723 0000	1	TC1	1	0	3	2	0	0	24	0	0	0	0	0	7	0	0	9	0	2	0	0	0	0	0	0	0	0
20160904 0230	0	LD	3	0	0	0	0	0	0	0	0	0	0	41	0	0	65	0	0		20160723 0030	1	TC1	1	7	4	0	0	0	0	0	0	0	0	0	0	0	0	32	0	6	0	0	0	0	0	0	0	0
20160904 0300	0	LD	3	0	0	0	0	0	15	0	0	0	0	9	0	0	0	0	8		20160723 0100	1	TC1	1	3	0	0	0	0	0	0	3	0	0	0	0	0	0	16	0	3	0	0	0	0	0	0	3	0
20160904 0330	0	LD	3	0	0	0	0	0	0	3	0	0	0	0	19	0	0	0	3		20160723 0130	1	TC1	1	2	45	0	0	6	0	0	0	0	0	0	0	0	3	5	0	2	0	0	0	0	0	0	4	0
20160904 0400	0	LD	3	0	0	0	0	0	0	0	0	0	0	0	3	0	0	0	0		20160723 0200	1	TC1	1	1	5	0	0	0	0	0	0	0	0	0	0	0	0	8	0	9	0	0	0	0	0	0	0	0
20160904 0430	0	LD	3	0	0	3	0	0	19	0	0	0	0	0	13	3	0	0	0		20160723 0230	1	TC1	1	0	0	0	0	0	0	0	0	0	0	0	0	0	0	5	0	0	0	0	0	0	0	0	0	0
20160904 0500	0	LD	3	0	0	0	0	0	3	0	0	0	0	0	0	8	0	0	6		20160723 0300	1	TC1	1	6	0	0	0	0	0	0	0	0	0	63	0	0	0	3	0	0	0	0	0	0	0	0	0	0
20160904 0530	0	LD	3	0	0	0	26	0	0	0	0	0	0	0	19	15	0	0	18		20160723 0330	0	TC1	1	0	0	0	0	0	0	0	0	0	47	18	0	0	0	15	0	0	0	0	0	0	0	3	0	47
20160904 0600	0	LD	3	20	0	0	10	0	29	0	0	25	0	0	0	1	0	0	26		20160723 0400	0	TC1	1	0	0	0	0	0	0	0	0	0	0	1	0	0	0	6	0	0	0	0	0	0	0	0	0	8
20160904 0630	0	LD	3	55	0	5	4	0	1	0	0	20	0	0	0	0	42	0	3		20160723 0430	0	TC1	1	0	0	0	0	0	0	0	0	0	0	3	0	0	9	0	0	0	0	0	0	0	0	0	0	0
20160904 0700	0	LD	3	0	0	0	16	0	0	0	0	33	0	0	0	0	45	0	2		20160723 0500	0	TC1	1	0	0	0	0	0	0	0	0	0	3	1	0	0	0	0	0	0	0	0	0	0	0	0	0	0
20160904 0730	0	LD	3	0	0	0	0	0	0	0	0	8	0	0	0	0	2	0	14		20160723 0530	0	TC1	1	0	0	0	0	0	0	0	0	0	41	0	0	0	1	0	0	0	0	0	0	0	0	0	0	0
20160904 0800	0	LD	3	87	0	0	0	0	0	0	0	21	0	3	0	1	0	0	0		20160723 0600	0	TC1	1	0	0	0	0	0	0	0	0	0	0	0	0	0	24	0	0	0	0	0	0	0	0	0	0	0
20160904 0830	0	LD	3	78	0	0	1	0	8	0	0	10	0	53	15	0	0	0	0		20160723 0630	0	TC1	1	0	0	0	0	0	0	0	0	0	0	13	0	0	0	0	0	0	0	0	0	0	0	0	0	0
20160904 0900	0	LD	3	60	0	0	0	0	6	0	0	18	0	32	75	0	0	0	15		20160723 0700	0	TC1	1	0	0	0	0	0	0	0	0	0	2	2	0	0	15	0	0	0	0	0	0	0	0	0	0	0
20160904 0930	0	6h delay		40	0	0	0	7	0	40	12	16	0	9	55	0	0	0	1		20160723 0730	0	TC1	1	0	0	0	0	0	0	0	0	0	1	6	0	0	0	0	0	39	0	0	0	13	0	0	0	0
20160904 1000	0	6h delay		49	0	35	0	117	2	42	35	0	76	7	29	1	0	0	71		20160723 0800	0	TC1	1	0	0	0	0	0	2	0	0	0	16	6	0	0	15	0	0	0	0	0	0	0	0	0	0	0
20160904 1030	0	6h delay		35	29	0	7	86	34	42	0	0	10	39	0	14	0	0	3		20160723 0830	0	TC1	1	0	0	0	0	0	0	0	0	0	2	0	0	0	17	6	0	0	0	0	0	0	0	0	0	0
20160904 1100	0	6h delay		45	112	28	44	0	11	17	12	46	31	35	48	3	2	6	2		20160723 0900	0	TC1	1	0	25	0	0	0	0	0	0	0	62	5	0	0	0	11	0	0	0	0	0	0	0	0	0	16
20160904 1130	0	6h delay		17	52	30	53	3	0	11	48	43	32	16	32	8	74	25	8		20160723 0930	0	TC1	1	0	1	0	0	0	0	0	0	0	9	0	0	4	0	18	0	0	0	0	0	0	0	0	0	0
20160904 1200	0	6h delay		18	0	9	20	63	7	0	0	0	37	0	0	0	15	0	17		20160723 1000	0	TC1	1	0	0	0	0	1	0	0	0	0	8	0	0	34	0	16	0	0	0	0	0	0	0	0	11	0
20160904 1230	0	6h delay		33	0	38	14	43	14	0	15	0	19	41	52	3	99	0	6		20160723 1030	0	TC1	1	0	0	0	0	0	0	0	0	0	5	0	0	3	0	22	0	0	0	0	0	0	0	0	0	0
20160904 1300	0	6h delay		34	0	8	28	5	0	0	15	25	0	0	29	0	20	0	2		20160723 1100	0	TC1	1	0	0	0	0	21	0	0	0	0	37	0	0	0	0	11	0	0	0	0	0	0	0	0	0	0
20160904 1330	0	6h delay		22	0	47	14	0	0	37	0	6	0	23	15	3	36	0	3		20160723 1130	0	TC1	1	0	0	0	0	1	0	0	0	0	2	0	0	0	75	10	0	0	0	0	0	0	0	0	0	2
20160904 1400	0	6h delay		18	6	4	19	0	0	13	0	12	0	0	0	27	10	0	57		20160723 1200	0	TC1	1	0	0	0	43	9	4	0	0	0	29	10	0	0	0	11	0	0	0	0	0	0	0	0	0	51
20160904 1430	0	6h delay		14	11	32	1	0	0	30	0	7	0	0	21	20	67	0	0		20160723 1230	0	TC1	1	89	0	0	21	1	12	0	0	0	8	0	0	0	6	12	0	0	0	0	0	0	0	4	0	34
20160904 1500	0	6h delay		24	0	6	2	0	0	28	19	11	33	0	44	55	27	0	39		20160723 1300	0	TC1	1	0	0	0	59	1	3	0	0	0	39	25	0	17	0	12	0	3	0	0	0	0	0	0	0	0
20160904 1530	1	TC1	1	29	0	12	19	0	0	0	5	5	3	12	50	2	49	21	42		20160723 1330	0	TC1	1	0	12	0	96	0	3	7	0	24	31	5	0	0	14	7	0	88	0	0	0	0	4	0	0	0
20160904 1600	1	TC1	1	24	18	6	11	3	0	24	10	14	0	35	0	0	52	71	3		20160723 1400	0	TC1	1	24	0	0	0	0	6	0	0	12	0	0	0	8	16	14	0	38	4	0	0	13	2	0	0	0
20160904 1630	1	TC1	1	14	5	7	3	29	0	17	32	1	0	0	49	4	41	6	18		20160723 1430	0	TC1	1	8	0	0	0	0	23	0	3	0	1	0	0	40	11	10	0	0	0	0	16	1	7	0	0	29
20160904 1700	1	TC1	1	37	10	22	6	48	16	21	0	0	0	0	29	0	47	1	9		20160723 1500	0	TC1	1	0	0	17	0	0	2	0	10	0	18	0	11	6	0	6	4	0	0	0	8	6	5	0	0	44
20160904 1730	1	TC1	1	31	7	65	29	31	12	21	28	39	0	7	23	13	0	35	88		20160723 1530	1	TC1	2	1	37	39	23	24	23	40	22	18	22	32	10	48	0	27	52	0	13	26	19	11	8	21	22	4
20160904 1800	1	TC1	1	36	12	16	21	53	10	12	0	42	6	34	35	28	30	41	10		20160723 1600	1	TC1	2	45	52	30	13	20	34	28	40	85	5	1	3	56	0	15	10	6	24	0	24	0	52	16	49	61
20160904 1830	1	TC1	1	41	25	18	5	23	16	21	5	2	26	26	6	14	22	23	22		20160723 1630	1	TC1	2	14	52	21	9	18	115	19	33	38	0	18	16	58	1	21	4	5	0	0	3	10	40	3	23	30
20160904 1900	1	TC1	1	62	18	19	39	13	6	4	52	13	14	0	62	1	0	11	19		20160723 1700	1	TC1	2	12	36	29	0	17	85	0	22	1	19	35	2	2	20	28	0	2	10	2	10	0	22	0	27	1
20160904 1930	1	TC1	1	50	7	27	37	0	47	39	33	34	0	26	60	0	0	8	40		20160723 1730	1	TC1	2	9	55	0	8	4	45	45	0	42	3	8	19	0	2	7	8	0	22	1	28	2	15	0	46	23
20160904 2000	1	TC1	1	42	11	29	67	0	65	35	18	40	0	39	3	0	0	3	28		20160723 1800	1	TC1	2	0	50	0	7	18	8	49	7	38	79	37	40	39	37	11	1	11	1	3	5	43	2	15	47	64
20160904 2030	1	TC1	1	29	1	20	43	1	26	35	21	17	7	9	50	0	0	7	6		20160723 1830	1	TC1	2	0	16	0	1	12	0	53	5	12	0	24	20	14	31	14	23	8	0	2	41	0	17	0	30	53
20160904 2100	1	TC1	1	57	0	24	39	0	31	38	40	30	67	40	40	0	0	0	36		20160723 1900	1	TC1	2	0	49	9	5	42	0	48	20	20	0	43	37	43	34	20	55	32	4	47	39	0	38	6	26	45
20160904 2130	1	TC1	1	52	13	36	37	0	19	37	21	12	40	21	1	0	0	0	21		20160723 1930	1	TC1	2	11	89	43	4	41	21	48	38	5	30	10	18	33	32	16	0	0	33	13	38	21	0	0	27	55
20160904 2200	1	TC1	1	29	0	23	43	0	23	8	9	25	34	38	1	0	0	0	35		20160723 2000	1	TC1	2	0	65	21	1	2	31	43	29	36	138	50	23	35	14	17	0	5	14	36	29	160	0	28	22	47
20160904 2230	1	TC1	1	0	9	5	36	0	0	0	0	16	0	26	0	0	0	0	49		20160723 2030	1	TC1	2	6	35	21	5	44	24	65	21	36	1	2	25	26	0	12	24	0	8	52	36	47	3	3	23	30
20160904 2300	1	TC1	1	0	8	0	24	0	0	0	0	3	3	58	32	0	0	0	31		20160723 2100	1	TC1	2	0	10	13	0	27	31	48	30	1	4	14	27	37	0	11	61	0	3	39	25	2	0	4	19	46
20160904 2330	1	TC1	1	0	41	0	0	0	0	0	0	17	0	25	64	0	0	0	2		20160723 2130	1	TC1	2	0	16	0	12	50	20	50	25	29	121	10	28	39	0	15	1	0	4	35	43	29	0	0	18	46
20160905 0000	1	TC1	1	0	8	0	0	0	0	0	0	0	0	0	1	0	0	0	3		20160723 2200	1	TC1	2	0	14	0	3	8	27	61	40	6	39	15	24	33	0	27	20	0	6	58	43	0	0	0	12	56
20160905 0030	1	TC1	1	0	0	0	0	0	0	0	0	0	0	0	0	0	0	0	2		20160723 2230	1	TC1	2	0	46	0	21	0	9	54	23	39	43	31	27	28	0	13	0	0	4	24	54	0	0	5	1	31
20160905 0100	1	TC1	1	0	3	0	0	0	0	0	0	0	0	0	0	0	0	0	0		20160723 2300	1	TC1	2	0	48	0	10	3	23	72	23	2	11	29	21	40	5	17	0	0	14	41	25	22	0	46	7	20
20160905 0130	1	TC1	1	0	5	0	0	0	0	0	0	2	0	0	0	0	0	0	16		20160723 2330	1	TC1	2	0	4	0	23	0	67	23	20	46	10	22	40	10	55	5	0	0	0	37	13	17	0	0	0	31
20160905 0200	1	TC1	1	0	1	0	0	0	0	0	0	0	0	0	11	0	0	0	7		20160724 0000	1	TC1	2	0	0	0	10	0	27	33	7	0	0	11	24	2	9	5	0	0	0	29	0	2	0	8	0	11
20160905 0230	1	TC1	1	0	0	0	0	0	0	0	0	0	0	0	58	0	0	0	0		20160724 0030	1	TC1	2	0	28	0	1	0	6	0	3	0	0	1	6	0	0	0	0	0	0	0	0	0	0	8	0	3
20160905 0300	1	TC1	1	0	0	0	0	0	0	0	0	0	0	0	1	0	0	0	0		20160724 0100	1	TC1	2	0	0	0	0	0	0	0	0	0	0	0	0	0	26	0	0	0	0	0	0	1	6	0	0	17
20160905 0330	0	TC1	1	0	0	0	0	0	0	0	0	0	0	5	24	0	0	0	1		20160724 0130	1	TC1	2	0	0	0	0	0	0	0	0	7	0	0	0	0	0	0	0	0	0	0	0	0	0	0	0	0
20160905 0400	0	TC1	1	0	0	0	0	0	0	0	0	0	0	0	0	0	0	0	8		20160724 0200	1	TC1	2	0	0	0	0	0	0	10	0	0	0	0	0	0	0	1	0	0	0	0	0	0	0	2	0	8
20160905 0430	0	TC1	1	0	0	0	0	0	0	0	0	0	0	0	42	0	0	0	0		20160724 0230	1	TC1	2	0	0	0	0	0	0	1	0	0	0	0	0	3	0	0	0	0	0	0	0	28	0	16	0	0
20160905 0500	0	TC1	1	0	0	0	0	0	0	0	0	0	0	0	2	0	0	0	0		20160724 0300	1	TC1	2	0	0	0	0	0	0	4	0	0	0	0	0	25	0	9	0	0	0	0	0	0	0	0	0	24
20160905 0530	0	TC1	1	0	0	0	0	0	0	0	0	0	0	0	1	0	0	0	0		20160724 0330	0	TC1	2	0	0	0	0	0	0	5	3	0	0	0	0	2	0	0	0	0	0	0	4	0	0	0	0	3
20160905 0600	0	TC1	1	0	0	0	0	0	0	0	0	0	0	0	44	0	0	0	0		20160724 0400	0	TC1	2	0	0	0	0	0	0	0	0	0	13	0	0	0	0	0	0	0	0	0	0	0	0	0	0	0
20160905 0630	0	TC1	1	0	0	0	0	0	0	0	0	0	0	0	0	0	0	0	15		20160724 0430	0	TC1	2	0	0	0	0	0	0	0	0	0	0	0	0	0	0	0	0	0	0	0	0	0	0	0	0	0
20160905 0700	0	TC1	1	0	0	0	0	0	0	0	0	0	0	0	2	0	0	0	7		20160724 0500	0	TC1	2	0	0	0	0	0	0	0	0	0	0	0	0	0	0	0	0	0	0	0	0	0	0	16	0	0
20160905 0730	0	TC1	1	0	0	0	0	0	0	0	0	0	0	0	65	0	0	0	0		20160724 0530	0	TC1	2	0	0	0	0	0	0	0	0	0	0	0	0	0	0	0	0	0	0	0	0	0	0	0	0	0
20160905 0800	0	TC1	1	0	0	0	0	0	0	0	0	0	0	0	19	0	0	0	7		20160724 0600	0	TC1	2	0	0	0	0	0	0	0	0	0	0	0	0	0	0	0	0	0	0	0	0	0	0	0	0	33
20160905 0830	0	TC1	1	0	0	0	0	0	0	0	0	0	0	0	11	0	0	0	0		20160724 0630	0	TC1	2	0	0	0	0	0	0	0	0	0	3	0	0	0	0	0	0	0	0	0	0	2	0	0	0	18
20160905 0900	0	TC1	1	0	0	0	0	0	0	0	0	0	0	0	0	0	0	0	70		20160724 0700	0	TC1	2	0	0	0	0	0	0	0	0	0	22	0	0	0	0	0	0	2	0	0	0	0	0	6	0	0
20160905 0930	0	TC1	1	0	0	0	0	0	0	0	0	0	0	40	6	0	0	0	0		20160724 0730	0	TC1	2	0	0	0	0	0	0	0	0	0	0	0	0	0	0	0	0	0	0	0	0	0	0	16	0	0
20160905 1000	0	TC1	1	0	0	0	0	0	0	0	0	0	0	22	26	0	0	0	0		20160724 0800	0	TC1	2	0	0	0	0	0	0	0	0	0	47	0	0	0	0	12	0	5	0	0	0	0	0	18	0	0
20160905 1030	0	TC1	1	41	0	0	0	0	0	0	0	0	0	5	78	0	0	0	0		20160724 0830	0	TC1	2	0	0	0	0	0	0	0	0	0	0	0	0	16	0	1	0	0	0	0	0	0	0	1	0	0
20160905 1100	0	TC1	1	44	0	0	0	20	0	0	31	0	2	62	4	0	0	2	13		20160724 0900	0	TC1	2	0	0	0	0	0	0	0	0	0	1	3	0	0	0	47	0	0	0	0	0	0	0	14	0	0
20160905 1130	0	TC1	1	0	0	0	0	37	0	0	4	0	0	0	1	0	0	6	0		20160724 0930	0	TC1	2	0	0	0	0	0	0	0	0	0	4	18	0	0	0	21	0	0	0	0	0	0	0	0	0	0
20160905 1200	0	TC1	1	3	0	0	0	0	0	0	8	0	0	0	0	0	0	0	0		20160724 1000	0	TC1	2	0	0	0	0	0	0	0	0	0	6	0	0	0	0	3	0	0	0	0	0	0	0	0	0	3
20160905 1230	0	TC1	1	0	0	0	0	0	0	0	0	0	0	0	4	0	0	0	0		20160724 1030	0	TC1	2	0	0	0	0	0	0	0	0	0	38	0	0	3	0	0	0	15	0	0	0	0	0	0	0	4
20160905 1300	0	TC1	1	0	0	56	0	0	0	0	0	0	0	13	0	0	0	24	0		20160724 1100	0	TC1	2	0	0	0	0	0	0	0	0	0	7	0	0	0	0	3	0	0	0	0	0	0	0	0	0	9
20160905 1330	0	TC1	1	0	0	17	0	1	0	0	0	3	0	0	145	0	0	0	54		20160724 1130	0	TC1	2	0	0	0	0	0	0	0	0	0	1	36	0	0	0	11	0	0	0	0	0	0	0	1	0	2
20160905 1400	0	TC1	1	0	0	0	0	0	0	0	0	26	0	0	35	0	0	0	0		20160724 1200	0	TC1	2	0	0	0	0	0	0	0	0	0	1	0	0	0	0	7	0	0	0	0	0	0	16	0	0	0
20160905 1430	0	TC1	1	0	0	6	0	0	0	0	0	13	0	0	41	0	0	0	3		20160724 1230	0	TC1	2	0	0	0	0	0	0	0	0	0	0	9	0	0	0	6	0	0	6	6	0	0	10	0	0	0
20160905 1500	0	TC1	1	0	0	5	0	0	0	0	0	10	0	0	21	4	0	0	0		20160724 1300	0	TC1	2	0	0	0	0	0	6	0	0	0	14	0	0	0	0	0	13	0	0	0	0	0	0	5	0	1
20160905 1530	1	TC1	2	66	4	54	9	51	1	64	0	28	7	3	66	0	0	10	20		20160724 1330	0	TC1	2	0	0	0	0	0	1	0	0	0	19	0	0	14	0	0	16	0	0	0	0	0	0	0	0	26
20160905 1600	1	TC1	2	63	6	42	22	50	18	32	1	21	25	234	52	0	11	0	88		20160724 1400	0	TC1	2	0	0	0	8	0	56	0	0	0	1	0	1	0	0	0	0	0	0	0	0	0	0	0	0	7
20160905 1630	1	TC1	2	22	8	9	1	54	0	13	49	12	25	58	14	2	17	0	112		20160724 1430	0	TC1	2	0	0	0	0	0	0	0	7	0	0	0	0	0	1	8	0	0	0	0	0	0	0	0	0	11
20160905 1700	1	TC1	2	34	54	25	6	12	0	57	35	17	18	35	32	12	39	43	89		20160724 1500	0	TC1	2	0	0	0	11	1	0	0	2	0	52	0	0	1	0	38	0	0	6	0	0	0	8	0	0	0
20160905 1730	1	TC1	2	51	29	6	1	0	0	22	35	52	3	64	35	110	62	15	10		20160724 1530	1	TC1	3	23	56	57	14	10	18	17	23	22	4	19	41	58	47	16	54	10	22	6	30	20	42	28	21	23
20160905 1800	1	TC1	2	79	16	12	34	0	2	35	31	33	5	45	47	22	34	50	59		20160724 1600	1	TC1	3	10	4	3	6	28	24	48	36	125	3	61	27	24	9	9	58	23	23	4	5	0	44	31	50	47
20160905 1830	1	TC1	2	64	18	26	57	0	2	33	34	18	27	44	55	30	68	44	5		20160724 1630	1	TC1	3	0	0	0	0	41	60	31	33	75	5	0	7	5	0	14	0	19	0	0	2	8	36	9	15	24
20160905 1900	1	TC1	2	56	49	26	1	56	15	30	26	11	43	69	50	7	2	20	29		20160724 1700	1	TC1	3	3	0	0	17	24	4	40	36	13	0	1	2	0	0	20	0	98	2	13	42	0	35	0	21	5
20160905 1930	1	TC1	2	57	18	18	12	47	113	25	35	18	14	34	47	22	18	58	84		20160724 1730	1	TC1	3	0	0	0	0	6	26	32	3	19	0	27	16	12	0	20	40	12	14	3	10	0	29	33	48	44
20160905 2000	1	TC1	2	54	29	13	54	63	26	35	40	19	45	43	50	27	58	9	35		20160724 1800	1	TC1	3	30	52	2	5	15	4	0	5	23	0	23	0	2	0	23	4	2	2	3	42	0	0	13	35	38
20160905 2030	1	TC1	2	58	32	34	58	65	112	34	31	22	21	41	53	17	0	24	16		20160724 1830	1	TC1	3	32	54	1	11	28	0	10	63	25	0	33	20	13	0	18	0	5	0	0	25	5	21	0	37	38
20160905 2100	1	TC1	2	93	18	33	39	46	43	0	10	11	2	45	52	0	0	0	19		20160724 1900	1	TC1	3	20	24	0	0	35	35	0	2	0	191	20	31	36	0	17	0	3	17	7	36	17	5	0	39	36
20160905 2130	1	TC1	2	55	36	24	54	50	61	0	13	18	26	72	63	0	0	0	17		20160724 1930	1	TC1	3	0	20	0	6	34	22	5	15	6	30	10	19	0	18	33	43	0	4	5	32	0	22	1	30	32
20160905 2200	1	TC1	2	71	14	14	45	25	194	0	19	17	19	27	54	33	0	0	2		20160724 2000	1	TC1	3	4	6	2	3	19	90	18	3	10	0	10	39	0	59	11	81	0	5	38	29	0	0	22	40	45
20160905 2230	1	TC1	2	44	0	13	61	2	2	0	0	6	59	32	68	2	0	0	90		20160724 2030	1	TC1	3	34	22	2	3	4	35	46	7	42	0	17	12	44	22	34	65	0	9	27	29	23	19	0	20	30
20160905 2300	1	TC1	2	11	0	1	56	0	67	0	0	5	0	26	80	0	0	0	42		20160724 2100	1	TC1	3	0	18	40	9	24	29	44	20	42	15	28	19	47	28	21	32	0	0	40	31	0	0	1	28	30
20160905 2330	1	TC1	2	7	0	0	44	0	0	0	0	0	0	16	34	0	0	0	40		20160724 2130	1	TC1	3	0	47	0	7	8	16	62	39	15	50	26	31	40	19	14	35	0	20	14	21	0	0	16	32	42
20160906 0000	1	TC1	2	0	0	0	35	0	4	0	0	0	0	0	0	19	0	0	32		20160724 2200	1	TC1	3	35	50	2	0	31	3	44	43	0	8	24	37	59	0	13	9	0	26	22	25	0	0	0	22	26
20160906 0030	1	TC1	2	0	0	0	19	0	30	0	3	0	0	0	0	4	0	0	0		20160724 2230	1	TC1	3	0	39	15	29	15	16	77	12	24	0	51	40	49	0	8	65	0	2	13	20	0	0	0	9	34
20160906 0100	1	TC1	2	0	0	0	0	0	0	0	0	0	0	0	0	8	0	0	0		20160724 2300	1	TC1	3	8	16	0	20	14	79	30	18	4	4	33	26	35	0	2	0	0	5	41	43	0	0	0	10	27
20160906 0130	1	TC1	2	0	0	0	0	0	0	0	0	0	0	0	0	0	0	0	0		20160724 2330	1	TC1	3	0	1	0	6	0	40	2	25	21	122	20	34	29	0	7	0	0	14	32	30	0	0	0	5	41
20160906 0200	1	TC1	2	0	0	0	0	0	5	0	0	0	0	0	0	0	0	0	0		20160725 0000	1	TC1	3	1	42	0	0	0	38	0	33	3	94	11	16	15	0	7	0	0	0	21	0	0	0	0	0	38
20160906 0230	1	TC1	2	0	0	0	0	0	0	0	0	0	0	0	0	0	0	0	0		20160725 0030	1	TC1	3	45	10	31	0	0	28	0	0	30	0	6	7	0	0	0	0	0	0	1	0	3	0	0	0	34
20160906 0300	1	TC1	2	0	0	0	0	0	14	0	0	32	0	0	0	0	0	0	0		20160725 0100	1	TC1	3	0	0	0	6	0	49	0	3	0	0	1	0	0	0	3	0	0	0	0	0	0	0	0	0	1
20160906 0330	0	TC1	2	0	0	0	0	0	0	0	0	5	0	0	0	0	0	0	0		20160725 0130	1	TC1	3	1	0	0	0	0	0	0	0	0	8	0	0	0	0	0	0	8	0	0	0	0	0	0	16	1
20160906 0400	0	TC1	2	0	0	0	0	0	0	0	0	0	0	0	0	0	0	0	0		20160725 0200	1	TC1	3	2	0	0	0	0	0	4	0	0	0	0	0	0	0	0	0	2	0	0	0	0	0	0	0	0
20160906 0430	0	TC1	2	0	0	0	0	0	0	0	0	0	0	0	0	0	0	0	0		20160725 0230	1	TC1	3	0	0	0	0	0	0	3	0	38	0	0	0	0	0	0	0	4	0	0	0	0	0	0	6	9
20160906 0500	0	TC1	2	0	0	0	0	0	3	0	0	0	0	0	0	0	0	0	0		20160725 0300	1	TC1	3	0	0	0	0	0	0	0	0	2	0	0	0	0	11	0	0	1	0	0	0	0	0	0	7	4
20160906 0530	0	TC1	2	0	0	0	0	0	0	0	0	0	0	0	0	0	0	0	0		20160725 0330	0	TC1	3	0	0	0	0	0	0	0	1	0	17	2	0	22	0	0	0	3	0	0	0	58	0	0	4	45
20160906 0600	0	TC1	2	0	0	0	0	0	3	0	0	0	0	0	0	0	0	0	0		20160725 0400	0	TC1	3	0	0	0	0	0	0	0	0	0	0	0	0	13	0	0	0	0	0	0	0	2	0	0	0	0
20160906 0630	0	TC1	2	0	0	0	0	0	1	0	0	0	0	0	0	0	0	0	0		20160725 0430	0	TC1	3	0	4	0	0	0	0	0	0	0	0	0	0	0	0	0	0	3	0	0	0	0	0	0	0	0
20160906 0700	0	TC1	2	0	0	0	0	0	3	0	0	0	0	0	0	0	78	0	0		20160725 0500	0	TC1	3	0	4	0	0	0	0	0	0	0	0	0	0	1	0	0	0	0	0	0	0	0	0	0	0	0
20160906 0730	0	TC1	2	0	0	0	0	0	0	0	0	0	0	0	0	0	106	0	0		20160725 0530	0	TC1	3	0	3	0	0	0	0	0	0	0	0	0	0	15	0	0	0	0	0	0	0	0	0	0	0	0
20160906 0800	0	TC1	2	0	0	0	0	0	0	0	0	0	0	0	0	0	19	0	0		20160725 0600	0	TC1	3	0	0	0	0	0	0	0	0	0	0	0	0	0	0	0	0	0	0	0	0	0	0	0	0	0
20160906 0830	0	TC1	2	0	0	0	0	0	0	0	0	0	0	0	0	0	0	0	0		20160725 0630	0	TC1	3	0	0	0	0	0	0	0	0	0	0	0	0	2	0	0	0	0	0	0	0	0	0	0	0	0
20160906 0900	0	TC1	2	0	0	0	0	0	0	0	0	0	0	0	0	0	3	0	0		20160725 0700	0	TC1	3	0	0	0	0	0	0	0	0	0	0	0	0	54	0	0	0	0	0	0	0	0	0	0	0	0
20160906 0930	0	TC1	2	0	0	0	0	0	0	0	0	0	0	0	0	0	0	0	0		20160725 0730	0	TC1	3	0	5	0	0	0	0	0	0	0	0	0	0	0	0	0	0	0	0	0	0	0	0	0	0	0
20160906 1000	0	TC1	2	0	0	0	0	0	0	0	0	0	0	0	0	0	0	0	0		20160725 0800	0	TC1	3	0	0	0	0	0	0	0	0	0	0	0	0	0	0	2	0	0	0	0	0	0	0	0	0	0
20160906 1030	0	TC1	2	0	0	0	0	0	1	0	0	0	0	32	0	0	0	0	0		20160725 0830	0	TC1	3	0	0	0	0	0	0	0	2	0	0	0	0	9	0	1	0	0	0	0	0	0	0	0	0	14
20160906 1100	0	TC1	2	27	0	0	0	0	0	0	0	0	0	21	0	0	0	0	0		20160725 0900	0	TC1	3	0	0	0	0	0	0	0	0	0	0	0	0	0	0	0	1	0	0	0	0	0	25	0	0	3
20160906 1130	0	TC1	2	55	0	0	0	0	1	0	0	0	3	16	5	0	0	9	0		20160725 0930	0	TC1	3	0	0	0	0	0	0	0	0	0	0	0	0	0	0	0	0	0	0	0	0	0	0	0	0	0
20160906 1200	0	TC1	2	9	0	0	0	0	0	0	11	0	0	0	0	46	0	0	0		20160725 1000	0	TC1	3	0	0	0	0	0	0	0	0	0	0	0	0	0	0	0	0	0	0	0	0	0	0	0	0	0
20160906 1230	0	TC1	2	0	0	0	0	0	0	0	38	0	0	0	0	63	0	0	0		20160725 1030	0	TC1	3	0	0	0	0	0	0	0	0	0	0	0	0	0	0	0	0	0	0	0	0	0	0	0	0	0
20160906 1300	0	TC1	2	0	0	0	0	0	0	0	2	19	0	0	0	0	0	0	0		20160725 1100	0	TC1	3	0	0	0	0	0	0	0	0	0	0	0	0	0	0	0	0	0	0	0	0	0	0	0	0	0
20160906 1330	0	TC1	2	0	0	0	0	0	0	0	0	4	0	8	0	0	0	0	0		20160725 1130	0	TC1	3	0	0	0	0	0	0	0	0	0	0	0	0	18	0	0	0	0	0	0	0	0	0	0	0	0
20160906 1400	0	TC1	2	0	0	0	0	33	2	0	18	16	0	6	0	1	0	4	0		20160725 1200	0	TC1	3	0	1	0	0	0	0	0	0	0	0	3	0	8	0	0	0	0	0	0	0	0	8	0	0	14
20160906 1430	0	TC1	2	0	0	0	0	0	0	0	0	10	0	0	0	23	5	0	0		20160725 1230	0	TC1	3	0	0	0	0	0	0	0	0	0	0	1	0	7	2	6	0	7	0	0	0	0	17	0	0	0
20160906 1500	0	TC1	2	0	141	0	0	0	0	3	0	17	0	0	0	191	108	0	0		20160725 1300	0	TC1	3	0	11	0	10	0	0	0	0	0	0	0	0	1	0	7	24	3	0	0	0	0	0	0	0	0
20160906 1530	1	TC1	3	6	9	13	27	4	0	44	0	58	0	3	20	22	13	0	4		20160725 1330	0	TC1	3	34	1	0	8	0	0	0	0	0	0	0	0	29	0	0	31	4	0	0	0	0	2	0	0	0
20160906 1600	1	TC1	3	0	13	19	42	8	16	40	0	40	0	0	4	20	18	0	65		20160725 1400	0	TC1	3	0	5	0	2	0	0	0	0	0	4	0	0	22	0	0	0	5	0	0	0	9	5	0	0	0
20160906 1630	1	TC1	3	0	23	7	11	0	0	36	0	28	21	0	0	4	11	1	13		20160725 1430	0	TC1	3	0	10	0	12	0	0	0	0	0	0	0	1	0	0	0	0	0	0	0	0	2	0	0	0	0
20160906 1700	1	TC1	3	56	4	13	10	11	0	16	2	32	54	0	17	4	36	30	20		20160725 1500	0	TC1	3	0	1	0	0	0	0	0	0	18	0	0	0	0	0	6	0	2	11	0	0	1	0	0	4	27
20160906 1730	1	TC1	3	88	1	21	0	91	1	16	51	50	197	19	71	10	70	50	49		20160725 1530	1	TC1	4	15	44	32	15	29	29	36	34	35	40	16	0	30	34	11	32	5	0	20	6	14	9	11	34	27
20160906 1800	1	TC1	3	60	24	6	39	64	4	29	47	32	40	11	11	9	78	43	49		20160725 1600	1	TC1	4	38	25	0	90	7	8	24	51	51	30	16	0	25	95	20	10	8	14	6	3	0	53	13	42	3
20160906 1830	1	TC1	3	55	23	35	4	39	7	41	41	25	26	11	41	22	36	19	2		20160725 1630	1	TC1	4	24	120	0	0	12	34	33	7	6	0	0	0	0	6	7	0	19	4	0	0	0	30	0	37	78
20160906 1900	1	TC1	3	69	24	17	14	52	2	35	32	17	6	16	48	8	0	11	11		20160725 1700	1	TC1	4	0	11	4	0	10	2	20	2	43	0	15	0	6	50	10	0	100	0	0	8	0	42	14	26	0
20160906 1930	1	TC1	3	56	22	11	0	38	26	26	63	22	17	33	43	5	0	20	7		20160725 1730	1	TC1	4	40	0	11	6	22	14	10	3	21	0	13	0	9	3	3	4	2	6	13	9	0	26	0	38	56
20160906 2000	1	TC1	3	72	6	12	24	37	5	26	51	25	0	42	38	5	1	0	3		20160725 1800	1	TC1	4	0	0	0	11	23	13	4	13	8	26	1	9	14	0	5	41	0	1	0	13	0	61	13	40	28
20160906 2030	1	TC1	3	68	20	9	69	101	36	33	43	34	0	22	38	11	0	0	10		20160725 1830	1	TC1	4	0	42	40	11	10	16	0	7	18	26	16	24	6	0	15	0	0	3	49	13	2	18	10	41	34
20160906 2100	1	TC1	3	78	1	13	55	40	14	33	27	21	74	26	45	5	0	0	9		20160725 1900	1	TC1	4	20	63	0	54	17	164	3	5	6	15	17	14	37	0	12	41	0	3	18	29	0	35	27	26	42
20160906 2130	1	TC1	3	74	2	21	48	50	10	29	28	31	42	48	38	13	0	0	12		20160725 1930	1	TC1	4	0	41	2	46	17	64	1	34	12	9	23	10	22	0	13	52	0	4	22	25	11	31	17	36	29
20160906 2200	1	TC1	3	76	7	25	50	39	28	24	40	31	30	45	38	21	0	0	11		20160725 2000	1	TC1	4	0	40	9	13	35	40	45	32	13	1	0	11	60	7	17	3	0	12	36	21	8	16	10	36	28
20160906 2230	1	TC1	3	57	14	28	65	43	28	29	30	16	7	40	104	8	0	0	12		20160725 2030	1	TC1	4	0	24	16	7	30	33	42	3	26	0	17	24	42	11	18	36	0	26	24	24	30	16	23	25	26
20160906 2300	1	TC1	3	81	0	13	69	29	31	6	29	12	24	39	61	1	0	0	8		20160725 2100	1	TC1	4	35	7	0	0	25	35	57	34	8	0	18	19	53	17	12	46	0	41	20	22	0	0	16	42	46
20160906 2330	1	TC1	3	32	0	1	67	8	18	0	20	10	14	24	0	42	0	0	10		20160725 2130	1	TC1	4	16	37	0	4	13	38	45	12	14	3	3	17	31	3	25	3	0	8	28	24	0	0	22	42	30
20160907 0000	1	TC1	3	12	0	0	78	0	20	0	0	0	86	19	0	0	0	0	0		20160725 2200	1	TC1	4	0	27	0	14	34	42	47	14	3	15	12	15	72	34	5	0	0	11	7	40	3	0	14	30	39
20160907 0030	1	TC1	3	0	4	0	93	0	0	0	0	0	28	0	0	18	0	0	0		20160725 2230	1	TC1	4	0	28	0	6	22	17	48	4	16	9	11	27	38	2	13	41	0	51	17	22	1	0	0	27	43
20160907 0100	1	TC1	3	0	0	0	31	0	0	0	0	0	4	0	0	175	0	0	0		20160725 2300	1	TC1	4	0	51	0	0	36	26	38	23	27	28	13	28	61	0	10	0	0	14	27	11	0	0	0	12	47
20160907 0130	1	TC1	3	0	0	0	9	0	0	0	0	6	26	0	0	0	0	0	0		20160725 2330	1	TC1	4	0	29	0	0	31	11	30	34	0	17	21	24	44	0	2	0	2	18	36	37	0	0	0	10	43
20160907 0200	1	TC1	3	0	16	0	0	0	0	0	0	0	3	0	0	0	0	0	0		20160726 0000	1	TC1	4	0	13	0	5	3	37	0	22	18	0	8	39	58	3	18	0	0	2	36	17	0	0	0	11	35
20160907 0230	1	TC1	3	0	0	0	0	0	0	0	0	0	5	0	0	114	0	0	0		20160726 0030	1	TC1	4	0	3	0	0	0	54	0	21	0	0	9	27	41	16	3	0	22	0	11	3	0	27	0	25	18
20160907 0300	1	TC1	3	0	7	0	0	0	0	0	0	0	3	0	0	0	0	0	0		20160726 0100	1	TC1	4	0	3	0	0	0	6	0	20	26	0	0	15	4	0	0	0	24	0	4	0	0	17	0	10	23
20160907 0330	0	TC1	3	0	0	0	0	0	0	0	0	0	3	0	0	0	0	0	0		20160726 0130	1	TC1	4	0	0	0	0	0	18	0	4	11	0	8	6	9	0	0	0	5	0	0	0	0	24	0	18	4
20160907 0400	0	TC1	3	0	1	0	0	0	0	0	0	0	0	0	0	0	0	0	0		20160726 0200	1	TC1	4	0	0	21	0	0	10	0	0	11	0	0	2	0	59	0	0	57	0	0	9	0	0	0	6	8
20160907 0430	0	TC1	3	0	0	0	0	0	0	0	0	0	10	0	0	13	0	0	0		20160726 0230	1	TC1	4	0	0	6	0	0	0	0	0	7	0	12	13	0	0	7	0	5	0	0	0	0	14	0	4	0
20160907 0500	0	TC1	3	0	90	0	0	0	0	0	0	0	2	0	0	0	0	0	0		20160726 0300	1	TC1	4	0	0	0	0	0	0	0	0	0	0	6	0	0	0	0	32	0	0	0	0	6	0	0	9	25
20160907 0530	0	TC1	3	0	82	0	0	0	0	0	0	0	4	0	0	0	0	0	0		20160726 0330	0	TC1	4	143	0	0	0	0	0	0	0	0	29	0	0	0	0	0	0	0	0	0	0	0	0	0	0	0
20160907 0600	0	TC1	3	0	0	0	0	0	0	0	0	0	42	0	0	0	0	0	0		20160726 0400	0	TC1	4	0	0	0	0	0	0	0	0	0	7	0	0	0	0	0	0	0	0	0	0	0	0	0	0	0
20160907 0630	0	TC1	3	0	0	0	0	0	0	0	0	0	0	0	0	0	0	0	0		20160726 0430	0	TC1	4	0	0	0	0	0	0	0	0	0	0	0	0	0	0	8	0	0	0	0	0	0	0	0	0	0
20160907 0700	0	TC1	3	0	56	0	0	0	0	0	0	0	2	0	0	0	0	0	0		20160726 0500	0	TC1	4	0	0	0	0	0	0	0	0	0	0	0	0	0	0	0	0	0	0	0	0	0	0	0	0	0
20160907 0730	0	TC1	3	0	0	0	0	0	0	0	0	0	7	0	0	0	0	0	0		20160726 0530	0	TC1	4	0	0	0	0	0	0	0	0	0	0	0	0	0	0	0	0	0	0	0	0	0	0	0	0	0
20160907 0800	0	TC1	3	0	45	0	0	0	0	0	0	0	2	10	0	0	0	0	0		20160726 0600	0	TC1	4	0	0	0	0	0	0	0	0	0	0	0	0	0	0	0	0	0	0	0	0	0	0	0	0	0
20160907 0830	0	TC1	3	0	37	0	0	0	0	0	0	0	0	0	0	0	0	0	0		20160726 0630	0	TC1	4	1	0	0	0	0	0	0	0	0	0	0	0	0	0	0	0	0	0	0	0	0	0	0	0	0
20160907 0900	0	TC1	3	0	0	0	0	0	0	0	0	0	6	0	0	0	0	0	0		20160726 0700	0	TC1	4	1	0	0	0	0	0	0	0	0	0	0	0	0	0	0	0	0	0	0	0	0	0	0	0	0
20160907 0930	0	TC1	3	0	0	0	0	0	0	0	0	0	27	106	0	0	0	0	0		20160726 0730	0	TC1	4	0	0	0	0	0	4	0	0	0	0	0	0	0	0	11	0	0	0	17	0	0	0	0	0	0
20160907 1000	0	TC1	3	0	0	0	0	0	0	0	0	0	1	22	0	0	0	0	0		20160726 0800	0	TC1	4	8	0	0	0	0	0	0	0	0	0	0	0	0	0	28	0	0	0	0	0	0	0	0	0	0
20160907 1030	0	TC1	3	0	0	0	0	0	0	0	0	0	35	0	8	0	0	0	0		20160726 0830	0	TC1	4	0	0	0	0	0	0	0	0	0	0	0	0	0	0	13	0	0	0	0	0	0	21	0	0	0
20160907 1100	0	TC1	3	21	0	0	0	0	0	0	0	0	10	41	10	0	0	0	0		20160726 0900	0	TC1	4	0	0	0	0	0	0	0	0	0	0	0	0	0	0	7	0	0	0	0	0	0	0	0	0	0
20160907 1130	0	TC1	3	0	55	0	0	0	0	0	0	0	0	35	0	0	0	0	0		20160726 0930	0	TC1	4	0	0	0	0	0	0	0	0	0	0	0	0	0	0	3	0	0	0	0	0	0	0	0	0	0
20160907 1200	0	TC1	3	0	0	0	0	0	0	0	26	0	0	0	0	0	0	0	0		20160726 1000	0	TC1	4	0	0	0	0	0	0	0	0	0	0	0	0	0	0	2	0	0	0	0	0	0	0	0	0	0
20160907 1230	0	TC1	3	0	0	0	0	0	0	0	35	0	0	29	0	23	0	0	0		20160726 1030	0	TC1	4	0	0	0	0	0	0	0	0	0	0	0	0	0	0	3	0	0	0	0	0	0	3	0	0	0
20160907 1300	0	TC1	3	0	0	0	0	0	0	0	0	0	0	0	0	0	1	0	0		20160726 1100	0	TC1	4	0	0	0	0	0	0	0	0	0	0	0	0	0	0	6	0	0	0	0	0	0	30	0	0	7
20160907 1330	0	TC1	3	0	0	0	0	14	0	0	0	0	0	0	0	0	57	1	0		20160726 1130	0	TC1	4	0	0	0	0	0	0	0	0	0	0	0	0	0	4	1	0	2	0	0	0	0	26	0	0	12
20160907 1400	0	TC1	3	12	0	0	0	27	0	0	23	0	0	0	0	3	7	0	0		20160726 1200	0	TC1	4	0	0	0	0	0	0	0	4	0	0	0	0	0	1	14	0	0	0	0	0	0	11	0	0	9
20160907 1430	0	TC1	3	0	0	0	0	0	0	0	17	7	0	0	0	42	0	0	0		20160726 1230	0	TC1	4	0	0	0	0	0	3	0	0	0	0	0	0	0	0	2	0	10	0	0	0	0	0	0	0	0
20160907 1500	0	TC1	3	0	18	0	0	0	0	0	10	17	1	0	0	43	0	0	0		20160726 1300	0	TC1	4	0	0	0	0	0	4	0	0	0	0	0	0	0	0	0	0	0	0	0	0	0	0	0	0	0
20160907 1530	1	TC1	4	10	7	14	5	3	0	18	0	42	5	55	21	0	1	1	6		20160726 1330	0	TC1	4	0	0	0	0	0	0	0	0	0	0	0	0	0	0	0	0	0	0	0	4	0	0	0	0	0
20160907 1600	1	TC1	4	9	35	19	30	0	1	10	0	77	20	7	2	2	20	0	3		20160726 1400	0	TC1	4	0	0	0	0	0	6	7	0	0	0	2	0	17	0	0	19	1	0	0	0	0	0	0	0	0
20160907 1630	1	TC1	4	0	17	15	15	0	0	8	0	45	7	0	0	32	8	14	4		20160726 1430	0	TC1	4	0	0	0	0	0	0	19	0	0	0	0	0	7	0	0	0	163	0	0	0	0	0	0	0	14
20160907 1700	1	TC1	4	0	21	73	0	0	0	5	0	11	14	8	0	38	17	18	4		20160726 1500	0	TC1	4	5	0	0	0	0	0	1	0	0	0	0	0	0	0	2	0	40	0	0	0	0	26	0	0	15
20160907 1730	1	TC1	4	12	7	15	0	0	0	12	4	43	23	435	1	16	10	33	5		20160726 1530	1	TC1	5	28	1	30	12	26	26	29	30	27	14	6	1	39	16	21	25	86	24	31	6	4	44	14	4	14
20160907 1800	1	TC1	4	59	29	34	0	0	0	32	24	46	76	32	12	0	31	27	1		20160726 1600	1	TC1	5	41	2	24	24	53	27	48	25	44	9	0	40	9	1	9	27	79	17	4	13	0	41	0	48	3
20160907 1830	1	TC1	4	34	0	39	0	0	47	20	43	30	0	66	21	0	39	8	4		20160726 1630	1	TC1	5	150	4	0	0	0	17	31	0	21	0	0	0	29	0	10	0	39	0	2	6	8	56	0	23	23
20160907 1900	1	TC1	4	6	3	33	1	42	73	24	53	27	4	22	37	0	13	20	4		20160726 1700	1	TC1	5	0	34	2	0	5	82	31	8	9	0	7	0	0	0	9	0	18	0	0	19	0	29	8	2	11
20160907 1930	1	TC1	4	57	36	13	76	79	12	47	74	24	26	21	40	39	17	47	9		20160726 1730	1	TC1	5	0	27	0	0	2	13	16	4	20	76	9	0	5	0	16	0	3	24	7	10	0	18	12	9	20
20160907 2000	1	TC1	4	77	10	16	64	152	88	28	23	25	0	34	31	10	6	27	15		20160726 1800	1	TC1	5	0	0	2	0	3	0	0	3	8	25	0	0	9	0	28	22	2	3	51	22	0	17	0	43	35
20160907 2030	1	TC1	4	57	3	10	54	19	80	28	40	26	2	43	98	7	62	18	14		20160726 1830	1	TC1	5	0	0	4	10	5	0	0	8	17	16	6	36	0	6	13	46	140	0	4	22	0	20	11	37	26
20160907 2100	1	TC1	4	52	0	0	95	50	24	33	41	19	0	31	52	0	0	11	29		20160726 1900	1	TC1	5	5	19	9	18	12	34	23	13	29	17	20	23	0	29	17	49	6	15	0	21	19	3	6	36	39
20160907 2130	1	TC1	4	49	0	5	73	20	13	34	34	24	22	38	36	0	0	0	16		20160726 1930	1	TC1	5	14	5	0	6	16	158	29	7	13	0	34	11	0	42	32	37	17	10	0	17	28	10	23	55	53
20160907 2200	1	TC1	4	56	0	19	48	53	6	27	31	32	7	34	107	0	0	0	25		20160726 2000	1	TC1	5	5	30	2	11	39	112	0	24	17	0	28	5	0	31	29	11	4	12	24	30	0	1	13	23	27
20160907 2230	1	TC1	4	59	0	7	60	33	8	25	51	26	0	88	46	18	3	0	10		20160726 2030	1	TC1	5	15	5	0	7	16	35	69	19	25	0	5	30	35	16	24	0	0	15	9	22	32	0	10	20	40
20160907 2300	1	TC1	4	60	0	9	57	77	0	22	33	8	0	0	42	16	2	0	1		20160726 2100	1	TC1	5	0	2	23	21	6	66	39	1	8	0	14	17	32	22	20	61	0	15	6	14	19	0	0	41	17
20160907 2330	1	TC1	4	56	0	8	59	41	3	28	53	8	0	19	56	0	0	0	2		20160726 2130	1	TC1	5	0	2	21	86	24	67	28	39	15	4	5	19	41	17	15	63	0	4	46	25	0	0	0	21	32
20160908 0000	1	TC1	4	101	0	8	45	0	0	30	23	17	0	0	40	0	0	0	3		20160726 2200	1	TC1	5	0	3	2	8	25	30	47	12	15	53	12	17	61	7	6	39	0	8	49	29	0	0	0	21	26
20160908 0030	1	TC1	4	14	0	2	52	0	0	39	0	1	9	24	0	0	0	0	0		20160726 2230	1	TC1	5	0	0	0	6	4	24	30	32	20	51	20	18	52	9	9	10	5	12	38	22	0	0	0	11	27
20160908 0100	1	TC1	4	0	0	0	34	0	0	19	0	17	0	269	0	0	0	0	0		20160726 2300	1	TC1	5	26	47	0	0	45	26	14	32	15	29	10	28	57	0	4	0	22	15	60	36	0	0	0	13	83
20160908 0130	1	TC1	4	0	0	0	32	0	0	0	0	12	0	0	0	0	0	0	0		20160726 2330	1	TC1	5	0	59	5	3	6	44	15	20	9	3	15	32	59	4	2	4	4	20	45	17	0	0	0	10	44
20160908 0200	1	TC1	4	0	0	0	2	0	2	0	0	1	0	0	0	0	0	0	0		20160727 0000	1	TC1	5	4	40	0	10	9	49	28	20	15	0	7	28	55	0	2	3	189	8	64	21	0	0	3	9	36
20160908 0230	1	TC1	4	2	0	52	0	0	43	0	0	0	0	2	0	19	0	0	0		20160727 0030	1	TC1	5	0	0	0	0	0	39	0	21	11	0	9	20	61	0	6	0	0	10	13	6	1	0	6	7	41
20160908 0300	1	TC1	4	0	0	0	0	0	172	0	0	10	0	0	0	0	0	0	0		20160727 0100	1	TC1	5	0	11	2	0	0	49	14	15	17	0	5	19	28	0	0	0	50	1	1	14	13	0	2	16	34
20160908 0330	0	TC1	4	0	0	0	0	0	0	0	0	0	0	29	0	0	0	0	0		20160727 0130	1	TC1	5	0	0	0	0	0	47	2	13	7	0	1	19	6	0	0	0	11	0	0	0	14	0	0	5	17
20160908 0400	0	TC1	4	0	0	0	0	0	0	0	0	0	0	0	0	0	0	0	0		20160727 0200	1	TC1	5	0	0	0	0	0	11	19	4	10	0	4	5	0	2	0	0	9	10	0	0	13	0	4	1	12
20160908 0430	0	TC1	4	0	0	0	0	0	0	0	0	0	0	1	0	0	0	0	0		20160727 0230	1	TC1	5	76	0	0	0	0	16	0	0	6	0	2	0	0	0	0	0	62	0	0	0	0	0	0	7	12
20160908 0500	0	TC1	4	0	0	0	0	0	0	0	0	0	0	8	0	0	0	0	0		20160727 0300	1	TC1	5	0	0	0	0	0	0	0	0	0	34	0	4	0	0	0	0	8	0	0	6	2	0	0	2	1
20160908 0530	0	TC1	4	0	0	0	0	0	4	0	0	0	0	0	0	0	0	0	0		20160727 0330	0	TC1	5	0	0	0	0	0	0	5	0	0	77	0	0	0	0	0	0	0	0	0	0	0	0	0	5	0
20160908 0600	0	TC1	4	0	0	0	0	0	0	0	0	0	0	0	0	0	0	0	0		20160727 0400	0	TC1	5	1	0	0	0	0	0	0	0	0	0	0	0	0	0	0	0	0	0	0	0	0	0	0	0	0
20160908 0630	0	TC1	4	0	0	0	0	0	2	0	0	0	0	12	0	6	0	0	0		20160727 0430	0	TC1	5	0	0	0	0	0	0	0	0	0	0	0	0	0	0	0	0	0	0	0	0	0	0	0	0	0
20160908 0700	0	TC1	4	0	0	13	0	0	7	0	0	0	0	0	0	1	0	0	0		20160727 0500	0	TC1	5	0	0	0	0	0	0	0	0	0	0	0	0	0	0	0	0	0	0	0	0	0	0	0	0	0
20160908 0730	0	TC1	4	0	0	0	0	0	0	0	0	0	0	0	0	0	0	0	0		20160727 0530	0	TC1	5	0	0	0	0	0	0	0	0	0	0	0	0	0	0	2	0	0	0	0	0	0	0	0	0	0
20160908 0800	0	TC1	4	0	0	1	0	0	6	0	0	0	0	0	0	8	0	0	0		20160727 0600	0	TC1	5	0	0	0	0	0	0	0	0	0	0	0	0	0	0	0	0	0	0	0	0	0	0	0	0	0
20160908 0830	0	TC1	4	0	0	0	0	0	49	0	0	0	0	4	6	0	0	0	0		20160727 0630	0	TC1	5	0	0	0	0	0	0	0	0	0	0	0	0	0	0	0	0	0	0	0	0	0	0	0	0	0
20160908 0900	0	TC1	4	0	0	0	0	0	0	0	0	0	0	90	0	23	0	0	0		20160727 0700	0	TC1	5	0	0	0	0	0	0	0	0	0	0	0	0	0	0	6	0	0	0	0	0	0	0	0	0	0
20160908 0930	0	TC1	4	0	0	0	0	0	3	0	0	0	3	22	101	21	0	0	0		20160727 0730	0	TC1	5	10	0	0	0	0	0	0	0	0	0	0	0	0	0	0	0	0	0	0	0	0	0	0	0	0
20160908 1000	0	TC1	4	5	0	0	0	0	0	0	0	0	29	21	1	0	0	0	0		20160727 0800	0	TC1	5	0	0	0	0	0	0	0	0	0	0	0	0	11	0	15	0	0	0	0	0	0	0	0	0	0
20160908 1030	0	TC1	4	17	0	7	0	0	17	0	0	0	80	0	13	48	0	0	0		20160727 0830	0	TC1	5	0	0	0	0	0	0	0	0	0	0	0	0	0	0	2	0	0	0	0	0	0	0	0	2	0
20160908 1100	0	TC1	4	4	0	0	0	0	0	0	0	0	0	9	0	40	0	0	0		20160727 0900	0	TC1	5	0	0	0	0	0	0	0	0	0	0	0	0	0	0	5	0	0	0	0	0	0	0	0	0	0
20160908 1130	0	TC1	4	0	0	0	0	0	29	0	0	0	0	45	0	0	0	0	0		20160727 0930	0	TC1	5	0	55	0	0	0	0	0	0	0	0	0	0	10	0	5	0	0	0	0	0	0	0	0	0	0
20160908 1200	0	TC1	4	0	0	0	0	6	4	0	3	0	0	8	2	0	0	0	0		20160727 1000	0	TC1	5	0	0	0	0	0	0	0	0	0	0	0	0	0	0	0	0	0	0	0	0	0	0	0	29	0
20160908 1230	0	TC1	4	2	0	1	0	2	0	0	0	0	0	4	0	0	0	0	0		20160727 1030	0	TC1	5	8	0	0	0	0	0	27	0	0	0	3	0	15	0	0	0	0	0	0	0	0	0	0	0	0
20160908 1300	0	TC1	4	0	0	27	0	0	0	0	0	0	16	14	0	12	0	0	0		20160727 1100	0	TC1	5	0	0	0	10	0	0	0	0	0	0	0	0	0	0	4	0	0	0	0	0	0	0	0	0	0
20160908 1330	0	TC1	4	0	0	0	0	0	0	0	7	0	0	15	0	0	0	0	0		20160727 1130	0	TC1	5	0	0	0	23	0	0	0	0	0	0	0	0	0	0	0	0	0	0	0	0	0	5	0	11	0
20160908 1400	0	TC1	4	0	0	2	0	0	3	0	0	1	0	11	0	0	0	0	0		20160727 1200	0	TC1	5	0	0	0	1	0	0	0	0	0	0	0	0	0	0	1	2	0	0	0	0	0	1	0	1	0
20160908 1430	0	TC1	4	0	0	0	0	0	0	0	0	4	0	35	0	22	0	0	0		20160727 1230	0	TC1	5	0	0	0	202	0	0	0	0	0	0	0	0	0	0	0	0	0	0	0	0	0	0	0	5	0
20160908 1500	0	TC1	4	0	0	35	0	0	32	0	0	9	0	0	0	3	0	0	0		20160727 1300	0	TC1	5	0	12	0	44	0	0	0	0	0	0	6	0	4	0	0	5	0	0	0	0	0	9	0	16	0
20160908 1530	1	TC1	5	9	0	51	11	25	6	12	6	27	4	20	9	76	5	2	5		20160727 1330	0	TC1	5	0	0	0	0	0	0	0	0	0	0	0	0	0	0	0	0	0	0	0	0	0	6	0	0	0
20160908 1600	1	TC1	5	7	8	5	10	0	0	0	0	46	29	57	2	7	18	0	11		20160727 1400	0	TC1	5	0	3	0	0	0	0	0	0	0	0	0	0	0	0	5	0	1	0	23	0	0	0	0	2	10
20160908 1630	1	TC1	5	1	5	4	0	0	0	0	0	40	6	2	0	11	15	0	0		20160727 1430	0	TC1	5	0	15	0	0	0	0	22	0	0	0	0	4	0	0	38	0	0	0	0	0	0	0	0	6	0
20160908 1700	1	TC1	5	0	18	31	0	0	0	19	0	34	16	0	3	7	22	0	0		20160727 1500	0	TC1	5	0	0	0	0	0	0	43	0	0	0	4	1	1	0	8	22	8	4	0	0	0	0	0	7	0
20160908 1730	1	TC1	5	0	6	7	0	0	0	0	0	13	9	86	0	0	2	15	0		20160727 1530	0	7h delay		46	0	0	0	0	5	32	0	0	0	0	0	0	0	18	0	5	0	7	0	0	3	0	0	0
20160908 1800	1	TC1	5	44	1	23	0	27	0	0	0	10	59	2	58	0	12	29	0		20160727 1600	0	7h delay		7	0	0	0	0	8	0	0	0	0	0	2	0	0	11	18	0	0	0	0	0	14	0	6	16
20160908 1830	1	TC1	5	43	20	3	0	73	43	0	2	19	5	0	56	10	16	22	0		20160727 1630	0	7h delay		1	0	0	0	0	0	0	0	0	0	0	0	0	14	23	3	0	0	0	0	0	4	3	29	0
20160908 1900	1	TC1	5	39	13	0	0	30	52	1	18	38	12	10	40	16	79	3	3		20160727 1700	0	7h delay		74	0	0	50	0	3	6	1	0	0	0	0	0	18	16	1	68	12	0	0	0	10	1	0	0
20160908 1930	1	TC1	5	56	9	0	0	15	33	31	47	38	7	30	51	12	12	23	2		20160727 1730	0	7h delay		0	0	0	109	0	0	60	1	0	8	0	0	0	0	20	4	0	0	4	13	0	0	0	0	0
20160908 2000	1	TC1	5	47	29	12	145	45	118	22	35	35	1	10	46	8	0	15	14		20160727 1800	0	7h delay		0	0	0	0	4	9	38	0	0	0	6	0	27	6	15	0	0	1	0	0	0	0	9	12	0
20160908 2030	1	TC1	5	37	8	16	61	37	9	18	37	27	3	27	46	0	7	37	7		20160727 1830	0	7h delay		10	0	0	19	3	0	0	0	0	2	36	2	4	0	34	1	4	0	4	6	0	0	0	0	12
20160908 2100	1	TC1	5	43	0	0	58	39	27	22	38	31	4	25	44	0	6	29	16		20160727 1900	0	7h delay		15	8	0	0	4	1	7	0	11	0	14	6	0	2	12	1	1	4	0	22	0	19	0	2	15
20160908 2130	1	TC1	5	50	0	27	50	28	32	29	44	16	0	33	45	0	37	29	9		20160727 1930	0	7h delay		2	44	0	0	20	1	40	0	23	0	0	20	16	26	8	0	24	8	0	6	0	0	15	6	0
20160908 2200	1	TC1	5	75	0	4	54	18	41	18	43	20	0	10	48	0	1	1	14		20160727 2000	0	7h delay		0	74	0	9	0	0	34	1	0	0	1	10	0	19	11	3	0	2	0	8	7	0	0	8	7
20160908 2230	1	TC1	5	60	0	7	55	19	33	38	14	23	2	124	26	0	0	5	14		20160727 2030	0	7h delay		0	10	0	17	4	0	44	22	7	2	11	0	0	0	12	7	2	0	0	4	4	0	10	3	29
20160908 2300	1	TC1	5	48	0	9	59	19	31	34	13	29	8	108	24	0	0	1	1		20160727 2100	0	7h delay		0	18	0	29	0	0	27	18	13	8	11	14	3	0	0	36	0	1	0	4	0	0	0	4	28
20160908 2330	1	TC1	5	43	0	5	49	0	37	36	0	21	0	17	34	0	0	0	15		20160727 2130	0	7h delay		0	5	28	0	1	2	13	6	3	7	5	4	49	3	5	8	0	6	0	10	0	0	2	6	2
20160909 0000	1	TC1	5	26	0	0	75	8	9	28	0	25	0	3	113	0	1	0	0		20160727 2200	0	7h delay		0	0	18	0	4	19	11	3	0	3	5	11	26	4	8	0	0	0	0	1	7	0	0	7	30
20160909 0030	1	TC1	5	10	0	0	49	0	0	37	13	4	5	13	50	0	75	0	0		20160727 2230	1	TC2	1	39	2	31	9	15	34	37	42	6	2	16	16	46	20	4	32	0	1	17	2	7	26	0	43	35
20160909 0100	1	TC1	5	0	0	0	29	0	0	0	4	5	0	9	56	0	3	0	0		20160727 2300	1	TC2	1	14	15	25	28	30	142	56	43	14	36	59	20	52	17	0	97	31	30	26	15	0	65	5	45	51
20160909 0130	1	TC1	5	0	0	0	22	0	5	3	1	14	0	2	54	0	0	1	0		20160727 2330	1	TC2	1	10	9	0	16	33	115	55	70	14	23	19	31	50	37	1	30	2	36	17	35	0	33	3	33	57
20160909 0200	1	TC1	5	0	0	3	0	0	0	0	7	6	0	0	6	0	0	0	0		20160728 0000	1	TC2	1	0	39	25	41	35	103	50	31	3	32	18	22	63	35	4	43	124	21	26	29	2	0	14	35	53
20160909 0230	1	TC1	5	0	0	4	0	0	0	0	14	0	0	5	0	0	0	0	1		20160728 0030	1	TC2	1	0	46	15	12	34	67	11	39	14	0	19	33	86	23	4	10	95	6	27	36	0	0	1	30	54
20160909 0300	1	TC1	5	10	0	0	0	0	0	0	0	0	0	9	0	0	0	0	0		20160728 0100	1	TC2	1	0	43	2	0	17	22	2	17	6	0	14	27	56	5	0	0	0	10	36	30	11	0	0	34	35
20160909 0330	0	TC1	5	0	0	0	0	0	0	0	0	0	0	0	0	0	0	0	0		20160728 0130	1	TC2	1	0	16	0	0	40	119	13	23	26	0	6	38	44	7	1	0	6	5	38	22	16	0	0	4	13
20160909 0400	0	TC1	5	0	0	0	0	0	0	0	0	0	0	0	0	0	0	0	0		20160728 0200	1	TC2	1	0	17	0	4	11	49	0	22	9	0	2	34	30	0	2	0	0	10	0	19	0	0	12	4	14
20160909 0430	0	TC1	5	0	0	0	0	0	0	0	0	0	0	0	0	0	0	0	0		20160728 0230	1	TC2	1	0	29	0	0	0	151	6	15	9	15	1	22	56	0	0	0	0	0	0	8	0	0	0	0	15
20160909 0500	0	TC1	5	0	0	0	0	0	0	0	0	0	0	0	0	0	0	0	0		20160728 0300	1	TC2	1	0	5	0	0	0	38	3	1	4	37	8	19	0	0	0	0	0	0	0	3	0	0	5	11	5
20160909 0530	0	TC1	5	0	0	0	0	0	0	0	0	0	0	0	0	0	0	0	0		20160728 0330	1	TC2	1	0	0	0	0	0	21	0	0	18	0	4	9	0	0	0	0	0	0	0	0	0	0	0	6	1
20160909 0600	0	TC1	5	0	0	0	0	0	0	0	0	0	0	0	0	0	0	0	0		20160728 0400	1	TC2	1	0	0	0	0	0	3	0	0	1	1	0	9	0	0	0	0	0	0	0	0	0	6	0	0	0
20160909 0630	0	TC1	5	0	0	0	0	0	0	0	0	0	0	0	0	0	0	0	0		20160728 0430	1	TC2	1	0	0	0	0	0	0	2	0	20	0	0	0	0	0	0	0	0	0	0	0	0	0	0	0	6
20160909 0700	0	TC1	5	0	0	0	0	0	0	0	0	0	0	0	0	0	0	0	0		20160728 0500	1	TC2	1	0	0	0	0	0	0	0	0	9	0	9	0	0	0	0	0	0	0	0	12	0	0	0	0	2
20160909 0730	0	TC1	5	0	0	0	0	0	0	0	0	0	0	0	0	0	0	0	0		20160728 0530	1	TC2	1	0	0	0	0	0	0	0	0	0	0	7	0	0	0	0	0	0	0	0	0	0	0	0	0	0
20160909 0800	0	TC1	5	0	0	0	0	0	0	0	0	5	0	0	0	1	0	0	0		20160728 0600	1	TC2	1	0	0	0	0	0	0	0	5	19	0	0	0	0	0	0	0	0	0	0	0	0	0	0	0	9
20160909 0830	0	TC1	5	0	0	0	0	0	0	0	0	0	0	0	0	0	0	0	0		20160728 0630	1	TC2	1	0	0	0	0	0	38	0	0	7	0	11	0	0	0	0	0	0	0	0	0	0	0	0	0	19
20160909 0900	0	TC1	5	0	0	0	0	0	0	0	0	6	0	0	0	0	0	0	0		20160728 0700	1	TC2	1	0	0	0	0	0	73	0	0	13	0	0	0	0	0	0	0	0	0	2	0	0	0	0	0	15
20160909 0930	0	TC1	5	0	0	0	0	0	0	0	25	6	0	0	0	0	0	0	0		20160728 0730	1	TC2	1	0	0	0	0	0	0	0	0	0	0	0	0	0	0	0	0	0	0	3	0	0	0	0	0	8
20160909 1000	0	TC1	5	0	0	0	0	0	0	0	0	0	0	0	0	0	0	0	0		20160728 0800	1	TC2	1	0	0	0	0	0	31	0	0	35	0	0	12	0	0	0	0	0	0	41	0	0	0	0	0	18
20160909 1030	0	TC1	5	0	0	0	0	0	0	0	11	0	0	0	0	0	0	0	0		20160728 0830	1	TC2	1	0	0	0	0	0	83	0	2	3	0	1	0	0	0	2	0	0	0	2	0	0	2	0	0	5
20160909 1100	0	TC1	5	0	0	0	0	2	0	0	58	8	0	0	0	0	0	0	0		20160728 0900	1	TC2	1	0	0	0	0	0	0	0	0	13	0	7	0	0	0	0	0	0	0	0	0	0	17	0	19	5
20160909 1130	0	TC1	5	8	0	0	0	0	0	0	9	68	0	0	0	0	0	0	0		20160728 0930	1	TC2	1	0	0	0	0	0	5	0	0	0	0	1	0	26	0	0	0	0	0	0	0	0	8	0	45	12
20160909 1200	0	TC1	5	0	0	0	0	4	0	0	9	23	0	0	1	0	0	0	0		20160728 1000	1	TC2	1	0	0	0	0	3	96	0	0	4	0	0	0	33	0	0	17	0	0	116	0	0	5	0	7	4
20160909 1230	0	TC1	5	11	0	0	0	0	0	0	0	12	4	0	0	0	0	0	0		20160728 1030	0	TC2	1	0	0	0	0	0	56	4	50	11	0	0	0	14	0	0	0	0	0	5	0	0	3	0	2	3
20160909 1300	0	TC1	5	15	0	0	0	0	0	0	0	19	0	0	0	0	4	0	0		20160728 1100	0	TC2	1	0	0	0	0	0	0	0	0	0	0	0	0	0	0	0	0	0	0	0	0	0	0	0	0	8
20160909 1330	0	TC1	5	0	0	0	0	17	0	0	0	4	0	25	0	0	0	0	0		20160728 1130	0	TC2	1	0	0	0	0	6	1	0	0	0	0	0	0	0	0	0	0	0	0	0	0	0	0	0	0	0
20160909 1400	0	TC1	5	0	0	0	0	0	0	0	0	11	4	27	0	2	0	0	0		20160728 1200	0	TC2	1	0	0	0	0	0	0	0	0	0	0	0	0	0	0	0	0	0	0	0	0	0	0	0	0	0
20160909 1430	0	TC1	5	0	0	0	0	0	0	0	0	3	23	10	0	0	0	0	0		20160728 1230	0	TC2	1	0	0	0	0	26	0	0	34	0	0	1	0	0	0	0	0	0	0	0	0	0	0	0	0	0
20160909 1500	0	TC1	5	17	0	0	0	0	0	0	0	18	0	13	7	5	0	0	0		20160728 1300	0	TC2	1	0	0	0	0	1	123	0	0	0	0	0	0	0	0	1	0	0	0	0	0	0	0	0	0	0
20160909 1530	0	7h delay		2	0	3	0	0	0	0	7	14	0	4	14	0	0	0	0		20160728 1330	0	TC2	1	0	0	0	0	0	0	0	9	0	0	4	0	0	0	0	0	1	0	0	0	0	3	0	0	0
20160909 1600	0	7h delay		0	0	0	0	0	0	0	0	0	8	29	0	0	0	0	0		20160728 1400	0	TC2	1	0	0	0	0	4	0	0	0	0	0	2	0	0	0	0	0	69	0	0	0	0	0	0	0	0
20160909 1630	0	7h delay		0	5	0	0	0	0	0	0	7	22	0	0	6	3	0	0		20160728 1430	0	TC2	1	1	0	0	0	0	0	0	0	1	0	2	0	0	0	1	0	76	0	0	0	0	9	0	0	31
20160909 1700	0	7h delay		0	0	13	0	0	0	0	0	40	39	0	0	5	0	1	0		20160728 1500	0	TC2	1	0	0	0	0	0	0	0	18	0	0	7	0	10	0	0	0	2	0	0	0	0	0	4	0	0
20160909 1730	0	7h delay		0	1	28	0	0	0	0	0	37	5	0	13	0	0	0	0		20160728 1530	0	TC2	1	0	0	0	0	0	0	15	0	0	0	0	0	0	0	0	2	0	0	0	0	0	0	1	0	0
20160909 1800	0	7h delay		0	8	16	0	0	0	0	0	23	27	28	0	0	16	0	0		20160728 1600	0	TC2	1	0	0	0	0	0	0	9	27	0	0	0	0	0	0	0	0	2	0	30	0	0	0	0	0	0
20160909 1830	0	7h delay		0	0	4	0	0	0	0	5	17	8	4	0	0	10	0	0		20160728 1630	0	TC2	1	0	5	0	0	0	0	0	4	0	0	0	0	0	0	0	0	0	1	2	0	0	0	3	0	0
20160909 1900	0	7h delay		5	1	2	14	0	0	0	0	6	0	0	0	0	0	0	40		20160728 1700	0	TC2	1	23	0	0	3	0	0	0	0	0	2	0	0	0	0	0	7	0	5	0	0	0	6	1	0	9
20160909 1930	0	7h delay		44	18	2	2	3	0	0	0	22	0	0	19	0	0	0	0		20160728 1730	0	TC2	1	2	0	0	2	1	0	4	0	0	0	0	0	0	0	0	0	27	0	0	8	0	15	2	0	34
20160909 2000	0	7h delay		38	0	5	0	14	1	4	0	14	0	1	0	0	0	2	10		20160728 1800	0	TC2	1	0	1	0	21	0	0	76	7	0	0	0	0	0	0	6	0	23	10	0	0	0	30	4	17	0
20160909 2030	0	7h delay		18	0	7	0	0	3	11	0	6	0	0	0	0	0	0	9		20160728 1830	0	TC2	1	4	0	0	0	0	0	6	2	0	0	0	0	0	13	1	0	2	0	11	15	0	1	0	26	0
20160909 2100	0	7h delay		0	0	5	3	0	0	4	0	5	0	0	0	0	10	2	5		20160728 1900	0	TC2	1	0	80	0	14	0	0	13	0	0	0	0	0	2	15	8	6	0	6	0	3	0	14	9	0	4
20160909 2130	0	7h delay		57	0	0	18	0	0	10	0	8	0	0	31	0	0	0	32		20160728 1930	0	TC2	1	0	0	0	21	12	0	24	0	0	2	1	0	11	1	23	2	11	1	0	0	0	0	0	5	5
20160909 2200	0	7h delay		17	0	0	0	0	0	0	0	5	0	0	0	0	6	0	8		20160728 2000	0	TC2	1	0	3	0	23	0	0	34	13	0	37	18	0	11	0	5	0	0	0	0	0	5	0	19	4	23
20160909 2230	1	TC2	1	8	2	38	23	4	1	33	6	1	18	35	3	4	0	3	12		20160728 2030	0	TC2	1	0	0	0	15	0	0	6	0	0	16	15	0	9	0	0	1	0	0	0	0	10	6	10	3	32
20160909 2300	1	TC2	1	83	15	10	14	36	5	5	72	46	32	66	27	11	7	67	15		20160728 2100	0	TC2	1	0	1	0	0	0	3	15	0	0	0	17	21	0	0	4	4	5	0	0	29	6	0	3	5	40
20160909 2330	1	TC2	1	58	23	17	54	54	3	12	61	37	26	45	57	0	8	39	21		20160728 2130	0	TC2	1	0	1	7	0	9	5	0	0	0	7	17	10	16	8	1	0	0	10	5	42	0	0	0	0	26
20160910 0000	1	TC2	1	61	25	26	58	39	35	36	38	50	22	49	59	3	47	44	17		20160728 2200	0	TC2	1	0	0	45	9	5	17	10	0	24	0	5	8	20	29	7	5	24	8	0	11	0	16	0	4	42
20160910 0030	1	TC2	1	67	0	17	64	50	25	54	59	33	9	57	80	0	1	23	32		20160728 2230	1	TC2	2	25	0	6	2	35	24	14	12	23	0	4	15	16	5	0	45	1	2	45	23	0	1	0	39	29
20160910 0100	1	TC2	1	68	0	23	51	25	89	37	22	70	0	15	57	0	2	0	46		20160728 2300	1	TC2	2	33	0	6	57	19	107	30	24	14	37	0	0	8	20	0	51	0	5	16	15	14	71	0	29	34
20160910 0130	1	TC2	1	35	0	4	48	10	93	36	7	61	0	9	50	0	34	0	42		20160728 2330	1	TC2	2	29	0	4	8	14	86	37	78	10	2	19	12	0	40	0	61	120	13	0	9	9	57	0	25	48
20160910 0200	1	TC2	1	46	0	0	59	7	50	37	0	25	0	0	43	0	0	0	34		20160729 0000	1	TC2	2	8	3	24	0	24	0	36	13	24	16	43	36	19	41	6	51	99	11	13	26	0	30	0	25	38
20160910 0230	1	TC2	1	21	0	0	66	0	16	34	0	125	0	0	37	0	0	0	31		20160729 0030	1	TC2	2	1	37	15	16	27	85	50	17	5	1	39	25	43	36	0	56	1	1	15	37	0	6	0	25	51
20160910 0300	1	TC2	1	3	0	0	41	0	9	7	107	22	5	0	0	0	0	0	14		20160729 0100	1	TC2	2	0	40	28	12	59	113	43	35	4	0	37	28	39	38	0	42	66	29	19	35	1	8	8	16	64
20160910 0330	1	TC2	1	3	0	0	28	0	0	0	3	35	3	0	0	0	5	0	0		20160729 0130	1	TC2	2	0	16	7	22	46	43	42	29	18	0	15	46	35	24	0	0	2	17	34	45	0	64	0	17	60
20160910 0400	1	TC2	1	0	0	0	11	0	0	0	0	22	0	0	0	0	146	0	0		20160729 0200	1	TC2	2	0	20	2	0	43	62	11	27	24	30	0	21	38	15	3	3	2	20	17	46	0	5	0	12	40
20160910 0430	1	TC2	1	0	0	0	0	0	0	0	27	2	2	0	0	0	9	0	0		20160729 0230	1	TC2	2	0	2	0	0	30	74	29	23	27	20	0	28	39	6	0	1	2	5	4	16	0	1	0	5	77
20160910 0500	1	TC2	1	0	0	0	0	4	0	0	0	27	0	0	0	0	9	0	0		20160729 0300	1	TC2	2	0	1	0	0	31	44	18	28	24	0	0	32	30	1	0	0	1	10	7	25	7	0	14	4	29
20160910 0530	1	TC2	1	0	0	0	0	0	0	0	0	0	0	0	0	0	1	0	0		20160729 0330	1	TC2	2	0	1	0	0	12	50	0	16	43	11	0	24	6	0	0	0	0	2	0	15	16	0	3	0	18
20160910 0600	1	TC2	1	0	0	0	0	0	0	0	0	28	0	0	0	0	40	0	0		20160729 0400	1	TC2	2	0	4	0	0	6	44	0	1	39	34	5	13	9	0	0	0	0	0	0	6	11	0	0	0	7
20160910 0630	1	TC2	1	0	0	0	0	0	0	0	1	12	0	0	0	0	72	0	0		20160729 0430	1	TC2	2	0	0	0	0	0	45	5	1	40	0	9	28	6	0	0	0	0	0	0	0	0	0	2	0	4
20160910 0700	1	TC2	1	0	0	0	0	0	0	0	27	30	0	0	0	0	9	0	0		20160729 0500	1	TC2	2	0	0	0	0	0	35	0	0	36	0	14	1	0	0	0	0	0	0	0	5	0	0	2	0	0
20160910 0730	1	TC2	1	5	0	0	0	0	0	0	0	1	0	0	0	0	0	0	0		20160729 0530	1	TC2	2	0	0	0	0	0	13	4	0	37	0	3	3	0	0	0	3	0	0	0	0	0	0	2	6	0
20160910 0800	1	TC2	1	0	0	0	0	0	0	4	2	19	0	69	0	0	0	0	0		20160729 0600	1	TC2	2	0	0	0	0	0	0	4	0	38	0	13	0	0	0	0	1	0	0	0	0	0	0	0	15	4
20160910 0830	1	TC2	1	0	0	0	0	0	0	0	0	5	0	108	0	0	0	0	0		20160729 0630	1	TC2	2	0	0	0	0	10	0	0	0	33	0	4	0	0	0	0	1	2	0	0	0	0	0	0	0	1
20160910 0900	1	TC2	1	6	0	0	0	0	0	0	0	31	0	126	0	0	0	0	0		20160729 0700	1	TC2	2	0	0	0	0	0	0	0	0	13	0	0	0	0	0	0	0	5	0	0	0	0	0	0	0	0
20160910 0930	1	TC2	1	33	0	0	0	19	0	0	0	29	0	253	0	0	3	0	0		20160729 0730	1	TC2	2	0	0	0	0	0	0	0	0	11	0	0	0	0	0	0	0	0	0	0	0	0	0	0	0	1
20160910 1000	1	TC2	1	5	0	0	0	16	0	0	0	11	0	17	0	0	3	0	0		20160729 0800	1	TC2	2	0	5	0	0	0	7	0	0	0	0	0	0	0	0	1	56	65	0	0	0	0	0	0	0	1
20160910 1030	0	TC2	1	18	0	0	0	7	0	0	0	0	2	0	3	0	0	0	0		20160729 0830	1	TC2	2	0	0	0	0	0	97	0	0	0	0	0	0	0	0	0	10	0	0	17	0	0	0	0	0	0
20160910 1100	0	TC2	1	0	0	0	0	0	0	0	0	0	0	0	0	0	0	0	0		20160729 0900	1	TC2	2	0	0	0	0	0	5	0	0	13	0	0	0	0	0	1	1	0	0	8	0	0	21	0	0	35
20160910 1130	0	TC2	1	0	0	0	0	0	0	0	0	0	0	0	0	0	0	0	0		20160729 0930	1	TC2	2	0	0	0	0	0	6	0	0	5	0	6	0	0	0	2	0	0	0	0	0	0	26	0	0	0
20160910 1200	0	TC2	1	6	0	0	0	0	0	0	0	0	0	31	0	0	0	0	0		20160729 1000	1	TC2	2	0	0	0	0	0	0	0	0	0	0	10	0	0	0	0	77	0	0	0	0	0	6	0	0	0
20160910 1230	0	TC2	1	0	0	0	0	0	0	0	0	0	0	0	0	0	0	0	0		20160729 1030	0	TC2	2	0	0	0	0	0	0	0	13	0	0	0	0	0	0	0	0	0	0	0	0	0	3	0	59	12
20160910 1300	0	TC2	1	0	0	0	0	0	0	0	0	0	0	46	0	0	0	0	0		20160729 1100	0	TC2	2	0	0	0	0	0	0	0	0	0	0	0	0	0	0	2	0	0	0	0	0	0	0	0	0	0
20160910 1330	0	TC2	1	0	0	0	0	0	0	0	0	0	0	4	0	0	0	0	0		20160729 1130	0	TC2	2	0	0	0	0	0	0	0	0	0	0	0	0	0	0	2	0	0	0	0	0	0	0	0	0	0
20160910 1400	0	TC2	1	0	0	0	0	0	0	0	0	0	0	0	0	0	0	0	0		20160729 1200	0	TC2	2	0	0	0	0	0	0	0	0	0	0	0	0	0	0	0	0	0	0	0	0	0	0	0	0	0
20160910 1430	0	TC2	1	1	0	0	0	0	0	0	0	0	0	0	0	0	0	0	0		20160729 1230	0	TC2	2	0	0	0	0	0	0	0	12	0	0	0	0	0	0	0	0	0	0	0	0	0	0	0	0	0
20160910 1500	0	TC2	1	0	0	0	0	16	0	0	0	0	0	0	0	0	0	0	0		20160729 1300	0	TC2	2	0	14	0	0	0	0	0	0	0	0	0	0	0	0	1	0	0	0	0	0	0	0	0	0	0
20160910 1530	0	TC2	1	0	0	0	0	0	0	0	0	0	0	0	0	5	0	0	0		20160729 1330	0	TC2	2	0	1	0	0	0	0	0	7	0	0	0	0	0	0	0	0	0	0	0	0	0	0	0	0	0
20160910 1600	0	TC2	1	0	0	0	0	0	0	0	0	0	0	52	0	0	0	0	0		20160729 1400	0	TC2	2	0	2	0	0	0	0	0	0	0	0	0	0	5	0	0	0	0	0	0	0	0	0	0	0	0
20160910 1630	0	TC2	1	5	0	0	0	6	0	0	0	9	4	0	26	4	53	0	0		20160729 1430	0	TC2	2	0	0	0	0	0	0	0	0	0	0	7	0	0	0	0	0	0	0	0	0	0	0	0	0	0
20160910 1700	0	TC2	1	0	0	0	0	0	0	3	0	8	0	20	60	2	30	0	0		20160729 1500	0	TC2	2	0	8	0	0	0	0	0	1	0	0	6	0	0	0	3	0	0	0	0	0	0	12	0	0	0
20160910 1730	0	TC2	1	18	2	0	0	0	0	0	0	10	0	0	0	0	0	0	0		20160729 1530	0	TC2	2	0	0	0	0	0	0	0	0	0	0	0	0	8	0	0	0	0	0	0	0	0	5	0	0	0
20160910 1800	0	TC2	1	16	54	0	0	0	0	0	0	0	3	11	31	0	49	0	0		20160729 1600	0	TC2	2	0	0	0	0	0	0	0	0	0	0	0	0	0	0	4	0	0	0	0	0	0	7	7	0	0
20160910 1830	0	TC2	1	1	4	0	0	0	0	0	0	0	0	27	0	0	12	0	0		20160729 1630	0	TC2	2	0	0	0	0	0	0	0	28	0	0	0	0	12	0	0	0	0	0	0	0	0	23	0	0	5
20160910 1900	0	TC2	1	7	0	0	0	0	0	0	34	0	14	7	0	0	6	0	0		20160729 1700	0	TC2	2	0	0	0	0	0	0	9	18	0	0	3	0	8	0	0	0	1	0	0	0	0	26	0	0	0
20160910 1930	0	TC2	1	0	16	0	5	0	0	0	0	0	5	14	0	0	0	13	0		20160729 1730	0	TC2	2	0	59	0	0	0	0	20	0	0	3	3	0	0	0	7	0	0	0	0	0	0	12	0	0	0
20160910 2000	0	TC2	1	0	4	0	1	0	0	0	0	31	0	7	8	0	0	0	0		20160729 1800	0	TC2	2	0	6	0	0	0	0	0	0	0	0	5	0	0	0	8	0	0	1	0	0	0	8	0	0	10
20160910 2030	0	TC2	1	0	0	0	46	0	0	0	0	35	0	10	52	0	0	0	0		20160729 1830	0	TC2	2	0	10	0	0	0	110	0	69	0	0	0	0	0	0	8	1	0	0	0	0	0	13	0	0	0
20160910 2100	0	TC2	1	0	0	0	20	0	0	0	0	25	0	0	0	0	0	0	0		20160729 1900	0	TC2	2	0	0	0	0	0	0	11	0	0	0	0	0	0	0	3	24	0	6	0	6	0	15	0	0	0
20160910 2130	0	TC2	1	7	0	20	0	0	0	0	0	14	0	8	80	0	0	0	0		20160729 1930	0	TC2	2	0	0	0	0	0	0	0	11	0	0	0	0	0	8	10	0	33	11	0	5	8	5	0	0	2
20160910 2200	0	TC2	1	58	0	2	0	0	19	0	0	10	0	10	0	0	1	0	0		20160729 2000	0	TC2	2	0	6	0	0	0	108	0	0	0	2	0	0	0	22	3	4	84	22	0	7	6	26	0	13	1
20160910 2230	1	TC2	2	37	4	29	5	21	1	2	0	8	0	35	6	0	2	0	94		20160729 2030	0	TC2	2	0	0	0	0	0	126	29	0	0	8	8	3	0	0	6	8	7	19	0	2	0	20	0	0	0
20160910 2300	1	TC2	2	44	10	18	0	58	3	9	39	13	26	29	8	9	84	2	10		20160729 2100	0	TC2	2	0	23	0	9	5	6	13	5	0	0	1	0	5	3	2	1	26	0	0	6	0	5	0	0	0
20160910 2330	1	TC2	2	56	6	7	0	56	4	0	58	55	40	47	0	0	19	5	50		20160729 2130	0	TC2	2	0	1	2	0	6	11	11	36	0	14	4	0	21	27	1	0	45	3	0	14	0	5	13	0	9
20160911 0000	1	TC2	2	50	43	5	5	50	0	5	110	58	17	54	34	5	19	32	3		20160729 2200	0	TC2	2	0	0	52	0	0	0	3	5	0	1	10	0	5	0	7	5	1	5	0	4	0	24	0	0	8
20160911 0030	1	TC2	2	63	19	16	75	28	14	26	50	61	14	150	70	4	27	35	2		20160729 2230	1	TC2	3	17	5	16	19	14	8	23	42	12	29	28	3	35	1	10	41	41	9	42	21	14	45	22	53	44
20160911 0100	1	TC2	2	74	14	5	47	33	42	61	47	51	15	44	29	2	14	41	10		20160729 2300	1	TC2	3	29	17	8	6	9	147	40	137	25	0	24	5	19	29	0	19	1	5	16	19	21	51	0	42	23
20160911 0130	1	TC2	2	58	16	28	53	53	23	33	48	52	13	52	0	0	0	37	21		20160729 2330	1	TC2	3	173	0	25	9	1	55	1	38	3	0	34	3	31	40	1	10	9	10	40	16	0	29	0	28	28
20160911 0200	1	TC2	2	67	0	21	51	13	42	32	61	55	45	39	0	0	0	32	18		20160730 0000	1	TC2	3	26	0	10	0	2	45	23	6	7	0	33	10	13	44	6	21	24	7	65	39	0	22	5	29	53
20160911 0230	1	TC2	2	61	36	6	60	27	37	36	50	34	17	7	0	0	0	4	22		20160730 0030	1	TC2	3	48	0	7	0	0	45	4	63	69	0	5	12	28	51	5	23	18	28	39	36	0	23	0	23	47
20160911 0300	1	TC2	2	59	1	0	47	8	147	46	32	31	3	1	0	0	10	0	29		20160730 0100	1	TC2	3	16	0	27	0	37	28	28	24	30	0	0	23	24	81	0	27	24	22	35	36	0	14	0	29	40
20160911 0330	1	TC2	2	15	18	0	36	0	30	31	9	1	0	15	0	0	0	0	17		20160730 0130	1	TC2	3	0	1	17	18	43	69	8	46	26	0	0	18	36	46	4	50	0	27	78	30	0	7	0	22	29
20160911 0400	1	TC2	2	8	0	0	48	0	18	19	6	0	0	13	0	0	0	0	23		20160730 0200	1	TC2	3	0	9	8	47	46	25	7	29	23	0	8	24	28	35	0	21	18	24	32	31	0	0	0	7	69
20160911 0430	1	TC2	2	18	0	0	25	0	0	13	0	0	0	0	0	0	0	0	18		20160730 0230	1	TC2	3	0	28	2	38	48	46	10	37	44	52	10	24	52	34	0	8	0	15	37	35	0	0	0	4	44
20160911 0500	1	TC2	2	0	0	0	4	0	0	0	0	0	0	0	0	0	51	0	0		20160730 0300	1	TC2	3	0	3	0	39	47	60	0	46	30	34	5	24	38	41	0	13	0	14	49	25	8	0	0	0	34
20160911 0530	1	TC2	2	0	0	0	0	0	0	0	0	0	0	0	0	0	0	0	0		20160730 0330	1	TC2	3	0	39	0	13	51	37	0	23	19	34	0	15	46	26	1	0	0	12	23	19	33	0	13	9	25
20160911 0600	1	TC2	2	0	0	0	0	0	0	0	0	29	0	0	0	0	1	0	0		20160730 0400	1	TC2	3	0	35	0	0	32	49	0	10	9	28	31	31	29	0	0	0	0	10	0	18	27	0	0	13	8
20160911 0630	1	TC2	2	0	0	0	0	0	0	0	0	3	0	0	0	0	0	0	0		20160730 0430	1	TC2	3	0	3	0	0	14	55	12	7	27	22	4	23	26	0	0	0	0	0	0	7	22	0	6	12	7
20160911 0700	1	TC2	2	0	0	0	0	0	0	0	0	0	0	0	0	0	0	0	0		20160730 0500	1	TC2	3	0	0	0	0	18	44	26	9	3	2	0	9	6	0	0	11	0	0	0	4	12	0	8	9	2
20160911 0730	1	TC2	2	0	0	0	0	0	0	0	0	0	0	18	0	0	0	0	0		20160730 0530	1	TC2	3	0	7	0	0	0	37	0	0	7	0	0	1	5	7	0	0	0	0	0	2	0	0	6	11	0
20160911 0800	1	TC2	2	0	0	0	2	0	0	0	0	0	0	0	0	0	0	0	0		20160730 0600	1	TC2	3	0	1	0	0	0	36	0	0	34	0	18	0	0	0	0	0	0	0	0	1	0	0	6	14	0
20160911 0830	1	TC2	2	0	0	0	0	0	0	0	0	0	0	3	0	0	0	0	0		20160730 0630	1	TC2	3	0	15	0	0	1	29	0	0	16	1	18	0	0	0	0	0	0	21	0	4	0	0	0	11	0
20160911 0900	1	TC2	2	8	0	0	0	0	0	0	0	0	0	0	0	0	2	0	0		20160730 0700	1	TC2	3	0	2	0	0	0	12	10	0	15	21	17	2	0	0	0	0	0	0	0	0	0	0	0	3	3
20160911 0930	1	TC2	2	0	15	0	0	0	0	0	0	0	0	0	0	13	0	0	0		20160730 0730	1	TC2	3	0	6	0	0	0	4	0	0	12	0	16	2	0	0	0	0	0	0	0	0	0	0	0	0	5
20160911 1000	1	TC2	2	1	0	0	0	0	0	0	0	0	0	0	0	0	0	0	0		20160730 0800	1	TC2	3	0	0	0	0	0	2	0	0	5	0	0	0	0	0	7	0	0	0	0	0	0	0	0	0	0
20160911 1030	0	TC2	2	0	0	0	0	0	0	0	0	0	0	0	0	0	0	0	0		20160730 0830	1	TC2	3	0	3	0	0	0	0	0	0	4	0	0	0	0	0	0	3	0	0	0	0	0	0	0	0	4
20160911 1100	0	TC2	2	0	11	0	0	0	0	0	0	0	0	0	0	0	0	0	0		20160730 0900	1	TC2	3	0	0	0	0	0	0	6	0	4	0	0	0	0	0	0	12	0	0	0	0	0	0	0	0	0
20160911 1130	0	TC2	2	0	0	0	0	0	0	0	0	0	0	0	0	0	0	0	0		20160730 0930	1	TC2	3	0	0	0	0	0	5	0	0	0	0	0	0	0	0	0	0	2	0	0	0	0	0	0	0	8
20160911 1200	0	TC2	2	0	9	0	0	0	0	0	0	0	0	0	0	0	0	0	0		20160730 1000	1	TC2	3	0	0	0	0	0	0	6	0	0	0	13	0	0	0	0	0	36	0	0	0	0	0	0	0	0
20160911 1230	0	TC2	2	0	0	0	0	0	0	0	0	0	0	0	0	0	0	0	0		20160730 1030	0	TC2	3	0	0	0	0	0	0	0	0	1	0	0	0	0	0	0	0	5	0	0	0	0	0	0	0	0
20160911 1300	0	TC2	2	0	36	0	0	0	0	0	0	0	0	0	0	0	0	0	0		20160730 1100	0	TC2	3	0	0	0	0	0	0	0	0	0	0	0	0	0	0	0	0	0	0	0	0	0	0	0	0	0
20160911 1330	0	TC2	2	0	0	0	0	0	0	0	0	0	0	0	0	0	0	0	0		20160730 1130	0	TC2	3	0	0	0	0	0	0	0	0	0	0	20	0	0	0	0	0	115	0	0	0	0	0	0	0	0
20160911 1400	0	TC2	2	1	0	0	0	0	0	0	0	0	0	0	0	0	0	0	0		20160730 1200	0	TC2	3	0	0	0	0	0	0	0	0	0	0	8	0	0	0	0	0	2	0	0	0	0	0	0	0	0
20160911 1430	0	TC2	2	0	0	0	0	11	0	0	0	0	0	0	0	0	0	0	0		20160730 1230	0	TC2	3	0	0	0	0	0	0	0	0	0	0	0	0	0	0	0	0	0	0	0	0	0	0	0	0	0
20160911 1500	0	TC2	2	0	26	0	0	4	0	0	0	0	0	0	0	0	0	0	0		20160730 1300	0	TC2	3	0	0	0	0	0	0	0	0	0	0	0	0	0	0	0	0	0	0	0	0	0	0	0	0	0
20160911 1530	0	TC2	2	0	5	0	0	13	0	0	0	0	0	0	0	0	0	0	0		20160730 1330	0	TC2	3	0	0	0	0	0	0	0	0	0	0	0	0	0	0	0	0	0	0	0	0	0	0	0	0	0
20160911 1600	0	TC2	2	0	0	0	0	12	0	0	0	0	0	0	0	0	0	0	0		20160730 1400	0	TC2	3	0	0	0	0	0	0	0	0	0	0	0	0	0	0	0	0	0	0	0	0	0	0	0	0	0
20160911 1630	0	TC2	2	1	0	0	0	0	0	0	0	0	0	48	0	0	0	0	0		20160730 1430	0	TC2	3	0	0	0	0	0	0	0	0	0	0	0	0	0	0	13	0	0	0	0	0	0	0	1	0	0
20160911 1700	0	TC2	2	3	25	0	0	0	0	0	1	0	0	15	0	0	4	0	0		20160730 1500	0	TC2	3	0	0	0	0	0	0	0	0	0	0	0	0	0	0	0	0	0	0	0	0	0	0	0	0	0
20160911 1730	0	TC2	2	0	0	0	0	9	0	0	7	0	0	1	0	0	0	0	0		20160730 1530	0	TC2	3	0	0	0	0	0	0	0	0	0	0	0	0	4	0	0	0	0	0	0	0	0	0	0	0	0
20160911 1800	0	TC2	2	0	0	0	0	0	0	0	0	0	0	28	0	0	0	0	0		20160730 1600	0	TC2	3	0	0	0	0	0	1	0	0	0	0	3	0	0	0	0	0	0	0	0	0	0	0	0	0	0
20160911 1830	0	TC2	2	0	0	0	0	0	2	0	0	3	0	0	0	0	0	0	0		20160730 1630	0	TC2	3	0	0	0	0	0	0	0	0	0	0	3	0	18	0	0	0	0	0	0	0	0	0	0	3	3
20160911 1900	0	TC2	2	55	0	0	0	0	0	0	3	0	0	3	0	0	0	0	0		20160730 1700	0	TC2	3	5	0	0	0	0	0	0	0	0	0	0	0	0	0	0	0	0	0	0	0	0	0	0	0	0
20160911 1930	0	TC2	2	0	0	0	2	0	0	0	0	0	0	10	0	0	0	0	0		20160730 1730	0	TC2	3	0	0	0	0	0	1	0	0	0	0	2	0	0	0	2	0	18	3	1	0	0	0	0	0	0
20160911 2000	0	TC2	2	45	0	0	0	0	0	0	0	0	11	0	0	0	0	0	0		20160730 1800	0	TC2	3	0	0	0	0	0	2	0	0	0	0	2	0	0	0	3	0	0	2	11	0	0	14	3	0	8
20160911 2030	0	TC2	2	61	0	0	0	0	0	0	0	0	7	34	0	4	0	0	0		20160730 1830	0	TC2	3	0	0	0	0	0	0	10	0	0	0	0	0	11	0	2	1	2	2	0	0	0	0	0	0	3
20160911 2100	0	TC2	2	0	6	5	0	0	0	0	0	0	0	8	0	0	0	0	0		20160730 1900	0	TC2	3	0	0	0	0	0	0	27	0	0	0	0	0	18	0	4	6	3	0	0	0	0	0	0	0	4
20160911 2130	0	TC2	2	0	7	14	0	4	0	0	0	0	0	15	3	0	0	0	0		20160730 1930	0	TC2	3	0	0	0	0	0	0	11	0	0	0	0	1	0	0	6	0	0	26	1	0	0	0	0	0	0
20160911 2200	0	TC2	2	13	0	0	10	35	0	0	0	15	4	30	0	0	0	0	0		20160730 2000	0	TC2	3	0	0	0	0	0	12	0	0	0	0	0	1	0	0	3	0	0	6	0	1	0	3	0	0	0
20160911 2230	1	TC2	3	0	13	5	2	22	0	34	4	48	9	19	3	18	2	7	2		20160730 2030	0	TC2	3	0	0	0	0	0	0	0	0	0	2	0	7	0	1	2	0	0	24	31	2	0	11	6	0	9
20160911 2300	1	TC2	3	0	80	7	0	54	0	3	5	17	27	55	4	29	9	9	2		20160730 2100	0	TC2	3	0	0	0	0	0	0	0	0	0	1	0	1	0	0	1	22	0	0	11	0	0	15	0	0	17
20160911 2330	1	TC2	3	27	1	7	0	52	0	0	9	22	35	0	0	10	2	48	3		20160730 2130	0	TC2	3	0	0	0	0	0	0	16	0	0	0	5	0	0	0	8	12	21	0	11	0	0	10	0	24	3
20160912 0000	1	TC2	3	39	7	24	48	57	0	0	111	37	33	16	5	10	5	31	0		20160730 2200	0	TC2	3	0	4	0	0	0	0	24	0	0	0	5	0	0	0	0	4	0	0	0	4	0	10	0	7	0
20160912 0030	1	TC2	3	51	69	11	0	24	0	9	26	28	39	17	92	20	1	20	0		20160730 2230	1	TC2	4	44	26	19	21	4	23	36	14	31	22	34	0	30	21	0	40	30	40	0	20	2	7	0	7	15
20160912 0100	1	TC2	3	51	22	13	10	39	3	35	32	47	28	23	30	9	0	29	3		20160730 2300	1	TC2	4	14	3	18	3	17	3	32	8	19	5	29	16	28	21	0	2	1	0	0	7	4	42	0	30	30
20160912 0130	1	TC2	3	42	33	23	61	26	27	24	61	39	18	45	92	0	0	39	18		20160730 2330	1	TC2	4	97	5	2	0	22	3	23	26	4	0	33	0	0	7	0	18	3	3	1	6	10	28	0	28	38
20160912 0200	1	TC2	3	49	70	26	40	33	31	29	28	67	19	44	57	0	2	35	4		20160731 0000	1	TC2	4	4	1	48	26	49	2	37	4	36	4	29	8	27	0	0	20	2	18	172	12	3	29	0	28	37
20160912 0230	1	TC2	3	53	0	26	38	29	45	38	46	37	9	43	54	0	2	24	6		20160731 0030	1	TC2	4	24	0	8	30	13	0	35	64	0	0	23	18	28	29	1	5	3	8	127	29	0	15	0	36	49
20160912 0300	1	TC2	3	43	0	23	67	45	26	27	51	11	0	67	56	0	0	18	11		20160731 0100	1	TC2	4	15	36	19	3	29	10	32	180	4	0	0	24	30	41	0	34	2	27	28	23	0	25	17	28	51
20160912 0330	1	TC2	3	26	0	15	52	26	62	35	25	2	0	36	54	0	0	1	15		20160731 0130	1	TC2	4	9	25	11	46	34	11	37	16	21	0	0	22	49	34	0	56	1	28	37	20	0	27	12	20	38
20160912 0400	1	TC2	3	18	0	21	42	15	29	42	8	8	0	15	39	0	2	0	12		20160731 0200	1	TC2	4	5	26	32	36	31	36	47	25	12	0	0	22	39	89	0	45	1	28	48	35	0	15	6	18	28
20160912 0430	1	TC2	3	0	0	27	41	0	25	30	0	21	0	0	0	0	0	0	15		20160731 0230	1	TC2	4	0	48	10	21	36	38	52	28	33	0	4	18	45	47	0	31	26	17	1	40	6	6	4	9	28
20160912 0500	1	TC2	3	0	0	3	24	0	8	7	0	10	0	0	22	0	0	0	36		20160731 0300	1	TC2	4	0	20	0	35	38	60	57	18	18	12	5	28	34	13	8	41	0	8	19	31	0	64	0	3	69
20160912 0530	1	TC2	3	9	0	0	20	2	2	3	0	19	0	0	0	0	0	0	21		20160731 0330	1	TC2	4	0	19	0	42	37	34	45	14	40	39	8	19	53	9	0	10	0	14	58	37	0	32	0	19	43
20160912 0600	1	TC2	3	0	0	0	5	3	0	0	0	1	0	0	0	0	0	0	2		20160731 0400	1	TC2	4	0	44	0	18	35	66	22	23	41	34	11	19	36	5	0	17	2	18	33	23	0	2	0	5	37
20160912 0630	1	TC2	3	0	0	20	11	0	0	0	0	2	0	0	0	0	0	0	0		20160731 0430	1	TC2	4	0	34	0	57	39	55	0	15	37	9	10	17	44	0	0	0	0	2	22	27	0	10	8	0	40
20160912 0700	1	TC2	3	0	0	0	0	0	0	0	0	0	0	0	0	0	0	0	0		20160731 0500	1	TC2	4	0	19	0	0	32	32	0	2	33	0	16	17	35	0	0	0	10	9	3	27	16	1	0	13	30
20160912 0730	1	TC2	3	0	0	0	0	0	0	0	0	0	1	0	0	0	0	0	0		20160731 0530	1	TC2	4	0	2	0	0	53	26	0	22	25	24	0	10	46	0	0	0	1	0	0	5	32	1	7	14	18
20160912 0800	1	TC2	3	0	0	18	21	0	0	0	0	2	0	0	0	1	0	0	0		20160731 0600	1	TC2	4	0	25	0	0	4	22	0	0	16	3	0	12	32	0	1	0	0	2	0	6	9	0	10	8	9
20160912 0830	1	TC2	3	0	0	0	2	0	0	0	0	0	0	0	0	0	0	0	0		20160731 0630	1	TC2	4	0	2	0	0	0	8	0	4	13	0	0	0	19	0	0	0	0	0	13	0	5	3	3	18	2
20160912 0900	1	TC2	3	0	0	0	8	0	0	0	0	7	0	0	0	0	0	0	0		20160731 0700	1	TC2	4	0	23	0	0	0	19	0	0	8	0	0	0	4	0	0	0	0	0	114	4	0	2	1	0	2
20160912 0930	1	TC2	3	0	0	0	7	0	0	0	0	9	0	0	0	0	0	0	0		20160731 0730	1	TC2	4	0	4	0	0	0	4	0	0	10	0	1	3	0	0	0	3	0	0	13	0	0	15	0	0	0
20160912 1000	1	TC2	3	0	0	0	0	0	0	0	0	41	0	0	0	0	47	0	0		20160731 0800	1	TC2	4	0	20	0	0	0	0	0	0	22	0	13	0	0	0	0	11	0	0	0	0	0	0	0	15	47
20160912 1030	0	TC2	3	0	0	0	0	0	0	0	0	2	0	0	0	0	0	0	0		20160731 0830	1	TC2	4	0	22	0	0	0	0	0	0	21	0	1	0	0	0	0	0	0	0	0	3	0	2	0	0	3
20160912 1100	0	TC2	3	0	0	1	0	0	0	0	0	0	0	0	0	0	0	0	0		20160731 0900	1	TC2	4	0	0	0	0	0	0	17	0	12	0	0	0	0	0	0	0	3	0	0	0	0	6	0	0	0
20160912 1130	0	TC2	3	0	0	0	0	0	0	0	0	0	0	0	0	0	0	0	0		20160731 0930	1	TC2	4	0	4	0	0	0	0	6	0	0	4	2	0	0	0	0	0	24	10	0	0	0	2	0	0	0
20160912 1200	0	TC2	3	0	0	0	0	0	0	0	0	0	0	0	0	0	0	0	0		20160731 1000	1	TC2	4	0	8	0	0	0	0	0	0	0	0	0	4	0	0	0	0	3	0	0	0	0	30	0	2	1
20160912 1230	0	TC2	3	0	0	0	0	0	0	0	0	0	0	0	0	0	0	0	0		20160731 1030	0	TC2	4	0	0	0	0	0	0	0	0	0	0	0	0	0	0	7	0	1	0	0	0	0	0	0	0	0
20160912 1300	0	TC2	3	0	0	0	0	0	0	0	0	0	0	0	0	0	0	0	0		20160731 1100	0	TC2	4	0	0	0	0	0	0	0	0	0	0	0	0	0	0	5	0	168	0	0	0	0	0	0	0	0
20160912 1330	0	TC2	3	0	0	0	0	0	0	0	0	0	0	0	0	0	0	0	0		20160731 1130	0	TC2	4	0	0	0	0	0	0	0	0	0	0	0	0	0	0	0	0	0	0	0	0	0	0	0	0	0
20160912 1400	0	TC2	3	0	0	0	0	0	0	0	0	0	0	0	0	0	0	0	0		20160731 1200	0	TC2	4	0	0	0	0	0	0	0	0	0	0	0	0	0	0	3	0	0	0	0	0	0	0	0	0	0
20160912 1430	0	TC2	3	0	0	0	0	0	0	0	0	0	0	0	0	0	0	0	0		20160731 1230	0	TC2	4	0	0	0	0	0	0	0	0	0	0	0	0	0	0	0	0	0	0	0	0	0	0	0	0	0
20160912 1500	0	TC2	3	0	0	0	0	0	0	0	0	0	0	0	0	0	0	0	0		20160731 1300	0	TC2	4	0	0	0	0	0	0	0	0	0	0	6	0	0	0	0	0	0	0	0	0	0	0	0	0	0
20160912 1530	0	TC2	3	0	0	0	0	0	0	0	0	0	0	0	0	0	0	0	0		20160731 1330	0	TC2	4	0	0	0	0	0	0	0	0	0	0	3	0	0	0	0	0	0	0	0	0	0	0	0	0	0
20160912 1600	0	TC2	3	27	0	0	0	0	0	0	0	0	0	0	0	0	0	0	0		20160731 1400	0	TC2	4	0	0	0	0	0	0	0	0	0	0	4	0	0	0	1	0	0	0	0	0	0	5	0	0	0
20160912 1630	0	TC2	3	51	0	0	0	0	0	0	0	0	0	0	0	0	0	0	0		20160731 1430	0	TC2	4	0	0	0	0	0	0	0	0	0	0	2	0	0	0	0	0	0	0	0	0	0	1	0	0	0
20160912 1700	0	TC2	3	12	0	0	24	0	0	0	0	0	0	0	0	0	0	0	0		20160731 1500	0	TC2	4	0	0	0	0	0	0	0	0	0	0	5	0	0	0	4	0	0	0	0	0	0	0	0	0	0
20160912 1730	0	TC2	3	12	0	0	15	14	0	0	0	0	0	34	0	0	0	0	0		20160731 1530	0	TC2	4	0	0	0	0	0	0	0	0	0	0	0	0	0	0	0	0	0	0	0	0	0	0	0	0	0
20160912 1800	0	TC2	3	18	0	0	5	0	0	0	5	0	0	21	0	0	1	0	0		20160731 1600	0	TC2	4	0	0	0	0	0	0	0	0	0	0	0	0	10	0	1	0	0	0	0	0	0	0	0	0	0
20160912 1830	0	TC2	3	4	0	0	62	0	0	0	2	4	0	30	0	0	0	0	0		20160731 1630	0	TC2	4	0	0	0	0	0	0	0	0	0	0	4	0	0	0	0	0	0	0	0	0	0	11	0	0	0
20160912 1900	0	TC2	3	0	0	0	9	0	0	0	0	0	0	0	0	0	0	0	0		20160731 1700	0	TC2	4	0	0	0	0	0	0	0	0	0	0	0	0	0	0	0	0	0	0	0	0	0	0	0	0	0
20160912 1930	0	TC2	3	0	0	0	5	13	0	0	0	0	0	0	0	0	0	0	0		20160731 1730	0	TC2	4	0	10	0	0	0	0	0	0	1	0	2	0	0	0	9	0	0	0	0	0	0	2	0	0	0
20160912 2000	0	TC2	3	0	0	48	7	0	0	0	1	0	0	0	5	0	8	0	0		20160731 1800	0	TC2	4	0	0	0	0	0	0	0	0	0	0	0	0	0	0	4	0	1	0	0	0	0	27	0	0	0
20160912 2030	0	TC2	3	0	0	0	0	0	0	0	0	0	0	0	0	4	0	0	0		20160731 1830	0	TC2	4	0	0	0	0	0	0	0	0	0	0	0	0	0	0	10	20	0	69	0	0	0	14	1	0	0
20160912 2100	0	TC2	3	0	0	0	0	0	0	0	0	0	0	0	0	0	0	0	0		20160731 1900	0	TC2	4	0	0	0	0	0	0	0	0	0	0	0	0	0	0	0	0	3	0	0	0	0	6	0	0	5
20160912 2130	0	TC2	3	3	0	0	9	0	0	0	0	0	8	15	0	0	0	0	0		20160731 1930	0	TC2	4	0	1	0	0	0	0	0	0	0	0	7	0	7	0	3	0	155	3	0	0	0	2	1	0	0
20160912 2200	0	TC2	3	0	0	18	1	0	0	0	0	0	0	0	7	0	0	0	0		20160731 2000	0	TC2	4	0	4	0	0	0	0	0	0	0	3	0	0	0	0	25	0	14	21	0	0	0	0	0	0	0
20160912 2230	1	TC2	4	4	0	31	1	0	0	9	0	9	2	0	1	21	8	2	0		20160731 2030	0	TC2	4	0	5	0	0	0	0	0	0	0	0	0	0	0	0	1	0	45	0	0	0	0	15	0	0	2
20160912 2300	1	TC2	4	0	3	37	0	14	0	4	0	0	1	0	3	17	14	0	0		20160731 2100	0	TC2	4	0	5	0	0	0	0	0	0	0	0	0	5	0	0	18	0	60	7	0	0	0	31	0	0	0
20160912 2330	1	TC2	4	137	10	28	2	49	0	0	10	0	1	55	13	14	1	0	0		20160731 2130	0	TC2	4	0	0	0	0	0	0	3	0	0	0	0	7	0	0	2	0	47	11	0	0	0	31	0	0	0
20160913 0000	1	TC2	4	65	39	22	29	76	0	2	1	45	0	56	52	27	5	1	0		20160731 2200	0	TC2	4	0	0	0	0	0	0	26	0	0	0	0	0	0	0	0	0	0	0	0	0	0	22	0	0	0
20160913 0030	1	TC2	4	76	89	12	0	44	0	0	24	44	0	18	58	37	5	51	2		20160731 2230	1	TC2	5	1	0	33	38	11	21	44	9	0	18	6	0	2	30	1	26	8	6	147	11	0	18	0	26	27
20160913 0100	1	TC2	4	60	28	4	35	40	0	3	43	34	13	11	30	34	10	10	2		20160731 2300	1	TC2	5	127	0	23	0	1	20	55	8	0	6	24	4	2	24	0	10	6	54	86	4	0	32	0	36	7
20160913 0130	1	TC2	4	45	6	0	60	29	36	38	52	35	30	33	31	23	0	30	5		20160731 2330	1	TC2	5	44	1	0	0	7	52	29	61	4	0	6	7	0	37	0	13	2	3	62	0	0	35	0	28	6
20160913 0200	1	TC2	4	71	0	12	54	21	24	40	39	34	32	25	71	10	0	33	8		20160801 0000	1	TC2	5	9	12	3	2	44	3	33	10	34	0	21	0	0	22	4	3	4	80	27	0	0	25	23	54	57
20160913 0230	1	TC2	4	58	23	15	56	17	80	35	41	35	30	48	37	0	0	35	2		20160801 0030	1	TC2	5	0	1	0	0	47	0	31	10	0	0	26	3	35	28	1	39	13	14	25	6	0	21	31	61	39
20160913 0300	1	TC2	4	63	5	10	54	11	52	2	29	35	32	33	34	0	14	29	11		20160801 0100	1	TC2	5	0	16	0	0	28	31	49	10	13	0	39	44	27	29	0	31	6	1	15	17	0	24	20	40	52
20160913 0330	1	TC2	4	33	0	3	56	17	65	50	52	26	24	27	72	0	0	25	28		20160801 0130	1	TC2	5	2	21	17	0	26	14	50	11	0	0	29	11	41	32	0	47	62	24	15	24	0	15	8	28	53
20160913 0400	1	TC2	4	31	0	18	65	0	27	49	38	25	14	33	79	0	5	15	14		20160801 0200	1	TC2	5	17	22	14	0	40	16	46	14	16	0	18	22	31	28	5	39	13	17	18	24	0	19	14	42	53
20160913 0430	1	TC2	4	30	0	9	32	0	32	35	28	25	1	17	45	0	1	0	14		20160801 0230	1	TC2	5	0	55	18	0	42	34	48	18	32	21	1	16	41	32	0	32	47	20	132	23	0	10	20	13	26
20160913 0500	1	TC2	4	30	0	4	35	11	29	29	2	16	4	17	14	0	0	0	26		20160801 0300	1	TC2	5	0	22	9	0	34	5	51	11	19	15	24	22	33	35	0	26	0	26	42	24	0	14	17	9	37
20160913 0530	1	TC2	4	31	0	0	19	2	12	7	0	8	0	0	0	0	0	0	27		20160801 0330	1	TC2	5	0	25	13	15	39	27	57	6	30	8	19	32	45	39	4	13	0	29	18	24	8	12	2	21	59
20160913 0600	1	TC2	4	7	0	0	39	0	20	0	0	24	0	0	0	0	0	2	23		20160801 0400	1	TC2	5	0	37	6	32	49	10	66	8	36	0	16	24	38	16	0	16	0	27	2	23	13	8	7	2	70
20160913 0630	1	TC2	4	1	0	0	18	5	0	0	0	8	0	0	9	0	0	0	9		20160801 0430	1	TC2	5	0	19	2	13	66	67	60	22	34	11	19	20	53	12	0	2	0	29	151	28	8	9	4	4	28
20160913 0700	1	TC2	4	0	0	0	0	0	0	0	0	18	0	0	16	0	0	0	2		20160801 0500	1	TC2	5	0	36	0	0	51	70	47	7	45	14	8	25	63	5	0	13	0	27	40	27	4	6	0	28	16
20160913 0730	1	TC2	4	0	0	0	0	0	0	0	0	0	0	177	0	0	0	0	0		20160801 0530	1	TC2	5	0	30	0	0	55	20	45	17	30	12	0	27	32	0	0	0	0	12	0	13	0	6	0	13	17
20160913 0800	1	TC2	4	0	0	0	0	3	0	0	0	0	0	26	0	0	1	0	0		20160801 0600	1	TC2	5	0	15	0	0	35	22	20	14	23	16	0	19	23	0	0	0	0	2	0	10	0	4	0	19	12
20160913 0830	1	TC2	4	0	0	0	29	0	0	0	0	0	0	0	0	0	52	0	0		20160801 0630	1	TC2	5	0	8	0	0	10	14	63	12	14	0	5	14	28	0	0	0	99	11	0	3	0	2	0	0	7
20160913 0900	1	TC2	4	0	0	0	3	0	0	0	0	0	0	0	0	0	98	0	0		20160801 0700	1	TC2	5	0	13	0	2	5	4	10	26	14	0	4	8	8	0	0	0	66	12	0	0	0	0	0	20	7
20160913 0930	1	TC2	4	0	0	0	0	0	0	0	0	17	0	0	0	0	0	0	0		20160801 0730	1	TC2	5	0	23	0	52	0	0	29	0	3	0	4	7	9	0	0	5	0	0	0	3	0	0	0	0	1
20160913 1000	1	TC2	4	0	0	0	0	0	0	0	0	44	0	0	0	0	0	0	0		20160801 0800	1	TC2	5	0	24	0	10	0	0	31	0	23	0	6	8	4	0	4	23	0	0	0	8	0	4	0	14	0
20160913 1030	0	TC2	4	0	0	0	0	0	0	0	0	0	0	0	0	0	0	0	0		20160801 0830	1	TC2	5	0	25	0	0	0	8	1	0	5	0	16	2	2	0	0	1	1	0	0	0	0	2	0	0	0
20160913 1100	0	TC2	4	0	0	0	0	0	0	0	0	0	0	0	0	0	0	0	0		20160801 0900	1	TC2	5	0	30	0	0	0	9	0	0	0	35	0	1	25	0	0	0	2	0	0	1	0	9	0	9	0
20160913 1130	0	TC2	4	0	0	0	0	0	0	0	0	0	0	0	0	0	0	0	0		20160801 0930	1	TC2	5	0	2	0	0	0	29	0	0	0	0	6	0	0	0	0	0	0	0	0	0	0	0	0	6	2
20160913 1200	0	TC2	4	0	0	0	0	0	0	0	0	0	0	0	0	0	0	0	0		20160801 1000	1	TC2	5	0	4	0	0	0	0	0	0	0	0	24	0	0	0	0	0	0	0	0	0	0	19	0	9	0
20160913 1230	0	TC2	4	0	0	0	0	0	0	0	0	0	0	0	0	0	0	0	0		20160801 1030	0	TC2	5	0	11	0	0	0	0	3	0	6	23	3	3	0	0	5	0	0	0	0	1	0	3	0	0	0
20160913 1300	0	TC2	4	0	0	0	0	0	0	0	0	0	0	0	0	0	0	0	0		20160801 1100	0	TC2	5	0	0	0	0	0	0	0	0	0	32	0	0	0	0	5	0	0	0	0	0	0	0	0	0	0
20160913 1330	0	TC2	4	0	0	0	0	0	0	0	0	0	0	0	0	0	0	0	0		20160801 1130	0	TC2	5	0	0	0	0	0	0	0	0	0	0	8	0	0	0	0	0	0	0	0	0	6	0	0	0	0
20160913 1400	0	TC2	4	0	0	0	0	0	0	0	0	0	0	0	0	0	0	0	0		20160801 1200	0	TC2	5	0	0	0	0	0	0	0	0	0	0	0	0	0	0	0	0	0	0	0	0	0	0	0	0	0
20160913 1430	0	TC2	4	0	0	0	0	0	0	0	0	0	0	0	0	0	0	0	0		20160801 1230	0	TC2	5	0	0	0	0	0	0	0	0	0	0	0	0	0	0	0	0	0	0	0	0	0	0	0	0	0
20160913 1500	0	TC2	4	0	0	0	0	0	0	0	0	0	0	0	0	0	0	0	0		20160801 1300	0	TC2	5	0	0	0	0	0	0	0	0	0	0	0	0	0	0	4	0	0	0	0	0	0	0	0	0	0
20160913 1530	0	TC2	4	0	0	0	0	0	0	0	0	0	0	0	0	0	0	0	0		20160801 1330	0	TC2	5	0	0	0	0	0	0	0	0	0	0	1	0	0	0	9	0	0	0	0	0	0	0	0	0	0
20160913 1600	0	TC2	4	131	0	0	0	0	0	0	0	0	0	0	0	0	0	0	0		20160801 1400	0	TC2	5	0	0	0	0	0	0	0	9	0	0	7	0	0	0	7	0	0	0	0	0	6	0	0	0	0
20160913 1630	0	TC2	4	32	0	0	0	10	0	0	0	0	0	0	0	0	0	0	0		20160801 1430	0	TC2	5	0	0	0	0	0	0	0	0	0	0	0	0	0	0	0	0	0	0	0	0	0	0	0	0	0
20160913 1700	0	TC2	4	50	0	0	0	10	0	0	0	0	0	0	0	0	30	0	0		20160801 1500	0	TC2	5	0	0	0	0	0	0	0	0	0	0	11	0	0	0	1	0	0	0	0	0	0	3	0	0	0
20160913 1730	0	TC2	4	17	0	0	0	6	0	0	0	0	0	0	0	0	3	0	0		20160801 1530	0	TC2	5	0	0	0	0	0	0	0	2	0	0	0	0	0	0	0	0	0	0	0	0	0	9	0	0	0
20160913 1800	0	TC2	4	10	0	0	0	2	0	0	0	0	0	0	0	0	0	0	0		20160801 1600	0	TC2	5	0	0	0	0	0	7	0	0	0	0	1	0	0	0	6	0	0	0	0	0	0	8	0	0	0
20160913 1830	0	TC2	4	0	0	0	0	0	0	0	0	7	0	0	11	0	0	0	0		20160801 1630	0	TC2	5	0	0	0	0	0	7	0	3	1	0	2	0	0	0	8	0	0	0	0	0	0	6	0	0	0
20160913 1900	0	TC2	4	0	0	0	0	0	0	0	0	33	0	17	9	0	0	0	0		20160801 1700	0	TC2	5	0	0	0	0	0	0	0	0	0	0	5	0	0	0	6	0	0	0	0	3	0	6	0	0	2
20160913 1930	0	TC2	4	0	0	0	0	0	0	0	6	3	0	28	0	0	0	0	0		20160801 1730	0	TC2	5	0	0	0	0	0	0	0	0	0	0	1	0	0	0	3	0	0	0	0	0	0	2	0	0	0
20160913 2000	0	TC2	4	0	0	9	0	0	0	0	0	0	0	15	19	0	0	0	0		20160801 1800	0	TC2	5	0	0	0	0	0	0	0	8	0	0	10	0	0	0	0	0	0	0	0	0	0	14	0	0	0
20160913 2030	0	TC2	4	0	0	0	0	0	0	0	2	0	0	8	0	0	11	0	0		20160801 1830	0	TC2	5	0	0	0	0	0	0	0	0	0	0	6	0	0	0	3	0	0	0	0	0	0	2	0	0	0
20160913 2100	0	TC2	4	0	0	0	0	0	0	0	1	0	0	11	0	0	8	0	0		20160801 1900	0	TC2	5	0	0	0	0	0	0	0	0	0	0	6	0	0	0	3	0	1	0	0	4	0	0	0	0	0
20160913 2130	0	TC2	4	0	0	0	18	18	0	0	5	0	0	0	0	0	0	0	0		20160801 1930	0	TC2	5	0	0	0	0	0	0	12	0	0	0	7	0	0	0	1	0	80	0	0	0	0	0	0	0	10
20160913 2200	0	TC2	4	0	0	0	5	2	0	0	0	0	0	0	0	0	0	0	0		20160801 2000	0	TC2	5	0	0	0	0	0	0	13	0	0	0	15	0	0	0	11	6	152	0	0	11	0	0	0	0	0
20160913 2230	1	TC2	5	1	3	16	1	3	0	6	0	107	2	0	3	0	6	3	0		20160801 2030	0	TC2	5	0	0	0	0	0	0	0	0	0	0	3	0	5	0	10	3	3	0	0	0	0	4	0	0	0
20160913 2300	1	TC2	5	0	4	41	0	2	0	0	4	94	0	1	1	2	10	0	0		20160801 2100	0	TC2	5	7	0	0	0	0	0	0	0	0	0	15	0	5	0	3	0	1	0	0	1	0	0	0	0	0
20160913 2330	1	TC2	5	0	0	0	0	0	0	0	1	30	0	6	1	12	8	0	0		20160801 2130	0	TC2	5	41	0	0	0	0	0	8	0	0	0	7	7	0	0	0	0	14	0	0	0	0	11	0	0	0
20160914 0000	1	TC2	5	29	4	23	0	0	0	0	1	32	0	9	0	8	15	0	0		20160801 2200	0	TC2	5	0	0	0	0	0	0	9	0	0	9	4	0	0	0	7	0	0	17	0	33	0	73	0	0	0
20160914 0030	1	TC2	5	65	0	17	0	48	0	0	0	51	0	12	31	11	5	4	0		20160801 2230	1	DD	1	13	0	0	7	12	12	2	2	6	0	0	0	7	5	6	54	1	0	50	13	9	0	0	33	5
20160914 0100	1	TC2	5	35	24	0	0	62	0	17	27	32	13	0	49	19	4	13	0		20160801 2300	1	DD	1	4	22	16	6	7	27	30	55	27	0	2	0	0	0	2	3	35	0	163	0	0	0	0	41	0
20160914 0130	1	TC2	5	36	16	6	10	59	6	6	54	41	22	26	49	5	0	7	2		20160801 2330	1	DD	1	0	6	23	0	0	0	0	71	0	0	8	0	0	0	0	0	108	0	83	1	0	45	0	33	45
20160914 0200	1	TC2	5	64	36	2	106	25	14	16	26	31	26	12	85	0	0	9	0		20160802 0000	1	DD	1	0	0	2	0	0	0	0	2	59	0	4	0	0	0	2	11	8	26	44	19	0	31	0	24	35
20160914 0230	1	TC2	5	45	9	8	57	24	27	38	32	56	26	27	71	0	0	62	0		20160802 0030	1	DD	1	21	0	0	0	0	0	15	1	5	0	27	0	0	2	2	0	1	33	45	18	0	21	26	22	53
20160914 0300	1	TC2	5	32	0	7	40	56	23	28	40	39	24	55	39	0	0	34	4		20160802 0100	1	DD	1	4	0	6	27	0	0	4	4	7	0	27	18	0	11	3	0	3	6	28	19	0	36	7	15	22
20160914 0330	1	TC2	5	58	0	17	0	101	35	23	40	33	16	38	49	20	5	40	41		20160802 0130	1	DD	1	0	12	0	11	28	12	19	1	39	0	12	16	9	17	1	25	9	11	91	22	0	22	15	21	49
20160914 0400	1	TC2	5	59	34	23	32	12	34	25	40	21	13	44	68	2	6	26	17		20160802 0200	1	DD	1	0	28	20	14	27	62	45	8	11	0	12	20	24	37	5	40	6	0	13	27	0	43	5	29	32
20160914 0430	1	TC2	5	40	68	6	51	29	39	38	58	22	6	58	19	0	4	29	10		20160802 0230	1	DD	1	20	0	3	7	37	23	20	13	46	0	24	29	25	23	4	60	205	0	12	24	0	27	10	39	36
20160914 0500	1	TC2	5	38	0	3	51	16	137	27	24	10	5	23	27	0	1	0	11		20160802 0300	1	DD	1	0	29	2	37	42	24	32	17	37	34	17	18	30	49	0	43	0	24	8	22	0	2	2	40	43
20160914 0530	1	TC2	5	27	0	1	53	0	41	23	7	14	3	20	51	0	0	0	24		20160802 0330	1	DD	1	0	54	2	37	45	22	28	26	34	26	13	29	30	45	3	25	1	12	11	30	0	2	17	24	45
20160914 0600	1	TC2	5	16	42	0	57	0	15	24	0	11	0	0	5	0	0	0	22		20160802 0400	1	DD	1	0	49	2	22	42	28	33	12	40	25	9	29	46	42	1	3	0	36	78	32	0	0	8	12	26
20160914 0630	1	TC2	5	2	0	0	51	0	21	0	0	10	0	0	0	0	0	0	0		20160802 0430	1	DD	1	73	47	0	27	47	16	13	9	23	17	2	19	49	44	3	0	0	26	0	26	0	0	0	13	29
20160914 0700	1	TC2	5	0	0	0	42	0	9	0	0	3	0	0	0	0	2	0	27		20160802 0500	1	DD	1	0	30	0	18	49	14	4	5	28	21	13	22	43	43	1	0	0	22	7	13	2	0	4	1	44
20160914 0730	1	TC2	5	0	0	0	14	0	3	0	0	2	0	0	0	0	0	0	4		20160802 0530	1	DD	1	0	18	0	0	40	21	19	16	44	12	2	25	31	30	8	23	0	33	3	23	0	3	0	0	23
20160914 0800	1	TC2	5	0	3	0	0	0	0	0	0	10	0	0	0	0	0	0	0		20160802 0600	1	DD	1	0	21	0	27	45	12	0	1	49	35	3	15	29	0	1	4	0	18	1	15	0	1	16	0	33
20160914 0830	1	TC2	5	0	0	0	0	0	0	0	0	0	0	0	0	0	0	0	0		20160802 0630	1	DD	1	0	31	0	0	39	12	0	2	38	3	0	15	10	0	0	0	0	7	8	16	0	0	0	0	9
20160914 0900	1	TC2	5	0	0	0	0	0	0	0	0	2	0	0	0	0	0	0	0		20160802 0700	1	DD	1	0	70	0	0	88	21	0	29	37	6	0	23	3	8	0	0	0	7	0	7	0	0	0	0	5
20160914 0930	1	TC2	5	0	0	0	0	0	0	0	0	6	0	5	0	0	0	0	0		20160802 0730	1	DD	1	0	19	0	0	14	4	0	17	35	1	2	12	0	5	0	0	0	10	0	2	0	5	0	30	0
20160914 1000	1	TC2	5	0	0	0	0	0	0	0	0	25	0	0	0	0	0	0	0		20160802 0800	1	DD	1	0	17	0	0	0	8	0	26	29	0	12	4	0	10	0	1	0	0	0	4	0	1	0	34	0
20160914 1030	0	TC2	5	0	0	0	0	0	0	0	0	14	0	0	0	0	0	0	0		20160802 0830	1	DD	1	0	14	0	0	0	15	0	1	18	0	12	1	0	6	2	1	0	5	0	0	0	2	0	19	0
20160914 1100	0	TC2	5	0	0	0	0	0	0	0	0	3	0	0	0	0	0	0	0		20160802 0900	1	DD	1	0	14	0	0	0	0	0	0	6	0	21	0	0	6	1	0	0	0	0	0	0	5	0	2	1
20160914 1130	0	TC2	5	0	0	0	0	0	0	0	0	0	0	0	0	0	0	0	0		20160802 0930	1	DD	1	0	1	0	0	0	0	0	3	0	0	12	0	5	0	0	0	0	0	0	0	0	0	0	4	1
20160914 1200	0	TC2	5	0	0	0	0	0	0	0	0	0	0	0	0	0	0	0	0		20160802 1000	1	DD	1	0	26	0	0	0	0	0	0	7	0	0	1	1	4	0	0	1	0	0	0	0	10	0	7	0
20160914 1230	0	TC2	5	0	0	0	0	0	0	0	0	0	0	0	0	0	0	0	0		20160802 1030	1	DD	1	0	0	0	0	0	0	0	0	0	0	2	1	0	8	0	0	7	0	0	5	0	0	0	5	1
20160914 1300	0	TC2	5	0	0	0	0	0	0	0	0	0	0	0	0	0	0	0	0		20160802 1100	1	DD	1	0	0	0	0	0	0	0	0	8	0	0	0	0	0	8	0	0	0	0	13	0	8	0	1	0
20160914 1330	0	TC2	5	0	0	0	0	0	0	0	0	42	0	0	0	0	0	0	0		20160802 1130	1	DD	1	0	0	0	0	0	16	0	0	19	0	2	0	0	0	2	0	30	0	0	3	0	3	0	1	9
20160914 1400	0	TC2	5	0	0	0	0	0	0	0	0	11	0	1	0	0	0	0	0		20160802 1200	1	DD	1	0	0	0	0	0	12	0	1	9	0	6	11	0	0	0	0	5	0	0	1	0	7	0	4	1
20160914 1430	0	TC2	5	0	0	0	0	0	0	0	0	12	0	0	0	0	0	0	0		20160802 1230	1	DD	1	3	0	0	0	0	0	0	0	12	0	3	3	0	0	0	0	0	0	0	13	0	4	0	6	1
20160914 1500	0	TC2	5	0	0	0	0	0	0	0	0	0	0	0	0	0	0	0	0		20160802 1300	1	DD	1	0	0	0	0	0	8	0	0	0	0	14	0	0	0	5	0	1	0	0	9	0	7	0	2	2
20160914 1530	0	TC2	5	0	0	0	0	0	0	0	0	10	0	0	0	0	0	0	0		20160802 1330	1	DD	1	0	0	0	0	0	116	0	0	0	0	6	0	0	0	0	0	10	0	0	0	0	16	0	4	0
20160914 1600	0	TC2	5	0	0	0	0	0	0	0	0	16	0	35	0	0	0	0	0		20160802 1400	1	DD	1	0	0	0	0	0	0	0	0	0	0	3	3	0	0	4	0	2	0	0	0	0	20	0	13	0
20160914 1630	0	TC2	5	0	0	0	0	0	0	0	0	0	0	4	0	0	0	0	0		20160802 1430	1	DD	1	0	0	0	0	0	6	0	1	0	0	12	0	0	0	1	9	0	0	1	0	0	17	0	14	0
20160914 1700	0	TC2	5	0	0	0	0	0	0	0	0	0	0	1	0	0	0	0	0		20160802 1500	1	DD	1	0	0	0	0	0	0	0	5	10	27	2	0	11	0	0	12	0	0	0	0	0	5	14	9	0
20160914 1730	0	TC2	5	0	0	0	0	0	0	0	0	0	0	7	0	0	0	0	0		20160802 1530	1	DD	1	0	0	0	0	49	0	10	3	45	7	2	0	29	11	4	0	0	0	0	0	0	15	0	6	10
20160914 1800	0	TC2	5	0	0	0	0	37	0	0	0	0	0	0	0	0	7	0	0		20160802 1600	1	DD	1	0	1	0	0	0	0	4	0	30	22	28	0	29	0	7	11	0	0	5	11	0	12	0	5	15
20160914 1830	0	TC2	5	0	0	0	0	4	0	0	4	0	0	0	0	0	0	0	0		20160802 1630	1	DD	1	17	0	0	0	0	0	4	0	7	23	12	2	28	0	0	0	2	0	8	4	0	9	0	3	12
20160914 1900	0	TC2	5	0	0	0	2	0	0	0	0	5	0	0	0	0	0	0	0		20160802 1700	1	DD	1	16	0	4	0	0	0	8	0	0	7	7	0	24	9	1	14	38	0	0	2	0	8	0	2	17
20160914 1930	0	TC2	5	3	0	0	0	0	0	0	0	2	0	0	0	0	0	0	0		20160802 1730	1	DD	1	0	0	5	0	0	0	26	0	0	3	10	6	36	6	1	12	0	0	0	5	0	17	0	0	19
20160914 2000	0	TC2	5	0	0	0	1	0	0	0	0	0	0	0	0	0	0	0	0		20160802 1800	1	DD	1	0	0	8	0	0	0	14	0	0	17	4	17	34	0	2	0	6	0	0	8	0	7	0	2	15
20160914 2030	0	TC2	5	0	0	0	5	0	0	0	0	1	0	0	0	0	0	0	0		20160802 1830	1	DD	1	54	53	4	0	2	0	15	1	0	9	12	3	25	33	3	6	0	0	0	0	0	15	0	6	18
20160914 2100	0	TC2	5	0	0	0	18	0	0	0	0	0	0	0	0	0	5	0	0		20160802 1900	1	DD	1	0	3	6	1	19	0	4	2	0	16	14	4	31	0	3	4	0	13	0	21	0	14	0	11	15
20160914 2130	0	TC2	5	0	0	0	13	2	0	0	0	0	0	43	0	0	0	0	0		20160802 1930	1	DD	1	0	0	0	0	10	0	5	37	0	5	3	2	47	0	2	0	0	21	0	3	0	4	0	6	4
20160914 2200	0	TC2	5	0	0	0	8	17	0	0	0	0	0	22	0	2	0	0	0		20160802 2000	1	DD	1	1	0	1	0	16	0	25	6	0	3	6	9	45	0	3	0	1	0	0	1	0	17	0	2	12
20160914 2230	1	DD	1	0	0	1	39	0	0	2	10	1	0	52	0	0	5	3	0		20160802 2030	1	DD	1	0	1	4	2	12	10	15	0	3	3	8	5	7	0	8	0	0	21	0	0	0	7	0	2	5
20160914 2300	1	DD	1	4	0	4	2	0	0	0	7	0	0	0	0	11	4	0	0		20160802 2100	1	DD	1	0	16	2	16	7	15	0	0	15	0	4	0	25	0	3	0	1	0	0	0	0	14	0	0	13
20160914 2330	1	DD	1	2	56	11	0	0	0	0	0	0	0	0	0	44	12	0	0		20160802 2130	1	DD	1	64	3	0	6	2	2	36	0	8	2	4	0	12	0	2	0	0	0	0	0	0	22	0	6	3
20160915 0000	1	DD	1	0	5	15	0	6	0	0	0	4	1	0	0	0	3	0	0		20160802 2200	1	DD	1	19	3	3	0	0	0	23	3	0	0	0	0	13	18	0	7	0	7	0	0	0	20	0	12	5
20160915 0030	1	DD	1	83	0	2	0	50	0	0	2	53	1	104	1	23	22	0	1		20160802 2230	1	DD	2	15	3	0	7	0	0	8	0	0	6	9	0	17	0	9	0	25	0	0	0	0	24	4	7	0
20160915 0100	1	DD	1	43	7	2	0	49	0	0	6	44	36	1	0	31	15	0	0		20160802 2300	1	DD	2	0	38	5	0	0	4	39	0	0	5	17	0	9	0	3	2	0	10	0	0	0	16	18	20	0
20160915 0130	1	DD	1	34	25	18	42	43	0	3	7	35	20	0	1	40	0	5	0		20160802 2330	1	DD	2	1	0	7	0	0	2	29	1	33	8	6	0	18	3	2	10	15	0	0	56	0	17	6	17	9
20160915 0200	1	DD	1	39	18	15	40	22	8	33	23	41	3	1	12	13	0	22	1		20160803 0000	1	DD	2	17	0	5	0	0	53	46	0	2	2	3	11	22	0	7	11	1	10	0	29	0	11	0	13	15
20160915 0230	1	DD	1	38	61	28	37	18	10	32	19	34	4	18	44	20	0	8	36		20160803 0030	1	DD	2	0	9	1	0	1	0	39	2	45	0	8	0	11	0	14	11	14	0	6	18	0	16	0	41	27
20160915 0300	1	DD	1	49	0	17	30	36	24	21	31	27	26	73	22	12	10	33	2		20160803 0100	1	DD	2	18	58	5	0	8	10	23	0	21	6	23	1	49	0	0	7	23	0	1	15	0	16	26	8	35
20160915 0330	1	DD	1	50	109	14	32	23	48	47	33	55	23	70	34	54	5	21	3		20160803 0130	1	DD	2	3	47	8	0	0	51	34	2	39	0	13	35	51	5	11	14	1	7	4	30	0	16	4	22	25
20160915 0400	1	DD	1	38	3	16	32	30	34	32	34	44	69	43	37	0	0	31	12		20160803 0200	1	DD	2	8	12	6	0	48	10	31	1	21	6	23	26	32	11	7	2	1	8	23	16	0	18	6	15	25
20160915 0430	1	DD	1	41	0	8	45	13	33	25	27	69	8	38	17	1	4	27	16		20160803 0230	1	DD	2	0	15	5	0	30	0	39	0	51	6	26	4	38	11	1	19	0	12	0	28	0	20	10	18	37
20160915 0500	1	DD	1	20	0	6	54	37	22	29	38	14	28	144	19	73	0	9	2		20160803 0300	1	DD	2	0	77	4	86	36	0	44	2	42	29	21	21	31	16	1	53	1	25	2	35	0	11	0	7	29
20160915 0530	1	DD	1	31	0	9	74	19	33	9	27	12	11	22	27	0	31	0	6		20160803 0330	1	DD	2	0	24	3	20	38	0	40	1	50	6	20	18	14	3	4	46	0	18	2	25	0	6	2	16	19
20160915 0600	1	DD	1	40	0	0	49	1	46	0	33	26	0	28	62	0	0	0	7		20160803 0400	1	DD	2	0	44	8	10	38	0	50	1	46	12	16	26	29	0	3	50	0	22	0	37	0	6	6	4	19
20160915 0630	1	DD	1	58	0	0	57	0	19	0	12	29	0	0	40	0	0	0	2		20160803 0430	1	DD	2	0	23	29	85	41	0	51	1	44	8	12	19	30	0	1	16	0	23	0	37	0	27	7	1	21
20160915 0700	1	DD	1	11	0	0	47	0	20	0	7	10	0	0	18	0	0	0	0		20160803 0500	1	DD	2	0	25	0	0	37	22	42	3	50	0	11	36	26	3	0	29	0	17	0	35	0	8	0	7	29
20160915 0730	1	DD	1	7	0	0	27	0	21	0	0	5	0	0	0	0	0	0	0		20160803 0530	1	DD	2	0	43	0	0	41	49	6	0	47	0	11	20	27	6	5	1	0	19	0	46	0	2	2	3	36
20160915 0800	1	DD	1	5	0	0	39	0	6	0	0	5	0	0	0	0	7	0	0		20160803 0600	1	DD	2	0	27	0	0	45	0	18	19	61	0	4	25	25	0	1	0	0	10	0	27	0	5	0	0	16
20160915 0830	1	DD	1	34	0	0	5	0	1	0	0	6	0	0	0	3	3	0	0		20160803 0630	1	DD	2	0	44	0	0	31	0	0	27	56	0	6	13	18	0	4	0	0	13	0	22	0	2	0	0	38
20160915 0900	1	DD	1	30	0	15	21	47	17	4	25	24	0	29	36	22	75	30	0		20160803 0700	1	DD	2	0	40	0	0	34	0	0	35	45	0	4	18	5	0	4	0	0	0	0	20	0	4	0	0	32
20160915 0930	1	DD	1	27	0	7	0	3	0	0	2	22	0	17	44	0	21	1	0		20160803 0730	1	DD	2	0	33	11	4	21	0	0	17	28	0	7	15	0	0	4	0	1	2	2	41	0	7	0	0	9
20160915 1000	1	DD	1	3	0	0	0	15	0	0	0	30	0	56	0	0	1	0	0		20160803 0800	1	DD	2	0	31	2	2	6	61	0	4	7	0	8	6	0	0	0	0	2	0	0	8	0	4	0	0	3
20160915 1030	1	DD	1	0	0	0	0	0	0	0	0	3	0	16	0	0	0	0	0		20160803 0830	1	DD	2	0	17	0	0	9	29	0	15	1	23	8	16	0	0	4	0	73	2	0	2	0	4	0	0	0
20160915 1100	1	DD	1	0	0	0	0	0	0	0	4	14	0	26	0	2	0	0	0		20160803 0900	1	DD	2	0	42	0	0	0	9	0	2	0	36	6	0	0	0	3	0	3	0	0	5	0	2	0	0	0
20160915 1130	1	DD	1	0	0	0	0	0	0	0	3	0	0	15	0	0	0	0	0		20160803 0930	1	DD	2	0	9	0	0	0	5	0	0	0	22	7	0	0	0	3	0	5	0	0	0	0	3	0	0	0
20160915 1200	1	DD	1	0	0	0	0	0	0	0	3	2	0	1	0	0	0	0	0		20160803 1000	1	DD	2	0	19	0	0	0	0	0	0	0	0	0	0	0	0	0	0	6	4	0	0	0	1	0	12	0
20160915 1230	1	DD	1	5	0	0	0	0	0	0	23	0	0	3	0	0	0	0	0		20160803 1030	1	DD	2	0	0	0	0	0	0	0	2	0	0	0	0	0	0	2	0	0	0	0	3	0	1	0	30	0
20160915 1300	1	DD	1	0	0	0	1	0	0	0	46	0	0	5	0	0	0	0	0		20160803 1100	1	DD	2	0	8	0	0	0	0	0	0	0	0	8	0	0	0	1	0	0	19	0	0	0	4	0	25	0
20160915 1330	1	DD	1	0	0	0	10	0	0	0	88	0	0	1	0	0	0	0	0		20160803 1130	1	DD	2	0	1	0	0	0	0	0	1	0	0	0	10	0	0	4	0	0	0	0	0	0	0	0	14	0
20160915 1400	1	DD	1	4	0	0	4	0	0	10	4	0	0	9	9	0	0	0	0		20160803 1200	1	DD	2	0	0	0	0	0	25	0	0	0	0	0	0	0	0	7	0	0	29	0	0	0	4	0	11	7
20160915 1430	1	DD	1	3	0	0	0	0	0	21	92	17	0	0	0	0	0	0	0		20160803 1230	1	DD	2	0	1	0	0	0	9	0	1	0	0	0	0	0	0	2	0	0	0	0	6	0	6	0	6	5
20160915 1500	1	DD	1	0	2	0	0	0	0	0	0	0	0	63	0	0	0	0	0		20160803 1300	1	DD	2	0	4	0	0	0	0	0	1	0	0	41	0	0	0	2	0	57	0	0	0	0	5	0	2	4
20160915 1530	1	DD	1	0	0	0	0	0	0	4	30	7	0	9	0	0	10	0	0		20160803 1330	1	DD	2	0	0	2	0	0	0	0	0	0	26	0	0	0	0	1	0	28	0	0	0	0	16	0	0	0
20160915 1600	1	DD	1	0	0	0	12	0	0	0	3	10	0	0	0	0	17	0	0		20160803 1400	1	DD	2	0	0	0	0	0	0	0	0	0	10	8	5	0	0	2	0	11	0	0	0	0	25	0	0	14
20160915 1630	1	DD	1	0	0	0	2	5	0	0	36	5	0	36	8	2	7	0	0		20160803 1430	1	DD	2	0	0	0	0	0	0	0	0	0	0	8	9	0	0	4	0	0	0	0	0	0	13	4	0	0
20160915 1700	1	DD	1	1	0	0	0	0	0	0	26	0	0	5	0	6	24	10	0		20160803 1500	1	DD	2	0	0	0	0	0	0	0	0	36	0	15	0	0	0	4	0	0	4	4	0	0	17	0	0	0
20160915 1730	1	DD	1	0	1	0	1	0	0	13	0	4	0	7	0	0	0	2	0		20160803 1530	1	DD	2	0	0	0	0	0	3	118	0	67	18	3	0	0	0	3	0	0	0	0	0	0	44	18	0	0
20160915 1800	1	DD	1	0	0	0	0	0	0	0	7	0	0	0	0	1	0	0	0		20160803 1600	1	DD	2	0	0	0	0	0	0	30	5	48	0	11	0	0	0	1	3	0	0	0	0	0	5	0	0	0
20160915 1830	1	DD	1	0	2	0	3	0	0	0	0	9	0	3	6	64	7	0	0		20160803 1630	1	DD	2	0	0	6	0	0	0	2	19	38	0	8	0	0	0	5	8	1	0	0	0	0	10	9	0	0
20160915 1900	1	DD	1	0	6	0	13	0	0	0	40	0	0	2	0	14	0	0	0		20160803 1700	1	DD	2	0	0	2	0	0	0	33	0	26	0	10	0	0	0	2	0	2	0	0	0	0	12	0	4	0
20160915 1930	1	DD	1	0	0	0	15	0	0	0	24	0	0	0	12	0	0	0	0		20160803 1730	1	DD	2	0	0	0	0	0	0	36	0	1	0	4	0	24	0	3	3	4	0	0	2	0	16	14	28	67
20160915 2000	1	DD	1	0	0	0	0	3	0	0	121	0	0	12	33	42	0	0	0		20160803 1800	1	DD	2	0	0	0	0	0	0	46	0	0	0	6	17	13	0	4	4	5	0	0	15	0	6	0	27	20
20160915 2030	1	DD	1	0	0	0	0	56	0	0	0	8	0	0	46	13	0	0	0		20160803 1830	1	DD	2	0	0	0	0	0	0	35	5	0	0	0	10	2	0	6	7	0	1	0	27	0	10	0	27	33
20160915 2100	1	DD	1	0	0	0	4	20	0	0	0	6	0	41	48	0	3	8	0		20160803 1900	1	DD	2	0	6	0	0	14	0	19	6	0	14	0	7	4	0	20	0	1	0	0	6	0	7	29	8	35
20160915 2130	1	DD	1	0	0	0	5	36	0	0	0	6	0	20	35	0	0	1	0		20160803 1930	1	DD	2	16	0	0	1	19	0	7	13	0	0	2	2	22	0	5	8	1	0	0	4	0	9	0	6	14
20160915 2200	1	DD	1	85	0	4	47	4	0	0	3	12	0	79	28	0	0	2	0		20160803 2000	1	DD	2	0	1	0	9	9	0	10	0	0	0	6	8	6	0	3	7	2	40	0	0	0	13	2	2	17
20160915 2230	1	DD	2	46	0	0	36	0	0	0	17	18	0	10	8	4	0	0	0		20160803 2030	1	DD	2	0	48	0	3	9	0	11	0	0	0	0	14	3	0	2	0	5	0	0	0	0	21	0	9	13
20160915 2300	1	DD	2	24	0	0	35	1	0	0	18	22	0	7	50	5	2	0	0		20160803 2100	1	DD	2	13	0	0	0	16	42	2	0	0	1	4	25	5	0	3	10	11	0	4	0	0	17	0	2	8
20160915 2330	1	DD	2	29	0	0	25	6	0	0	21	22	0	40	3	4	0	0	0		20160803 2130	1	DD	2	0	0	0	22	8	90	33	0	0	12	4	0	0	0	20	0	2	0	0	0	0	32	0	9	10
20160916 0000	1	DD	2	26	2	0	8	0	0	10	26	12	0	18	0	6	6	0	0		20160803 2200	1	DD	2	0	0	0	0	9	270	18	0	0	2	3	0	0	28	22	0	35	19	0	0	0	10	11	4	2
20160916 0030	1	DD	2	12	1	0	9	0	0	14	4	10	0	2	0	3	5	0	0		20160803 2230	1	DD	3	0	0	8	0	4	3	10	1	7	0	9	0	0	0	14	0	93	3	0	0	0	23	4	3	9
20160916 0100	1	DD	2	2	0	0	0	0	0	0	0	0	0	11	9	8	0	0	0		20160803 2300	1	DD	3	0	0	2	0	4	8	3	4	23	13	6	0	0	0	9	23	1	0	2	0	0	10	7	4	7
20160916 0130	1	DD	2	0	0	0	0	0	0	0	0	0	0	53	0	0	0	0	0		20160803 2330	1	DD	3	0	0	5	0	0	31	42	0	23	5	4	0	0	0	12	0	68	25	7	0	0	19	8	6	15
20160916 0200	1	DD	2	13	0	0	0	0	0	0	0	0	0	13	9	2	3	0	1		20160804 0000	1	DD	3	0	0	6	10	0	0	34	0	0	0	0	4	0	8	12	0	0	14	7	34	0	35	8	7	6
20160916 0230	1	DD	2	6	0	0	0	0	0	0	0	0	0	9	0	0	60	0	0		20160804 0030	1	DD	3	0	0	2	0	0	0	0	0	0	0	4	8	9	6	6	0	89	0	3	7	0	24	15	8	15
20160916 0300	1	DD	2	0	6	0	0	0	0	0	0	0	0	1	1	10	0	4	0		20160804 0100	1	DD	3	0	0	4	16	2	0	39	0	0	0	27	16	2	22	10	0	0	16	0	13	0	18	15	14	14
20160916 0330	1	DD	2	15	13	0	0	0	0	0	0	0	0	17	0	0	14	84	0		20160804 0130	1	DD	3	19	0	0	8	0	12	23	2	2	0	9	8	10	21	2	10	8	17	3	12	0	9	15	10	23
20160916 0400	1	DD	2	20	0	0	0	0	0	0	0	0	0	55	1	0	2	11	0		20160804 0200	1	DD	3	0	3	8	3	6	17	30	0	0	0	13	0	16	32	8	37	0	11	16	20	3	4	19	18	25
20160916 0430	1	DD	2	10	0	0	0	50	0	0	0	0	0	79	3	2	0	0	0		20160804 0230	1	DD	3	0	21	4	0	34	0	59	0	2	0	11	16	17	24	5	47	0	30	4	41	48	8	7	3	19
20160916 0500	1	DD	2	12	0	0	34	58	0	0	99	1	0	20	1	18	0	0	1		20160804 0300	1	DD	3	15	9	8	0	32	0	23	48	0	0	13	29	20	34	10	45	6	16	0	30	38	13	5	7	13
20160916 0530	1	DD	2	14	0	1	1	87	0	0	37	53	3	58	1	0	0	6	1		20160804 0330	1	DD	3	0	49	14	0	28	0	13	0	60	0	22	21	23	34	8	27	4	47	0	41	24	1	0	0	18
20160916 0600	1	DD	2	6	0	30	0	48	0	0	8	37	0	59	5	1	0	0	6		20160804 0400	1	DD	3	0	43	4	0	31	10	0	0	33	3	33	26	22	15	9	8	0	16	0	43	0	12	15	0	21
20160916 0630	1	DD	2	11	0	24	0	24	0	1	12	32	7	86	0	2	0	20	0		20160804 0430	1	DD	3	0	10	8	0	24	0	9	2	51	56	13	22	32	23	11	0	0	25	0	53	0	5	0	0	34
20160916 0700	1	DD	2	29	0	25	0	23	8	37	28	35	13	0	21	0	0	5	3		20160804 0500	1	DD	3	0	56	0	0	27	0	1	0	57	22	9	18	26	10	11	2	0	20	0	44	0	6	0	0	36
20160916 0730	1	DD	2	15	0	21	0	23	30	18	22	22	26	0	39	0	0	39	7		20160804 0530	1	DD	3	0	28	3	5	33	0	6	5	41	30	6	23	30	0	5	15	0	27	0	32	0	1	4	0	30
20160916 0800	1	DD	2	0	0	12	0	18	9	0	27	20	6	48	37	0	0	28	84		20160804 0600	1	DD	3	0	35	0	24	44	0	12	11	68	28	2	16	24	2	0	3	0	0	0	28	33	1	0	0	26
20160916 0830	1	DD	2	0	4	7	0	23	46	0	25	23	0	5	0	0	0	33	27		20160804 0630	1	DD	3	0	43	0	9	34	0	2	11	48	43	2	20	33	0	4	0	0	0	0	26	10	4	0	0	34
20160916 0900	1	DD	2	19	28	14	28	12	16	2	27	47	14	0	0	0	91	24	0		20160804 0700	1	DD	3	0	31	0	14	33	0	0	7	51	41	11	20	31	0	0	0	0	0	0	35	0	0	9	0	26
20160916 0930	1	DD	2	34	12	14	42	0	22	0	32	17	0	0	0	3	13	36	0		20160804 0730	1	DD	3	0	49	0	0	34	46	0	30	36	25	2	17	23	0	4	0	3	0	0	30	0	3	3	0	14
20160916 1000	1	DD	2	5	0	1	20	0	17	0	39	3	3	0	26	2	2	31	0		20160804 0800	1	DD	3	0	56	0	0	15	37	0	19	10	8	0	18	14	0	2	0	0	0	0	12	0	0	0	0	2
20160916 1030	1	DD	2	0	0	0	4	0	14	0	33	3	32	2	55	2	0	0	12		20160804 0830	1	DD	3	0	10	0	0	4	48	0	14	0	34	8	9	76	0	1	0	16	0	0	18	0	4	0	0	0
20160916 1100	1	DD	2	0	0	0	6	0	4	0	38	2	5	6	0	34	0	9	0		20160804 0900	1	DD	3	0	27	0	0	0	40	0	0	0	0	3	5	32	0	1	0	31	0	0	0	0	0	0	0	0
20160916 1130	1	DD	2	0	0	0	38	0	7	0	66	17	0	4	0	0	0	14	6		20160804 0930	1	DD	3	0	36	0	0	0	11	0	9	0	23	2	1	29	0	12	0	3	29	0	0	0	3	0	7	0
20160916 1200	1	DD	2	0	0	0	26	0	12	0	30	0	15	0	0	0	0	0	0		20160804 1000	1	DD	3	0	6	0	0	0	12	0	5	0	0	0	0	57	0	2	0	3	0	0	0	6	0	0	13	0
20160916 1230	1	DD	2	0	0	0	4	4	0	0	56	6	0	0	8	0	0	0	0		20160804 1030	1	DD	3	0	5	0	0	0	0	0	0	0	0	0	0	98	0	3	0	0	0	0	0	7	0	0	59	0
20160916 1300	1	DD	2	0	0	0	0	29	13	0	16	3	0	0	0	0	0	0	49		20160804 1100	1	DD	3	0	0	0	0	0	0	0	0	0	0	0	0	31	0	1	0	0	0	0	0	35	5	0	15	0
20160916 1330	1	DD	2	0	0	0	0	16	0	0	20	0	0	0	27	0	0	0	0		20160804 1130	1	DD	3	0	0	0	0	0	0	0	0	0	0	0	0	11	0	5	0	0	0	0	0	9	2	0	16	1
20160916 1400	1	DD	2	0	0	0	0	17	0	0	11	2	0	0	1	0	0	0	0		20160804 1200	1	DD	3	0	10	0	0	0	0	0	0	0	0	0	0	24	0	2	0	0	0	0	0	0	0	0	10	6
20160916 1430	1	DD	2	0	0	0	0	31	0	0	11	5	0	1	0	0	0	0	0		20160804 1230	1	DD	3	0	0	0	0	0	0	0	0	0	0	0	0	26	0	3	0	5	0	0	0	8	10	0	28	3
20160916 1500	1	DD	2	0	0	0	0	31	1	0	7	5	0	118	0	2	30	0	0		20160804 1300	1	DD	3	0	0	0	0	0	47	0	0	0	0	0	0	0	0	2	0	8	0	0	0	0	6	0	11	21
20160916 1530	1	DD	2	0	0	0	27	29	23	1	0	14	0	17	0	0	16	0	0		20160804 1330	1	DD	3	0	0	0	0	0	96	29	0	0	0	4	0	17	0	4	0	4	0	0	0	0	7	0	10	13
20160916 1600	1	DD	2	0	0	0	45	18	3	0	0	0	0	0	2	1	0	0	0		20160804 1400	1	DD	3	0	0	0	0	0	5	21	9	0	0	0	13	0	0	0	0	3	0	0	0	0	10	5	0	14
20160916 1630	1	DD	2	0	0	0	7	33	6	0	0	21	0	19	0	6	0	0	0		20160804 1430	1	DD	3	0	0	0	0	0	71	0	10	1	0	4	4	7	0	2	0	0	0	0	0	0	11	0	8	0
20160916 1700	1	DD	2	0	0	0	0	13	0	0	0	2	0	3	0	16	0	0	0		20160804 1500	1	DD	3	0	0	0	0	0	146	0	2	34	0	6	0	32	0	3	0	0	0	0	0	0	20	4	10	2
20160916 1730	1	DD	2	0	0	0	0	15	0	0	13	0	0	0	0	1	0	0	0		20160804 1530	1	DD	3	0	0	0	0	0	0	0	0	42	0	4	0	7	0	9	0	0	0	4	0	0	18	0	7	0
20160916 1800	1	DD	2	0	0	0	4	10	0	0	0	72	0	10	0	7	0	0	0		20160804 1600	1	DD	3	0	0	0	0	0	3	0	0	15	0	15	0	2	0	5	0	3	0	3	0	0	12	2	0	0
20160916 1830	1	DD	2	0	0	0	0	3	0	0	5	1	0	0	0	19	0	0	0		20160804 1630	1	DD	3	0	0	0	0	0	0	0	0	0	0	24	0	33	0	6	0	3	0	0	0	0	6	3	0	0
20160916 1900	1	DD	2	0	0	0	0	0	0	0	0	5	0	10	0	0	0	0	0		20160804 1700	1	DD	3	0	0	0	0	0	0	24	0	12	19	6	0	20	0	7	9	2	0	0	0	0	0	11	7	0
20160916 1930	1	DD	2	22	0	0	0	0	0	0	0	2	0	0	0	0	0	0	0		20160804 1730	1	DD	3	0	0	0	0	0	0	5	0	12	0	14	0	18	0	8	10	0	0	2	0	0	14	0	0	0
20160916 2000	1	DD	2	11	0	0	0	0	0	0	0	7	0	0	0	21	0	0	0		20160804 1800	1	DD	3	0	1	0	0	2	10	4	0	4	0	0	0	23	0	9	1	0	0	2	0	0	22	0	0	0
20160916 2030	1	DD	2	24	0	0	0	19	0	0	0	12	0	24	3	5	3	0	0		20160804 1830	1	DD	3	0	50	0	0	8	0	4	0	0	0	0	2	28	0	11	0	6	0	0	0	0	10	0	0	1
20160916 2100	1	DD	2	21	0	0	16	6	0	0	0	9	0	0	48	0	0	0	0		20160804 1900	1	DD	3	0	0	0	0	28	0	3	1	0	0	0	7	30	0	8	6	3	0	0	0	0	14	0	6	23
20160916 2130	1	DD	2	17	0	0	18	17	0	0	2	8	0	0	24	16	2	0	0		20160804 1930	1	DD	3	0	0	0	0	19	10	8	1	0	0	12	10	1	0	7	0	5	12	0	0	0	8	0	52	26
20160916 2200	1	DD	2	16	2	0	16	33	0	0	10	16	0	23	5	0	0	0	0		20160804 2000	1	DD	3	0	0	0	0	5	0	2	0	0	0	4	16	9	0	4	0	8	0	0	32	0	17	0	7	37
20160916 2230	1	DD	3	18	0	0	21	35	0	0	4	20	0	11	63	0	0	0	0		20160804 2030	1	DD	3	0	7	0	0	5	0	0	0	0	0	9	6	0	0	2	0	0	18	2	10	0	15	0	9	16
20160916 2300	1	DD	3	11	0	46	21	12	0	0	0	12	0	22	33	0	5	0	0		20160804 2100	1	DD	3	0	0	0	0	9	1	14	0	0	15	0	2	0	0	5	0	7	6	2	2	0	12	0	5	13
20160916 2330	1	DD	3	10	0	0	13	26	0	0	27	14	0	24	35	0	0	0	0		20160804 2130	1	DD	3	0	19	0	0	8	4	0	1	0	1	0	11	0	0	3	0	2	16	2	0	0	15	1	2	8
20160917 0000	1	DD	3	0	0	29	30	23	0	0	3	6	3	20	35	0	0	0	0		20160804 2200	1	DD	3	0	0	0	0	18	0	0	3	0	0	0	1	0	0	1	0	0	13	2	0	0	18	5	5	22
20160917 0030	1	DD	3	0	0	0	23	0	2	0	7	0	7	2	12	0	0	0	0		20160804 2230	1	DD	4	0	0	2	0	27	0	0	0	17	0	0	3	0	0	3	0	8	6	31	0	0	30	11	4	13
20160917 0100	1	DD	3	0	5	0	4	0	17	0	4	0	6	7	0	0	0	0	0		20160804 2300	1	DD	4	0	9	9	4	4	21	0	0	28	0	8	0	0	0	2	0	0	5	7	0	1	19	26	4	11
20160917 0130	1	DD	3	0	2	45	0	0	3	0	0	0	3	0	0	0	0	2	0		20160804 2330	1	DD	4	0	0	7	0	6	7	0	0	3	0	2	0	0	0	6	0	0	10	0	0	25	29	26	7	28
20160917 0200	1	DD	3	0	1	0	0	0	0	0	0	0	0	0	0	10	0	0	0		20160805 0000	1	DD	4	0	0	1	7	2	0	0	7	0	15	2	0	0	10	0	0	2	16	3	0	11	12	9	7	8
20160917 0230	1	DD	3	0	14	4	0	0	0	0	0	0	0	0	0	0	24	0	0		20160805 0030	1	DD	4	0	0	3	0	3	0	0	32	0	0	2	9	0	0	2	23	1	16	0	38	0	6	10	19	18
20160917 0300	1	DD	3	0	3	0	0	0	0	0	0	17	0	0	0	5	2	0	0		20160805 0100	1	DD	4	46	0	5	0	13	0	40	17	0	0	3	6	0	16	0	34	7	5	0	0	0	9	9	8	13
20160917 0330	1	DD	3	0	11	0	0	0	0	0	6	42	0	0	0	0	5	0	0		20160805 0130	1	DD	4	26	0	4	0	0	7	10	0	0	0	9	1	0	17	5	21	0	22	25	39	0	14	10	9	9
20160917 0400	1	DD	3	1	2	9	0	0	14	0	0	19	0	0	0	2	15	0	0		20160805 0200	1	DD	4	16	0	5	4	39	100	12	0	16	0	2	0	0	23	6	23	11	8	34	20	0	19	19	2	28
20160917 0430	1	DD	3	0	0	0	0	0	0	0	4	14	0	12	0	27	0	1	3		20160805 0230	1	DD	4	8	0	10	4	2	4	20	0	50	0	11	3	28	24	2	59	0	0	8	28	0	10	4	3	33
20160917 0500	1	DD	3	0	0	0	0	5	0	4	7	26	0	23	0	0	0	4	5		20160805 0300	1	DD	4	0	0	8	0	18	0	8	1	43	0	24	0	20	11	4	23	4	16	0	27	0	16	8	1	14
20160917 0530	1	DD	3	9	0	32	0	54	0	40	0	15	0	0	0	0	7	4	2		20160805 0330	1	DD	4	53	29	9	1	26	0	20	2	61	0	16	15	11	9	3	46	0	2	0	32	0	8	4	8	30
20160917 0600	1	DD	3	53	10	5	25	35	0	0	2	32	14	0	1	0	0	11	0		20160805 0400	1	DD	4	6	36	13	0	22	0	41	1	61	2	18	13	19	24	2	24	1	12	0	37	0	17	6	7	22
20160917 0630	1	DD	3	24	0	28	23	23	0	17	0	30	16	4	0	0	3	0	0		20160805 0430	1	DD	4	0	44	21	0	32	0	24	6	55	37	10	11	36	33	5	27	8	15	0	52	0	15	11	7	39
20160917 0700	1	DD	3	14	0	9	44	52	0	9	0	23	23	40	1	0	0	62	16		20160805 0500	1	DD	4	4	28	11	10	12	8	31	2	45	19	2	14	17	20	0	18	0	20	0	39	0	5	0	18	19
20160917 0730	1	DD	3	24	0	0	26	25	0	0	15	29	30	18	15	0	34	10	16		20160805 0530	1	DD	4	8	22	0	20	17	14	21	0	57	4	1	20	21	5	5	8	0	21	0	46	0	11	0	0	21
20160917 0800	1	DD	3	21	0	0	41	26	0	0	38	23	22	1	46	1	0	42	19		20160805 0600	1	DD	4	0	35	4	11	46	0	3	2	56	34	0	18	2	18	6	10	52	12	0	43	0	5	0	0	24
20160917 0830	1	DD	3	2	0	0	2	23	5	0	28	19	7	24	0	4	0	38	15		20160805 0630	1	DD	4	0	33	0	10	45	0	6	0	58	30	0	14	0	11	7	0	6	0	6	38	0	2	5	0	13
20160917 0900	1	DD	3	19	0	3	15	38	0	35	26	45	18	39	0	0	4	26	36		20160805 0700	1	DD	4	6	36	0	23	36	0	0	0	46	1	0	14	0	3	8	5	11	0	0	48	0	0	0	0	5
20160917 0930	1	DD	3	30	0	2	14	8	0	26	48	21	107	19	20	0	17	52	1		20160805 0730	1	DD	4	0	43	4	18	43	9	3	8	35	14	0	15	0	5	10	0	0	0	0	35	0	4	0	0	12
20160917 1000	1	DD	3	26	0	0	7	19	0	10	40	28	11	26	17	0	0	53	14		20160805 0800	1	DD	4	0	42	0	0	31	30	0	13	0	8	0	18	0	0	5	8	0	0	5	23	0	9	0	0	20
20160917 1030	1	DD	3	13	0	0	28	18	6	0	29	29	3	20	28	0	46	29	0		20160805 0830	1	DD	4	5	39	0	0	35	46	0	43	0	0	0	9	0	0	6	0	2	0	15	32	2	3	0	0	0
20160917 1100	1	DD	3	3	0	0	30	0	0	0	27	17	0	58	0	0	14	14	0		20160805 0900	1	DD	4	0	46	0	0	33	54	0	33	0	0	0	7	0	0	3	0	0	0	0	29	14	0	0	0	0
20160917 1130	1	DD	3	0	0	0	36	0	0	0	24	27	12	3	2	0	3	5	0		20160805 0930	1	DD	4	98	9	0	0	21	42	0	16	0	0	2	0	0	0	3	0	3	0	0	5	0	4	0	0	8
20160917 1200	1	DD	3	0	0	0	31	0	71	0	23	3	0	4	26	0	2	0	0		20160805 1000	1	DD	4	1	15	0	0	2	41	0	23	0	0	0	10	0	0	0	12	0	0	0	7	0	0	0	0	0
20160917 1230	1	DD	3	0	0	3	45	0	15	0	28	0	3	16	0	0	7	0	0		20160805 1030	1	DD	4	0	21	0	0	0	0	0	5	0	17	0	3	0	0	8	0	0	0	0	6	0	0	0	12	0
20160917 1300	1	DD	3	1	0	0	35	0	1	0	6	11	14	0	0	0	6	0	0		20160805 1100	1	DD	4	0	5	0	0	0	0	0	9	0	27	0	10	9	0	11	0	0	0	20	2	0	0	0	45	0
20160917 1330	1	DD	3	14	0	0	26	17	0	0	0	8	6	0	0	0	0	0	0		20160805 1130	1	DD	4	1	9	0	0	0	13	0	0	0	0	2	0	0	0	9	0	0	0	17	3	0	0	0	30	0
20160917 1400	1	DD	3	0	0	0	0	18	0	0	0	13	0	0	0	0	83	0	0		20160805 1200	1	DD	4	0	0	0	0	0	0	0	0	0	3	0	0	0	0	4	0	0	0	0	10	0	0	0	4	0
20160917 1430	1	DD	3	0	0	0	0	66	0	0	0	2	3	0	0	0	0	0	0		20160805 1230	1	DD	4	0	0	0	0	0	0	0	0	0	13	2	0	0	0	10	0	0	11	2	6	0	0	0	11	5
20160917 1500	1	DD	3	5	0	0	7	33	0	0	0	27	3	0	0	0	2	0	0		20160805 1300	1	DD	4	0	0	0	0	0	0	0	0	0	0	0	0	0	0	11	0	0	0	2	0	0	0	0	19	0
20160917 1530	1	DD	3	0	1	0	0	23	0	0	0	37	10	0	0	0	1	0	0		20160805 1330	1	DD	4	0	0	0	0	0	2	0	0	0	34	4	0	0	0	4	0	0	0	0	8	0	3	0	0	0
20160917 1600	1	DD	3	0	0	0	4	21	8	0	0	23	7	0	0	2	0	0	0		20160805 1400	1	DD	4	10	0	0	0	0	0	0	0	0	0	5	0	0	0	13	0	0	0	0	2	0	10	0	2	9
20160917 1630	1	DD	3	0	0	0	0	9	0	0	4	22	16	0	37	4	19	9	0		20160805 1430	1	DD	4	2	0	0	0	0	0	0	0	0	0	2	10	0	0	4	0	0	0	2	0	0	4	0	13	0
20160917 1700	1	DD	3	0	0	0	0	4	0	0	0	19	0	0	10	0	7	5	0		20160805 1500	1	DD	4	0	0	0	0	0	0	0	0	0	12	4	0	0	0	6	0	0	0	0	2	0	15	0	1	0
20160917 1730	1	DD	3	37	0	0	0	9	0	0	49	12	0	0	9	0	3	0	0		20160805 1530	1	DD	4	0	0	0	0	1	0	0	0	13	0	4	0	0	0	11	0	0	0	0	0	0	13	5	2	10
20160917 1800	1	DD	3	33	0	0	0	6	0	0	0	26	0	0	8	0	1	0	0		20160805 1600	1	DD	4	0	0	0	0	0	0	0	0	38	0	9	0	0	0	10	0	0	0	0	11	0	6	8	21	5
20160917 1830	1	DD	3	44	0	0	0	11	0	0	0	13	2	1	29	0	0	0	0		20160805 1630	1	DD	4	0	0	0	0	0	0	0	0	0	0	12	2	0	0	10	0	0	1	5	3	0	13	3	7	42
20160917 1900	1	DD	3	33	0	0	0	0	19	0	0	15	1	22	21	0	0	0	0		20160805 1700	1	DD	4	0	0	0	0	0	0	0	0	0	0	0	6	0	0	4	0	0	21	4	0	0	8	0	6	36
20160917 1930	1	DD	3	37	0	0	0	0	0	0	0	17	0	7	6	0	5	0	0		20160805 1730	1	DD	4	0	0	0	0	0	0	0	0	0	0	2	4	7	0	10	1	0	9	4	0	0	4	0	9	6
20160917 2000	1	DD	3	40	0	0	0	20	14	0	0	17	0	0	0	0	4	0	0		20160805 1800	1	DD	4	0	0	0	0	0	0	0	0	33	0	6	2	0	0	4	9	0	5	0	0	0	3	0	6	3
20160917 2030	1	DD	3	27	0	0	0	35	0	0	0	6	0	0	11	0	8	0	0		20160805 1830	1	DD	4	1	6	0	0	0	0	0	0	0	0	9	6	22	0	5	0	0	0	0	5	0	33	0	0	4
20160917 2100	1	DD	3	18	0	0	0	10	127	0	0	12	0	15	0	14	68	0	0		20160805 1900	1	DD	4	0	14	0	0	0	9	0	4	0	0	4	2	16	0	6	10	0	0	4	2	0	16	0	0	29
20160917 2130	1	DD	3	13	0	0	5	6	0	0	0	18	0	11	0	0	38	0	0		20160805 1930	1	DD	4	2	0	0	0	37	2	2	27	0	0	0	0	13	0	6	0	0	0	1	62	1	13	0	22	21
20160917 2200	1	DD	3	13	0	0	8	12	0	0	0	13	0	26	41	0	1	0	0		20160805 2000	1	DD	4	0	12	0	0	5	0	29	21	0	0	0	0	8	0	7	2	0	0	0	0	27	10	0	14	22
20160917 2230	1	DD	4	1	0	0	64	38	21	0	16	11	0	16	21	0	0	0	0		20160805 2030	1	DD	4	0	2	0	0	12	0	15	0	0	0	2	1	5	0	2	0	0	0	0	0	0	16	0	8	24
20160917 2300	1	DD	4	0	0	0	13	21	0	0	0	12	1	9	25	3	0	0	0		20160805 2100	1	DD	4	0	0	0	0	9	0	5	0	0	0	0	10	7	0	0	5	0	0	0	0	0	17	0	6	15
20160917 2330	1	DD	4	0	0	0	16	19	0	0	0	4	0	10	120	0	10	0	0		20160805 2130	1	DD	4	0	1	0	0	49	0	0	0	0	0	3	0	2	0	5	0	0	0	0	32	0	23	0	2	25
20160918 0000	1	DD	4	0	0	0	14	5	42	0	0	0	0	37	22	0	88	0	0		20160805 2200	1	DD	4	0	3	0	0	6	0	0	0	4	0	1	3	0	0	0	0	0	0	0	33	0	23	0	4	22
20160918 0030	1	DD	4	0	0	0	16	10	0	0	0	0	0	35	12	0	8	0	0		20160805 2230	1	DD	5	0	0	5	0	34	0	0	0	0	31	13	0	6	0	4	0	0	8	0	5	0	15	5	17	15
20160918 0100	1	DD	4	0	0	0	23	3	4	0	0	0	0	8	0	0	126	0	0		20160805 2300	1	DD	5	0	0	2	0	6	20	0	0	12	0	23	0	0	0	0	0	0	6	20	19	0	16	7	23	16
20160918 0130	1	DD	4	0	0	0	52	0	0	0	27	0	0	0	2	39	0	0	0		20160805 2330	1	DD	5	0	0	0	0	3	151	0	0	0	4	11	0	0	0	0	0	0	0	17	12	0	21	16	15	6
20160918 0200	1	DD	4	0	0	0	8	0	0	0	15	0	12	0	0	0	3	0	0		20160806 0000	1	DD	5	5	0	0	8	6	53	0	0	0	0	3	0	10	0	0	19	0	0	14	16	0	13	14	19	22
20160918 0230	1	DD	4	0	0	0	2	9	0	0	0	0	0	0	0	28	0	0	0		20160806 0030	1	DD	5	1	0	0	0	10	57	0	0	0	1	20	0	4	0	2	15	0	15	18	4	0	17	24	16	19
20160918 0300	1	DD	4	0	0	0	10	0	0	0	4	0	0	91	0	0	0	0	0		20160806 0100	1	DD	5	0	0	0	0	22	4	0	0	38	10	6	0	12	1	0	36	0	21	0	0	0	29	3	17	14
20160918 0330	1	DD	4	0	0	0	2	0	0	0	0	0	0	0	0	10	0	0	0		20160806 0130	1	DD	5	0	0	6	0	15	0	24	4	18	0	24	0	13	26	0	20	0	13	10	2	0	17	10	13	7
20160918 0400	1	DD	4	0	1	0	2	0	0	0	0	0	0	0	0	0	0	0	0		20160806 0200	1	DD	5	0	0	21	0	15	0	5	1	57	0	22	0	19	22	5	5	0	10	11	3	0	39	11	6	4
20160918 0430	1	DD	4	0	0	16	21	0	16	0	0	29	0	18	0	0	0	25	0		20160806 0230	1	DD	5	10	35	4	0	3	14	13	0	44	0	8	7	9	2	15	28	0	4	0	19	0	20	2	0	3
20160918 0500	1	DD	4	15	0	57	8	0	0	0	58	22	0	14	0	0	0	0	0		20160806 0300	1	DD	5	12	0	11	0	7	0	16	0	52	0	3	3	4	14	0	34	0	22	0	27	0	16	4	0	2
20160918 0530	1	DD	4	8	0	15	11	0	7	0	0	25	0	83	0	0	0	0	0		20160806 0330	1	DD	5	8	0	11	0	0	0	14	0	62	0	0	13	14	17	0	53	0	16	0	25	0	18	5	4	3
20160918 0600	1	DD	4	19	0	23	19	0	0	0	27	31	3	29	0	0	0	4	0		20160806 0400	1	DD	5	0	50	0	0	0	0	0	1	60	0	0	5	10	13	0	17	0	15	0	14	0	18	0	0	6
20160918 0630	1	DD	4	11	0	1	10	0	16	20	0	27	41	46	0	0	0	0	0		20160806 0430	1	DD	5	0	3	6	0	12	13	27	0	58	0	4	7	29	7	0	10	0	23	0	39	0	18	9	0	34
20160918 0700	1	DD	4	8	0	2	0	0	2	60	0	26	40	20	0	2	60	0	4		20160806 0500	1	DD	5	0	13	6	0	10	17	3	0	64	0	3	30	31	9	0	37	0	14	0	43	0	9	0	0	20
20160918 0730	1	DD	4	0	0	25	0	55	7	40	15	32	78	0	24	4	28	3	14		20160806 0530	1	DD	5	0	9	14	0	22	0	11	0	65	29	11	11	42	10	0	26	0	18	0	31	0	11	11	0	27
20160918 0800	1	DD	4	7	0	1	5	100	20	31	17	16	38	49	11	0	39	28	0		20160806 0600	1	DD	5	0	37	2	76	23	0	37	0	59	28	15	22	25	8	0	0	0	16	0	28	0	6	0	0	32
20160918 0830	1	DD	4	7	0	0	39	23	33	0	9	20	19	35	29	0	0	0	0		20160806 0630	1	DD	5	0	35	2	22	15	0	0	0	72	6	0	6	14	3	0	0	0	11	0	38	0	36	13	0	32
20160918 0900	1	DD	4	0	0	14	1	40	40	0	10	14	33	29	10	0	20	23	0		20160806 0700	1	DD	5	0	8	3	5	15	0	0	2	30	13	3	9	18	11	0	2	0	13	0	26	0	5	0	27	15
20160918 0930	1	DD	4	0	0	0	0	11	13	32	17	9	17	42	0	0	3	6	0		20160806 0730	1	DD	5	17	25	11	15	8	0	0	2	36	8	2	20	17	2	0	0	0	6	0	31	0	5	0	24	16
20160918 1000	1	DD	4	0	3	6	10	10	24	5	41	42	5	18	0	0	0	32	3		20160806 0800	1	DD	5	0	27	0	29	22	2	0	0	8	40	0	6	26	0	0	2	0	3	0	22	0	4	0	7	18
20160918 1030	1	DD	4	0	0	0	2	6	19	0	30	12	22	41	1	0	0	94	0		20160806 0830	1	DD	5	0	16	0	0	11	4	0	5	26	0	0	3	8	0	0	0	0	25	0	14	0	0	0	11	8
20160918 1100	1	DD	4	4	0	0	30	8	20	0	36	11	13	21	38	0	0	36	13		20160806 0900	1	DD	5	0	40	4	18	14	0	0	0	14	0	0	2	0	0	0	0	0	0	0	15	0	7	0	4	6
20160918 1130	1	DD	4	0	133	0	22	0	25	0	43	5	62	35	0	0	0	25	13		20160806 0930	1	DD	5	0	33	0	0	36	23	0	5	0	0	2	0	0	0	0	0	0	3	0	6	0	5	0	0	5
20160918 1200	1	DD	4	0	1	0	0	0	16	0	40	6	24	4	0	0	0	0	0		20160806 1000	1	DD	5	0	39	0	0	23	27	0	4	0	4	4	0	0	0	0	0	0	3	0	8	0	2	0	0	7
20160918 1230	1	DD	4	0	18	0	0	0	6	0	25	0	21	0	0	0	0	18	0		20160806 1030	1	DD	5	0	44	0	0	14	38	12	6	0	0	0	8	0	0	0	0	0	0	0	0	0	2	0	0	0
20160918 1300	1	DD	4	0	0	0	0	0	3	6	0	0	61	8	0	0	0	0	0		20160806 1100	1	DD	5	0	17	0	0	10	11	0	0	0	0	0	0	0	0	0	0	0	2	8	3	0	0	0	2	0
20160918 1330	1	DD	4	1	0	1	0	10	0	48	0	10	15	0	0	0	0	0	42		20160806 1130	1	DD	5	0	5	0	0	10	0	6	1	0	0	3	0	0	0	0	0	0	0	18	0	0	0	0	0	0
20160918 1400	1	DD	4	0	8	0	0	23	0	34	0	1	13	0	0	0	0	0	0		20160806 1200	1	DD	5	0	0	0	0	0	0	14	0	0	0	13	0	0	0	0	0	0	0	0	0	5	0	0	15	0
20160918 1430	1	DD	4	0	0	0	0	0	0	0	4	8	0	0	0	0	0	0	0		20160806 1230	1	DD	5	0	26	0	0	1	0	0	1	0	0	0	0	0	0	0	0	0	2	0	0	0	0	0	16	0
20160918 1500	1	DD	4	0	0	0	0	19	0	0	8	2	0	0	0	5	0	0	0		20160806 1300	1	DD	5	0	0	0	0	2	0	0	1	0	0	0	0	0	0	0	0	0	5	0	0	0	0	0	1	0
20160918 1530	1	DD	4	0	0	0	10	10	5	0	12	25	0	0	0	0	0	1	0		20160806 1330	1	DD	5	0	0	0	0	3	1	0	0	0	0	4	0	0	0	0	0	0	5	0	0	0	1	0	4	0
20160918 1600	1	DD	4	0	0	0	13	10	0	0	0	10	0	0	0	0	12	0	0		20160806 1400	1	DD	5	0	0	0	0	0	32	0	0	0	0	0	0	0	0	0	0	0	0	0	0	0	1	0	14	3
20160918 1630	1	DD	4	0	0	0	0	0	0	0	0	8	0	0	0	0	0	0	0		20160806 1430	1	DD	5	0	0	0	0	0	6	0	0	0	0	0	11	0	0	0	0	0	0	0	0	0	9	0	2	6
20160918 1700	1	DD	4	23	0	0	0	0	0	0	0	10	0	0	0	0	0	0	0		20160806 1500	1	DD	5	0	5	0	0	0	0	0	0	0	0	5	3	0	0	0	0	0	0	0	0	21	5	0	2	18
20160918 1730	1	DD	4	29	0	0	0	16	0	0	0	5	0	0	0	0	0	0	0		20160806 1530	1	DD	5	0	0	0	0	0	0	0	0	0	0	8	0	0	0	0	0	0	0	8	0	7	13	0	22	9
20160918 1800	1	DD	4	25	0	0	0	0	0	0	0	3	0	0	0	0	0	0	0		20160806 1600	1	DD	5	0	0	0	0	0	2	7	0	0	0	8	0	0	0	0	0	0	0	21	0	0	13	0	3	14
20160918 1830	1	DD	4	22	0	0	0	0	0	0	15	3	0	0	0	0	0	0	0		20160806 1630	1	DD	5	0	0	0	0	0	0	39	0	0	0	6	0	0	0	0	0	0	0	0	0	0	5	0	7	31
20160918 1900	1	DD	4	28	0	0	0	0	0	0	0	3	0	0	0	0	0	0	0		20160806 1700	1	DD	5	0	0	0	0	0	0	1	0	0	0	0	0	0	0	0	0	0	0	0	0	0	8	0	3	20
20160918 1930	1	DD	4	22	0	0	0	0	0	0	0	11	0	0	0	0	0	0	0		20160806 1730	1	DD	5	6	0	0	0	0	1	3	0	0	0	0	0	36	0	0	0	0	0	0	7	0	4	0	16	19
20160918 2000	1	DD	4	24	0	0	0	1	0	0	0	8	0	0	0	0	0	0	0		20160806 1800	1	DD	5	14	0	0	0	0	12	0	0	0	0	0	0	10	0	0	0	0	0	0	0	0	11	0	18	21
20160918 2030	1	DD	4	20	0	0	5	0	0	0	0	8	0	0	0	0	0	0	0		20160806 1830	1	DD	5	8	0	0	0	0	0	2	0	0	0	0	0	9	1	0	0	0	0	0	0	0	5	0	3	10
20160918 2100	1	DD	4	19	0	0	0	0	0	0	0	7	0	6	0	0	0	0	0		20160806 1900	1	DD	5	7	0	0	0	4	0	0	0	11	0	0	0	13	1	0	5	0	0	31	3	0	5	0	3	15
20160918 2130	1	DD	4	14	0	0	0	0	0	0	0	11	0	0	0	0	0	0	0		20160806 1930	1	DD	5	0	0	0	0	0	0	5	0	0	0	0	3	8	0	0	4	0	0	3	0	0	5	0	13	16
20160918 2200	1	DD	4	12	0	0	0	0	0	0	0	22	0	0	0	0	0	0	0		20160806 2000	1	DD	5	0	0	0	0	4	0	0	0	0	0	8	4	10	0	0	1	0	14	0	0	0	27	0	11	3
20160918 2230	1	DD	5	0	0	0	6	0	0	0	0	15	0	0	0	0	0	0	0		20160806 2030	1	DD	5	0	0	0	0	2	0	0	0	0	3	0	2	13	0	0	0	0	0	0	0	0	7	0	13	24
20160918 2300	1	DD	5	0	0	0	1	0	0	0	0	13	0	43	22	0	0	0	0		20160806 2100	1	DD	5	9	0	0	0	3	0	0	3	0	0	16	3	0	0	0	16	0	0	5	6	0	13	11	8	19
20160918 2330	1	DD	5	0	0	0	1	0	0	0	0	10	0	16	36	0	0	0	0		20160806 2130	1	DD	5	0	3	0	0	14	0	0	1	0	0	12	0	7	0	0	5	0	0	0	13	0	9	0	16	18
20160919 0000	1	DD	5	0	0	0	2	40	0	0	0	4	0	14	14	2	0	0	0		20160806 2200	1	DD	5	0	6	0	0	33	0	20	8	0	0	6	3	3	0	0	0	0	0	0	7	0	13	5	23	9
20160919 0030	1	DD	5	0	0	0	8	7	0	0	0	2	0	52	13	0	0	0	0		20160806 2230	1	DD	6	0	0	0	0	61	0	48	0	23	0	6	11	0	0	0	0	0	0	0	0	0	18	16	22	12
20160919 0100	1	DD	5	0	0	0	0	5	0	0	0	1	0	193	7	10	0	0	0		20160806 2300	1	DD	6	0	15	0	0	30	0	8	0	25	0	7	11	0	0	0	0	0	0	0	0	0	17	14	5	29
20160919 0130	1	DD	5	0	0	0	0	0	3	0	0	0	0	4	0	0	0	0	0		20160806 2330	1	DD	6	15	0	0	0	14	0	7	1	0	0	4	0	0	0	0	2	0	0	0	0	0	9	9	2	38
20160919 0200	1	DD	5	0	0	0	0	0	1	0	11	0	0	70	0	0	3	3	0		20160807 0000	1	DD	6	0	0	0	0	25	0	2	0	0	0	0	0	2	0	0	0	0	0	18	0	0	18	11	24	2
20160919 0230	1	DD	5	0	2	0	0	0	0	0	0	0	8	25	0	7	17	4	0		20160807 0030	1	DD	6	0	0	11	0	20	0	9	0	0	0	0	0	2	6	0	0	0	0	8	0	0	17	10	19	16
20160919 0300	1	DD	5	0	0	0	0	0	86	0	0	0	26	32	0	0	22	0	0		20160807 0100	1	DD	6	0	0	3	0	6	0	4	1	37	0	1	0	6	4	0	21	0	6	0	24	0	12	20	2	7
20160919 0330	1	DD	5	0	1	0	0	0	0	0	16	0	7	0	0	0	5	0	0		20160807 0130	1	DD	6	0	0	0	0	10	0	5	0	49	0	10	0	5	6	0	12	0	0	0	2	0	21	2	10	4
20160919 0400	1	DD	5	19	13	0	0	0	0	0	0	29	0	0	0	0	1	0	0		20160807 0200	1	DD	6	0	0	0	0	7	0	1	19	42	0	11	0	2	31	0	17	0	19	14	18	0	14	2	15	2
20160919 0430	1	DD	5	0	6	0	0	0	10	29	0	28	4	0	0	0	15	0	0		20160807 0230	1	DD	6	0	2	0	16	9	0	25	0	47	0	6	0	6	8	0	0	0	27	19	9	0	25	2	19	5
20160919 0500	1	DD	5	0	0	0	0	0	0	27	0	20	0	0	0	0	0	0	0		20160807 0300	1	DD	6	0	0	4	9	5	0	6	0	42	0	0	12	10	15	0	33	0	3	0	27	0	9	0	30	0
20160919 0530	1	DD	5	13	0	0	2	0	82	6	0	21	0	35	0	0	6	1	0		20160807 0330	1	DD	6	0	8	0	0	9	0	14	0	49	0	3	13	7	9	0	19	0	29	0	33	0	9	2	24	8
20160919 0600	1	DD	5	23	0	0	18	0	12	0	0	19	0	55	23	0	7	4	0		20160807 0400	1	DD	6	0	24	0	37	5	8	6	12	41	0	3	7	16	3	0	10	0	18	0	22	0	10	0	45	0
20160919 0630	1	DD	5	31	0	0	7	0	0	0	13	17	0	0	53	0	0	4	0		20160807 0430	1	DD	6	0	40	2	0	0	0	0	31	53	0	1	5	18	24	0	16	0	20	0	24	0	15	0	39	17
20160919 0700	1	DD	5	22	1	0	0	37	0	0	11	9	0	0	9	1	1	0	4		20160807 0500	1	DD	6	0	7	12	2	4	5	7	1	36	4	3	16	5	13	0	16	0	15	0	28	0	11	0	21	0
20160919 0730	1	DD	5	20	0	0	0	13	0	0	0	24	0	14	0	0	33	6	2		20160807 0530	1	DD	6	0	2	2	13	0	0	0	15	49	18	4	23	6	15	0	21	0	24	0	53	0	11	0	49	2
20160919 0800	1	DD	5	21	1	0	0	36	29	12	8	31	0	116	3	0	5	13	2		20160807 0600	1	DD	6	0	33	4	0	6	0	6	0	32	0	3	19	12	14	0	1	0	15	12	26	0	6	0	32	5
20160919 0830	1	DD	5	27	2	46	12	12	1	0	23	15	0	3	30	0	8	9	4		20160807 0630	1	DD	6	0	44	8	9	5	0	0	0	42	19	7	2	17	20	0	0	0	16	27	19	0	14	0	14	0
20160919 0900	1	DD	5	20	0	39	0	5	14	2	21	16	7	33	3	0	2	4	9		20160807 0700	1	DD	6	0	59	0	0	11	0	0	0	27	26	11	6	12	12	0	0	0	13	3	29	0	25	0	9	0
20160919 0930	1	DD	5	9	11	3	0	2	15	24	27	21	55	9	20	0	14	29	32		20160807 0730	1	DD	6	0	1	2	0	10	0	0	0	27	1	0	25	10	0	0	0	0	14	0	30	0	4	0	7	36
20160919 1000	1	DD	5	8	0	0	10	32	8	22	14	12	0	13	47	0	8	23	1		20160807 0800	1	DD	6	0	28	0	0	6	0	0	14	15	17	0	3	16	0	0	0	0	11	0	22	0	0	0	0	15
20160919 1030	1	DD	5	4	0	1	0	17	10	0	29	6	19	13	37	0	0	10	9		20160807 0830	1	DD	6	0	15	0	0	45	11	0	0	28	15	0	12	6	0	0	0	0	2	0	12	0	11	0	0	8
20160919 1100	1	DD	5	0	0	0	0	35	39	19	23	9	33	40	18	0	17	25	0		20160807 0900	1	DD	6	0	21	0	0	10	3	0	3	0	17	5	0	0	0	0	0	0	2	0	19	0	3	0	0	25
20160919 1130	1	DD	5	0	0	1	9	32	37	32	32	15	37	12	29	0	0	9	0		20160807 0930	1	DD	6	0	29	0	0	39	0	0	30	2	11	1	5	0	0	0	0	0	2	0	22	0	3	0	4	29
20160919 1200	1	DD	5	8	95	1	91	4	45	0	29	17	11	0	5	0	0	0	2		20160807 1000	1	DD	6	0	43	0	0	18	2	0	27	0	0	0	0	0	0	0	0	0	4	0	12	0	2	0	0	24
20160919 1230	1	DD	5	0	0	3	0	7	34	0	29	5	18	22	4	0	0	14	41		20160807 1030	1	DD	6	0	24	0	0	3	0	0	0	0	18	0	2	0	0	0	0	0	10	0	19	0	2	0	0	41
20160919 1300	1	DD	5	0	16	0	0	37	2	18	27	13	17	0	60	0	0	0	32		20160807 1100	1	DD	6	0	28	0	31	24	0	0	5	0	0	0	0	0	0	0	0	0	8	0	45	0	9	0	0	12
20160919 1330	1	DD	5	0	0	0	0	0	0	5	0	0	5	0	12	0	0	0	0		20160807 1130	1	DD	6	0	0	0	76	0	0	0	48	0	0	0	14	0	0	0	0	0	13	0	52	0	0	0	0	2
																					20160807 1200	1	DD	6	0	0	0	0	10	0	0	28	0	0	0	0	0	0	0	0	0	0	0	0	0	2	0	0	0
																					20160807 1230	1	DD	6	0	0	0	0	0	0	26	29	0	0	0	0	0	0	0	0	0	0	0	7	0	3	0	0	0
																					20160807 1300	1	DD	6	0	0	0	0	0	0	43	48	0	0	0	0	0	0	0	0	0	10	0	1	0	2	0	0	20
																					20160807 1330	1	DD	6	0	2	0	0	12	0	0	0	0	0	0	0	0	0	0	0	0	0	0	15	0	7	0	0	15
																					20160807 1400	1	DD	6	0	0	0	0	3	0	0	0	0	0	0	0	0	0	0	0	0	2	0	9	0	9	0	0	0
																					20160807 1430	1	DD	6	0	0	0	0	10	0	0	0	0	0	0	0	0	0	0	0	0	0	6	0	0	4	0	0	0
																					20160807 1500	1	DD	6	0	16	0	0	15	0	0	0	0	0	0	0	0	0	0	0	0	3	0	0	0	5	0	0	25
																					20160807 1530	1	DD	6	0	0	0	0	4	0	0	0	0	0	0	0	0	0	0	0	0	0	0	0	10	10	0	0	0
																					20160807 1600	1	DD	6	0	0	0	0	2	0	0	0	0	0	0	0	0	0	0	0	0	2	0	38	12	14	0	3	5
																					20160807 1630	1	DD	6	0	24	0	0	2	0	0	0	0	0	0	0	0	0	0	0	0	0	0	0	8	9	0	1	24
																					20160807 1700	1	DD	6	0	0	0	0	0	0	2	0	0	0	0	0	0	0	0	0	0	2	2	0	37	4	0	1	23
																					20160807 1730	1	DD	6	0	0	0	0	0	0	30	0	0	0	0	0	19	0	0	0	0	9	0	0	10	6	0	5	19
																					20160807 1800	1	DD	6	0	0	0	0	0	0	5	0	4	0	0	0	12	0	0	0	0	0	0	31	0	3	0	35	23
																					20160807 1830	1	DD	6	0	0	0	0	2	0	0	0	65	0	0	0	13	4	0	0	0	3	2	23	8	7	0	20	8
																					20160807 1900	1	DD	6	0	0	0	0	0	0	0	0	5	0	0	0	7	0	0	15	0	0	0	22	0	3	0	15	27
																					20160807 1930	1	DD	6	0	21	0	0	0	0	0	0	0	0	0	2	8	0	0	2	0	0	0	9	0	8	0	6	12
																					20160807 2000	1	DD	6	0	0	0	0	5	0	0	1	0	0	0	0	8	0	0	4	0	0	0	11	0	4	0	4	23
																					20160807 2030	1	DD	6	0	11	0	0	6	0	0	0	0	0	0	57	11	0	0	0	0	0	0	12	0	4	1	9	10
																					20160807 2100	1	DD	6	0	1	0	0	6	0	0	0	0	0	0	2	8	0	0	0	0	0	0	0	0	10	21	8	21
																					20160807 2130	1	DD	6	0	0	0	0	25	0	0	0	0	3	0	3	10	0	0	2	0	0	0	10	0	8	6	7	40
																					20160807 2200	1	DD	6	0	0	0	0	27	0	0	0	0	0	0	1	4	0	0	0	0	0	0	0	0	10	8	5	24
																					20160807 2230	1	DD	7	0	5	0	0	29	0	12	0	0	0	0	0	6	0	0	0	0	0	8	0	0	26	6	14	13
																					20160807 2300	1	DD	7	0	0	0	1	19	0	28	0	0	0	0	0	0	5	0	0	0	0	0	0	0	15	8	22	7
																					20160807 2330	1	DD	7	0	0	0	0	4	0	0	0	0	6	0	2	0	0	0	0	0	0	0	0	0	10	10	17	12
																					20160808 0000	1	DD	7	0	0	0	0	11	0	2	0	14	10	0	8	0	0	0	11	0	5	0	0	0	37	14	6	0
																					20160808 0030	1	DD	7	0	0	0	0	5	0	27	0	11	0	0	3	2	0	0	0	0	10	13	0	0	20	3	5	2
																					20160808 0100	1	DD	7	0	0	0	0	4	0	2	0	0	4	0	10	0	2	0	0	0	0	30	0	0	30	0	21	0
																					20160808 0130	1	DD	7	0	0	0	0	10	20	2	17	38	0	0	3	0	5	0	17	0	0	1	21	0	91	4	28	5
																					20160808 0200	1	DD	7	0	0	0	0	0	2	2	17	59	0	0	0	0	17	0	24	0	6	0	17	0	16	4	9	0
																					20160808 0230	1	DD	7	0	31	7	0	7	1	0	0	45	0	0	0	0	6	0	0	0	0	0	0	0	41	0	0	0
																					20160808 0300	1	DD	7	0	0	1	0	0	75	1	0	42	0	0	20	0	5	0	12	0	33	0	37	3	6	0	0	0
																					20160808 0330	1	DD	7	0	0	0	0	0	0	33	0	39	0	0	4	0	18	0	3	0	20	0	24	32	4	0	0	0
																					20160808 0400	1	DD	7	0	0	0	0	0	0	30	0	38	0	0	16	16	14	0	17	0	22	0	7	47	29	0	0	0
																					20160808 0430	1	DD	7	0	39	0	0	0	48	1	0	54	0	0	26	5	8	0	21	0	28	0	33	6	18	0	0	15
																					20160808 0500	1	DD	7	0	0	0	0	0	5	5	0	34	0	0	11	15	5	0	0	0	13	0	31	43	9	0	0	0
																					20160808 0530	1	DD	7	0	13	0	0	0	10	0	0	42	0	0	2	2	4	0	0	0	15	9	26	6	5	0	0	12
																					20160808 0600	1	DD	7	0	0	2	0	2	0	0	8	46	0	0	13	6	2	0	0	0	0	22	27	10	21	0	0	11
																					20160808 0630	1	DD	7	0	4	0	0	4	0	0	33	45	0	0	33	4	4	0	0	0	7	26	29	33	11	0	0	12
																					20160808 0700	1	DD	7	0	0	0	0	0	0	0	23	33	17	0	3	0	0	0	0	0	0	18	18	8	4	0	0	10
																					20160808 0730	1	DD	7	0	28	2	0	0	0	1	20	26	23	0	4	0	0	0	21	0	20	23	32	10	14	0	0	5
																					20160808 0800	1	DD	7	0	0	0	0	17	4	22	10	23	2	0	7	0	0	0	48	0	0	20	24	6	3	0	0	21
																					20160808 0830	1	DD	7	0	38	2	0	43	0	0	10	0	18	0	6	0	0	0	0	0	0	9	14	0	17	0	0	13
																					20160808 0900	1	DD	7	0	24	0	0	27	0	0	0	27	14	0	4	0	0	0	0	0	0	0	18	0	10	0	0	19
																					20160808 0930	1	DD	7	0	12	0	0	31	81	0	0	0	0	0	0	0	0	0	0	0	0	0	13	0	17	0	0	19
																					20160808 1000	1	DD	7	0	52	0	0	21	19	0	0	0	0	0	2	0	0	0	1	0	3	0	5	0	2	0	0	16
[truncated: 18 more columns]

## Sheet: pyx3
				pyx[3]																			pyx3
B36CtDayLight				B36CtM005C04 19 Jul 2016	B36CtM005C05 19 Jul 2016	B36CtM005C07 19 Jul 2016	B36CtM005C10 19 Jul 2016	B36CtM005C11 19 Jul 2016	B36CtM005C12 19 Jul 2016	B36CtM005C13 19 Jul 2016	B36CtM005C15 19 Jul 2016	B36CtM005C16 19 Jul 2016	B36CtM005C20 19 Jul 2016	B36CtM005C25 19 Jul 2016	B36CtM005C28 19 Jul 2016	B36CtM005C29 19 Jul 2016	B36CtM005C32 19 Jul 2016		B37CtDayLight				B37CtM037C01 31 Aug 2016	B37CtM037C02 31 Aug 2016	B37CtM037C03 31 Aug 2016	B37CtM037C04 31 Aug 2016	B37CtM037C05 31 Aug 2016	B37CtM037C06 31 Aug 2016	B37CtM037C07 31 Aug 2016	B37CtM037C08 31 Aug 2016	B37CtM037C09 31 Aug 2016	B37CtM037C10 31 Aug 2016	B37CtM037C11 31 Aug 2016	B37CtM037C12 31 Aug 2016	B37CtM037C13 31 Aug 2016	B37CtM037C14 31 Aug 2016	B37CtM037C15 31 Aug 2016	B37CtM037C16 31 Aug 2016	B37CtM037C17 31 Aug 2016	B37CtM037C19 31 Aug 2016	B37CtM037C20 31 Aug 2016	B37CtM037C21 31 Aug 2016	B37CtM037C22 31 Aug 2016	B37CtM037C23 31 Aug 2016	B37CtM037C24 31 Aug 2016	B37CtM037C25 31 Aug 2016	B37CtM037C26 31 Aug 2016	B37CtM037C27 31 Aug 2016	B37CtM037C28 31 Aug 2016
947				947	947	947	947	947	947	947	947	947	947	947	947	947	947		902				902	902	902	902	902	902	902	902	902	902	902	902	902	902	902	902	902	902	902	902	902	902	902	902	902	902	902
30				30	30	30	30	30	30	30	30	30	30	30	30	30	30		30				30	30	30	30	30	30	30	30	30	30	30	30	30	30	30	30	30	30	30	30	30	30	30	30	30	30	30
1700	column 1	condition	day in condition	1700	1700	1700	1700	1700	1700	1700	1700	1700	1700	1700	1700	1700	1700		1900		condition	days in condition	1900	1900	1900	1900	1900	1900	1900	1900	1900	1900	1900	1900	1900	1900	1900	1900	1900	1900	1900	1900	1900	1900	1900	1900	1900	1900	1900
20160719 1700	1	LD	1	1	0	11	46	2	12	8	14	7	0	11	28	10	34		20160831 1900	1	LD	0	26	44	28	6	0	65	51	12	14	53	42	20	72	0	23	35	8	38	16	28	19	52	20	30	86	25	9
20160719 1730	1	LD	1	1	26	0	14	15	4	27	26	2	11	10	41	9	0		20160831 1930	1	LD	0	47	26	19	26	10	92	7	15	27	3	9	6	87	0	37	14	44	33	27	41	23	45	30	71	73	50	15
20160719 1800	1	LD	1	13	0	0	8	26	5	0	18	15	0	6	6	71	20		20160831 2000	1	LD	0	37	48	27	5	13	70	31	7	69	19	7	11	75	29	2	29	52	35	26	18	19	71	23	44	9	49	40
20160719 1830	1	LD	1	6	4	14	16	0	26	2	48	17	32	9	42	13	0		20160831 2030	1	LD	0	46	64	36	17	37	49	58	21	50	46	52	14	47	0	26	19	71	66	33	86	38	64	41	0	87	23	0
20160719 1900	1	LD	1	2	38	0	11	7	10	10	5	13	52	23	26	0	11		20160831 2100	1	LD	0	45	127	25	46	56	114	82	34	19	47	20	17	81	6	30	52	43	59	69	57	71	65	22	34	42	40	53
20160719 1930	1	LD	1	18	0	7	52	24	27	1	22	9	62	23	9	3	8		20160831 2130	0	LD	0	35	105	46	69	32	51	46	44	37	37	40	72	12	3	145	60	42	88	17	56	17	44	30	45	17	16	0
20160719 2000	1	LD	1	7	8	17	33	39	46	29	25	14	12	53	46	13	20		20160831 2200	0	LD	0	0	0	0	0	0	23	15	0	0	0	0	0	43	0	8	0	0	0	0	5	0	0	0	6	0	20	0
20160719 2030	1	LD	1	26	2	5	50	50	49	20	34	23	24	35	40	50	12		20160831 2230	0	LD	0	0	0	0	0	0	28	15	0	0	0	0	0	43	1	2	0	0	5	0	0	0	0	0	14	0	12	0
20160719 2100	1	LD	1	24	0	37	55	24	62	8	9	17	19	31	55	27	5		20160831 2300	0	LD	0	0	0	0	0	0	54	27	99	0	0	0	0	20	0	0	0	0	30	0	10	0	0	0	0	0	0	0
20160719 2130	0	LD	1	28	16	34	87	15	21	20	25	14	25	84	16	12	20		20160831 2330	0	LD	0	0	0	0	0	0	6	24	0	0	0	0	0	30	0	0	0	0	13	0	12	0	0	0	0	0	0	0
20160719 2200	0	LD	1	1	7	23	0	0	0	0	38	0	0	0	0	0	28		20160901 0000	0	LD	0	0	0	0	22	0	1	13	0	0	0	0	0	30	1	6	0	0	0	0	0	0	0	0	0	0	0	0
20160719 2230	0	LD	1	2	18	2	0	0	0	0	2	0	0	0	0	0	25		20160901 0030	0	LD	0	0	0	0	0	0	0	14	0	0	0	0	0	24	2	12	0	0	0	0	0	0	0	0	0	0	0	0
20160719 2300	0	LD	1	21	5	8	0	0	0	0	1	0	0	0	0	0	15		20160901 0100	0	LD	0	0	0	0	0	0	0	0	0	0	0	0	0	2	0	34	0	0	0	0	4	16	0	0	0	0	0	0
20160719 2330	0	LD	1	10	31	0	0	0	0	0	1	0	0	0	0	0	6		20160901 0130	0	LD	0	0	0	0	0	0	0	10	0	0	0	0	0	0	0	26	0	0	0	0	0	30	0	0	0	0	0	0
20160720 0000	0	LD	1	18	19	17	0	0	0	0	6	0	0	0	0	0	19		20160901 0200	0	LD	0	0	0	0	0	0	0	29	0	0	0	0	0	20	0	1	0	0	0	0	0	2	0	0	0	0	0	0
20160720 0030	0	LD	1	1	0	2	1	0	0	0	1	0	0	0	0	0	9		20160901 0230	0	LD	0	0	0	0	0	0	0	1	0	0	0	0	0	0	12	15	0	0	0	0	9	2	0	0	4	0	0	0
20160720 0100	0	LD	1	11	0	3	2	0	4	0	1	0	28	0	0	0	11		20160901 0300	0	LD	0	0	26	0	0	0	0	14	0	0	0	0	0	0	35	17	0	0	0	0	53	2	0	0	0	0	0	0
20160720 0130	0	LD	1	2	0	5	0	0	3	0	0	0	10	0	0	0	8		20160901 0330	0	LD	0	0	1	0	0	0	0	0	0	50	0	0	0	0	13	9	0	0	0	1	0	0	0	0	0	0	0	0
20160720 0200	0	LD	1	30	0	2	0	0	0	0	0	0	13	0	0	0	42		20160901 0400	0	LD	0	0	19	0	0	0	0	0	0	0	0	0	0	1	23	14	0	0	0	0	0	44	0	57	0	0	0	0
20160720 0230	0	LD	1	54	0	0	1	0	0	0	0	0	0	0	0	0	15		20160901 0430	0	LD	0	0	6	0	0	31	0	19	0	6	0	0	0	0	38	0	0	0	0	0	36	1	0	19	0	0	0	0
20160720 0300	0	LD	1	9	0	8	0	0	0	0	0	0	0	0	0	0	0		20160901 0500	0	LD	0	0	7	0	0	5	28	1	0	1	0	0	0	0	2	0	0	0	0	0	4	4	0	1	11	0	0	0
20160720 0330	0	LD	1	0	0	0	0	0	0	13	0	0	0	0	5	0	0		20160901 0530	0	LD	0	0	18	0	0	2	21	0	0	0	0	3	0	7	11	0	0	0	0	0	3	13	0	15	16	0	0	0
20160720 0400	0	LD	1	2	0	7	0	0	0	0	0	0	0	0	1	0	0		20160901 0600	0	LD	0	0	32	0	0	4	26	0	0	0	0	27	0	0	13	0	0	0	0	0	5	7	0	0	0	0	0	0
20160720 0430	0	LD	1	1	8	15	0	0	0	0	0	0	0	0	0	28	0		20160901 0630	0	LD	0	0	192	0	0	3	0	0	0	0	0	0	0	0	52	0	0	0	0	0	34	9	0	13	0	0	0	0
20160720 0500	0	LD	1	0	1	4	0	0	0	0	0	0	0	0	0	23	2		20160901 0700	0	LD	0	0	0	0	0	2	4	0	0	0	0	0	0	0	2	0	0	0	0	0	1	18	0	0	0	0	0	0
20160720 0530	0	LD	1	13	0	0	0	0	0	0	0	0	0	0	0	0	18		20160901 0730	0	LD	0	0	50	0	2	0	0	0	0	0	0	3	0	0	0	0	0	0	0	0	0	6	43	7	0	0	0	0
20160720 0600	0	LD	1	0	0	5	0	0	0	0	0	0	0	0	0	0	0		20160901 0800	0	LD	0	0	8	0	0	1	0	12	0	0	0	11	0	0	5	0	0	0	0	0	1	0	0	5	0	0	0	0
20160720 0630	0	LD	1	28	0	5	0	0	0	0	0	2	0	0	0	0	0		20160901 0830	0	LD	0	0	36	0	0	22	0	0	0	0	49	1	0	0	1	0	0	0	0	0	13	5	0	11	0	0	0	0
20160720 0700	0	LD	1	12	0	18	0	0	0	0	0	0	1	0	0	0	0		20160901 0900	0	LD	0	0	77	0	0	14	0	0	0	0	37	65	0	0	28	4	0	0	0	0	1	16	22	14	0	0	0	0
20160720 0730	0	LD	1	0	0	16	0	0	17	0	0	0	19	0	0	0	0		20160901 0930	1	LD	1	0	84	90	80	46	80	133	78	83	85	89	50	88	50	102	55	96	95	75	111	136	109	76	107	56	84	60
20160720 0800	0	LD	1	0	0	3	0	0	0	0	0	0	13	0	0	0	0		20160901 1000	1	LD	1	63	34	78	23	42	64	68	29	16	70	44	36	64	56	46	36	68	76	60	88	56	90	49	80	55	59	45
20160720 0830	0	LD	1	0	24	8	0	0	25	0	0	10	3	0	0	0	0		20160901 1030	1	LD	1	26	37	50	35	36	55	81	28	39	57	19	19	60	14	51	51	62	40	68	50	81	39	27	49	30	35	21
20160720 0900	0	LD	1	0	8	0	1	0	3	0	0	3	3	18	0	0	0		20160901 1100	1	LD	1	11	7	33	10	12	56	18	38	67	65	35	14	82	22	32	63	30	61	32	33	60	61	18	25	168	40	44
20160720 0930	1	LD	2	48	30	48	71	73	38	46	57	33	45	56	49	79	54		20160901 1130	1	LD	1	2	14	136	19	11	54	36	9	9	27	26	24	54	0	25	15	25	48	37	41	24	102	35	26	18	45	62
20160720 1000	1	LD	2	32	25	27	50	41	37	30	43	27	29	52	47	148	24		20160901 1200	1	LD	1	33	20	30	34	18	39	38	27	68	33	16	10	74	27	21	36	47	14	25	11	87	25	13	16	33	20	23
20160720 1030	1	LD	2	15	39	1	30	35	17	16	12	16	21	90	61	13	14		20160901 1230	1	LD	1	26	52	19	0	18	33	14	5	21	31	20	8	31	20	4	20	19	32	24	54	16	0	38	55	11	19	14
20160720 1100	1	LD	2	17	0	13	42	42	10	12	8	17	3	13	64	23	10		20160901 1300	1	LD	1	4	3	20	9	19	43	45	24	5	22	8	22	0	9	25	22	18	34	32	6	34	77	17	1	43	35	25
20160720 1130	1	LD	2	6	17	10	19	41	5	4	27	5	2	25	22	24	14		20160901 1330	1	LD	1	1	22	26	12	35	28	8	8	28	36	48	0	11	48	7	6	1	28	18	38	2	16	20	37	33	16	34
20160720 1200	1	LD	2	24	41	0	21	30	7	3	10	9	5	32	3	2	5		20160901 1400	1	LD	1	0	86	17	12	8	25	0	21	39	13	3	4	44	10	14	21	60	33	30	14	0	44	38	23	42	23	8
20160720 1230	1	LD	2	14	19	40	17	33	6	26	36	13	26	9	34	32	3		20160901 1430	1	LD	1	74	0	31	0	20	25	30	24	70	23	39	17	22	11	30	22	1	30	19	23	17	57	14	19	42	6	3
20160720 1300	1	LD	2	35	0	6	25	13	5	1	3	4	0	14	36	12	13		20160901 1500	1	LD	1	1	27	10	53	32	24	44	37	20	14	11	5	5	1	6	39	16	26	39	10	0	19	8	15	21	28	32
20160720 1330	1	LD	2	16	32	0	8	9	10	0	4	9	6	9	43	14	0		20160901 1530	1	LD	1	8	0	8	0	1	12	13	1	33	43	36	10	7	7	18	91	23	38	40	53	44	0	0	84	21	0	65
20160720 1400	1	LD	2	12	0	0	26	24	2	24	25	9	3	11	3	0	1		20160901 1600	1	LD	1	4	31	14	5	29	59	5	27	40	117	6	22	11	25	7	10	20	27	19	5	0	38	13	12	33	28	0
20160720 1430	1	LD	2	27	10	8	0	26	12	0	0	0	0	15	7	33	0		20160901 1630	1	LD	1	6	64	9	10	0	13	51	4	4	23	41	19	20	0	0	4	8	35	38	1	5	39	14	0	16	9	17
20160720 1500	1	LD	2	12	6	3	15	10	14	14	2	16	0	4	0	0	2		20160901 1700	1	LD	1	9	82	19	5	1	33	7	1	42	0	27	5	24	34	0	33	0	31	10	26	44	0	3	42	48	39	0
20160720 1530	1	LD	2	0	0	6	18	0	3	15	9	6	0	13	11	13	5		20160901 1730	1	LD	1	0	6	10	14	26	8	31	0	21	29	14	2	15	0	8	0	26	16	7	13	0	11	21	9	3	0	8
20160720 1600	1	LD	2	24	12	16	13	0	0	0	62	2	4	73	7	0	0		20160901 1800	1	LD	1	0	37	17	0	0	38	14	38	3	15	2	23	47	0	36	47	22	38	27	11	3	33	26	0	0	0	20
20160720 1630	1	LD	2	36	0	0	18	22	25	0	0	16	0	0	15	14	0		20160901 1830	1	LD	1	9	1	18	42	4	15	20	0	33	34	34	9	19	0	9	36	36	0	17	55	0	37	0	0	41	49	0
20160720 1700	1	LD	2	15	27	3	16	2	0	12	4	0	24	7	6	0	31		20160901 1900	1	LD	1	0	16	11	8	13	53	1	13	8	11	26	21	29	42	8	9	7	29	27	32	17	36	19	0	0	0	24
20160720 1730	1	LD	2	9	0	3	11	28	0	23	4	12	6	29	26	36	0		20160901 1930	1	LD	1	10	40	17	32	11	11	5	35	49	44	34	19	27	0	1	35	30	51	34	24	28	35	19	42	30	45	10
20160720 1800	1	LD	2	0	0	3	0	25	30	32	6	111	0	4	41	16	13		20160901 2000	1	LD	1	20	0	32	24	21	66	35	83	50	29	24	14	42	17	26	18	48	47	25	34	61	22	18	6	10	20	27
20160720 1830	1	LD	2	13	12	6	26	31	3	0	0	9	0	18	10	6	57		20160901 2030	1	LD	1	1	77	43	21	18	60	70	34	36	57	40	30	44	12	20	67	64	69	50	33	110	81	30	21	33	53	34
20160720 1900	1	LD	2	3	0	13	8	0	8	16	2	12	6	12	12	0	0		20160901 2100	1	LD	1	7	40	35	34	20	71	56	53	34	53	31	37	36	26	31	92	55	77	58	61	65	42	44	34	53	39	22
20160720 1930	1	LD	2	35	0	35	22	26	3	36	71	10	4	6	26	18	3		20160901 2130	0	LD	1	69	192	119	73	36	39	121	21	63	134	88	100	51	174	114	106	53	133	27	70	32	103	40	120	39	67	37
20160720 2000	1	LD	2	39	5	24	18	14	10	1	3	18	10	22	33	21	10		20160901 2200	0	LD	1	0	61	0	0	5	0	6	0	0	0	0	31	0	0	3	14	0	0	3	0	0	0	0	13	8	1	0
20160720 2030	1	LD	2	13	13	0	29	14	5	15	16	20	7	35	67	42	3		20160901 2230	0	LD	1	0	75	0	38	15	0	14	0	0	0	12	4	0	0	0	18	0	0	1	5	0	0	0	26	37	7	0
20160720 2100	1	LD	2	31	0	0	35	65	25	6	12	24	4	27	32	3	10		20160901 2300	0	LD	1	20	24	0	2	0	0	0	0	0	2	8	0	0	0	30	1	0	0	0	0	10	1	22	20	42	9	0
20160720 2130	0	LD	2	80	8	41	33	17	48	69	27	10	51	54	27	40	23		20160901 2330	0	LD	1	4	26	0	47	0	0	0	0	0	0	0	0	0	0	3	4	6	0	4	0	10	0	0	9	0	1	0
20160720 2200	0	LD	2	0	0	0	0	0	15	1	0	0	0	0	0	0	23		20160902 0000	0	LD	1	0	38	6	0	0	0	0	0	0	8	0	0	0	0	14	34	3	23	7	2	11	30	0	20	0	1	0
20160720 2230	0	LD	2	0	0	0	0	0	0	0	0	0	0	0	0	0	31		20160902 0030	0	LD	1	0	0	0	0	0	34	0	0	0	18	2	0	0	0	4	0	6	23	7	0	29	28	12	16	0	3	0
20160720 2300	0	LD	2	0	0	0	0	0	0	0	0	0	0	0	0	0	1		20160902 0100	0	LD	1	2	0	0	0	0	56	0	0	0	0	16	0	0	0	6	0	0	0	35	11	0	0	21	1	0	3	0
20160720 2330	0	LD	2	0	0	0	0	0	0	0	0	0	0	0	0	0	2		20160902 0130	0	LD	1	0	12	0	17	1	0	0	0	0	0	56	9	0	0	27	0	0	0	0	43	13	57	10	27	0	57	0
20160721 0000	0	LD	2	0	0	0	0	0	0	0	0	0	0	0	0	0	20		20160902 0200	0	LD	1	22	0	0	10	0	5	0	0	0	0	2	12	0	0	2	13	0	28	0	19	20	3	0	0	0	5	0
20160721 0030	0	LD	2	0	0	0	0	0	0	7	0	0	0	0	0	0	5		20160902 0230	0	LD	1	0	0	0	0	0	0	0	0	0	0	0	0	0	0	5	41	0	0	0	0	1	0	9	1	0	32	0
20160721 0100	0	LD	2	0	0	0	0	0	0	32	0	0	0	0	0	0	8		20160902 0300	0	LD	1	0	0	0	11	0	5	0	0	0	0	0	0	39	0	74	28	6	0	15	31	31	0	15	0	0	0	0
20160721 0130	0	LD	2	0	0	0	0	0	0	0	0	0	0	0	0	0	15		20160902 0330	0	LD	1	0	0	0	5	6	1	0	0	0	0	7	0	8	0	2	0	19	34	14	7	11	0	44	0	0	6	0
20160721 0200	0	LD	2	0	0	0	0	0	0	0	0	0	0	0	0	0	10		20160902 0400	0	LD	1	0	0	5	22	0	24	0	0	0	2	0	0	64	0	7	0	26	62	1	19	0	0	1	0	0	4	0
20160721 0230	0	LD	2	0	0	0	0	0	0	0	0	0	0	0	0	0	26		20160902 0430	0	LD	1	0	2	0	0	0	0	0	0	0	4	38	0	2	0	12	7	44	7	14	0	14	0	5	0	0	0	0
20160721 0300	0	LD	2	0	0	0	0	0	0	0	0	0	0	0	33	0	5		20160902 0500	0	LD	1	0	1	13	1	0	25	0	0	0	25	0	0	1	0	4	28	1	12	0	15	4	0	0	0	0	0	0
20160721 0330	0	LD	2	0	0	0	0	0	4	3	0	0	0	0	1	0	51		20160902 0530	0	LD	1	0	5	0	0	0	0	0	57	0	1	0	0	6	0	8	1	17	7	18	8	1	0	15	0	0	11	0
20160721 0400	0	LD	2	0	0	0	0	2	32	0	0	0	0	0	0	0	1		20160902 0600	0	LD	1	0	10	0	0	12	28	0	0	0	3	0	0	11	15	12	70	5	0	1	23	0	0	4	0	0	0	0
20160721 0430	0	LD	2	0	0	0	0	0	0	0	0	1	0	0	25	0	2		20160902 0630	0	LD	1	0	0	2	57	0	18	0	0	0	0	0	0	6	11	22	0	21	1	22	2	3	0	0	0	0	0	0
20160721 0500	0	LD	2	0	0	0	0	0	0	0	0	1	11	0	48	0	20		20160902 0700	0	LD	1	0	12	0	11	1	15	12	0	0	7	0	0	3	0	5	0	19	0	0	0	0	0	0	24	0	0	0
20160721 0530	0	LD	2	0	0	0	0	0	0	0	0	0	77	0	0	0	2		20160902 0730	0	LD	1	0	63	0	0	0	13	0	0	0	0	0	0	21	3	24	10	16	0	6	9	0	0	5	0	0	0	0
20160721 0600	0	LD	2	0	0	0	0	0	0	40	0	0	42	0	0	0	1		20160902 0800	0	LD	1	0	57	0	0	0	3	3	0	0	87	0	0	18	3	4	0	29	0	63	6	0	0	10	0	0	0	1
20160721 0630	0	LD	2	0	0	0	0	0	0	7	0	0	45	0	28	0	15		20160902 0830	0	LD	1	0	5	0	0	0	0	0	0	0	12	28	0	26	31	26	9	3	0	6	18	0	0	3	0	0	0	0
20160721 0700	0	LD	2	0	0	0	31	0	0	0	0	0	12	0	29	0	5		20160902 0900	0	LD	1	0	45	0	0	0	0	0	0	0	15	9	7	37	101	70	0	10	0	0	6	23	91	4	0	0	0	0
20160721 0730	0	LD	2	0	0	0	0	0	0	0	9	16	0	15	0	0	4		20160902 0930	1	LD	2	89	98	86	68	58	73	100	73	57	98	80	66	97	110	76	118	112	86	102	144	96	135	66	104	67	77	81
20160721 0800	0	LD	2	116	0	0	0	0	0	0	11	0	0	36	0	0	1		20160902 1000	1	LD	2	24	59	69	53	66	66	36	48	31	74	44	35	54	64	135	118	76	76	67	92	83	87	52	68	42	41	50
20160721 0830	0	LD	2	25	6	0	0	0	0	26	1	0	0	16	0	1	1		20160902 1030	1	LD	2	19	35	45	40	45	63	44	28	5	71	40	23	43	53	76	30	88	103	68	61	13	67	38	24	61	24	44
20160721 0900	0	LD	2	19	0	0	0	0	0	21	0	16	0	16	0	48	16		20160902 1100	1	LD	2	91	87	38	14	61	55	38	32	30	70	21	23	40	49	34	25	58	49	34	51	87	66	30	36	40	28	40
20160721 0930	1	LD	3	51	29	79	73	55	50	73	28	48	46	79	49	59	64		20160902 1130	1	LD	2	22	27	61	33	54	51	64	20	17	62	28	34	45	24	11	25	67	77	42	38	29	40	23	13	32	22	42
20160721 1000	1	LD	3	36	22	23	48	31	17	48	23	46	28	56	34	38	36		20160902 1200	1	LD	2	6	17	49	26	31	55	42	19	9	61	34	47	30	107	26	37	14	25	63	28	21	47	28	27	31	10	12
20160721 1030	1	LD	3	30	13	20	43	37	21	36	23	90	54	74	38	23	15		20160902 1230	1	LD	2	16	41	21	19	0	51	38	17	11	53	27	13	25	24	7	16	44	63	27	21	20	24	17	38	43	22	22
20160721 1100	1	LD	3	17	0	16	43	35	13	36	12	70	21	52	24	42	21		20160902 1300	1	LD	2	26	0	82	19	12	49	50	10	17	32	39	18	21	56	13	24	11	177	76	19	17	37	20	9	7	8	27
20160721 1130	1	LD	3	22	11	10	30	26	8	20	34	19	19	60	49	20	8		20160902 1330	1	LD	2	5	14	99	29	21	31	10	7	9	46	50	10	18	13	14	22	26	31	21	17	17	16	2	19	30	50	19
20160721 1200	1	LD	3	14	9	10	36	39	6	81	29	10	27	42	39	2	21		20160902 1400	1	LD	2	13	47	24	49	25	21	15	0	13	35	15	24	22	36	5	21	10	72	27	16	20	33	17	102	20	4	21
20160721 1230	1	LD	3	14	2	24	18	5	12	69	14	15	0	31	16	44	1		20160902 1430	1	LD	2	8	46	20	12	25	41	2	20	5	31	24	22	15	15	0	15	17	26	13	13	4	32	4	5	36	20	25
20160721 1300	1	LD	3	25	18	2	23	72	8	14	36	16	39	24	20	0	0		20160902 1500	1	LD	2	22	16	33	25	32	30	0	0	18	23	14	14	20	24	14	21	45	59	15	26	8	37	12	0	21	24	13
20160721 1330	1	LD	3	18	0	24	25	23	5	7	12	16	0	22	13	64	22		20160902 1530	1	LD	2	3	0	14	7	17	23	16	14	19	52	22	21	15	1	3	13	28	19	28	0	12	44	8	26	0	0	22
20160721 1400	1	LD	3	6	0	0	7	0	7	59	17	15	6	18	24	0	0		20160902 1600	1	LD	2	23	46	23	11	0	18	0	4	36	1	15	5	11	40	13	19	23	56	24	28	26	29	11	5	22	21	19
20160721 1430	1	LD	3	25	30	18	20	18	14	3	0	5	0	12	13	0	17		20160902 1630	1	LD	2	0	0	9	48	7	2	0	13	9	19	9	5	10	11	17	20	11	25	54	17	0	6	0	50	8	26	0
20160721 1500	1	LD	3	23	0	8	11	4	0	20	13	14	0	2	0	17	0		20160902 1700	1	LD	2	0	22	12	0	40	72	0	0	38	0	15	18	26	0	4	5	10	70	17	20	10	37	27	15	0	5	6
20160721 1530	1	LD	3	0	0	4	27	16	8	0	44	5	13	4	17	0	1		20160902 1730	1	LD	2	36	4	22	16	0	44	0	6	19	47	17	20	11	13	11	17	20	28	18	43	21	28	5	2	8	13	1
20160721 1600	1	LD	3	44	0	0	44	9	15	37	2	0	0	13	0	1	26		20160902 1800	1	LD	2	0	6	24	63	57	20	47	13	17	39	24	11	36	35	2	30	19	28	27	10	27	46	27	24	57	33	22
20160721 1630	1	LD	3	2	11	3	5	10	23	16	0	22	0	5	16	47	0		20160902 1830	1	LD	2	0	25	0	26	25	56	1	8	27	32	30	22	21	17	16	26	1	38	27	37	58	31	3	10	1	7	0
20160721 1700	1	LD	3	56	0	27	13	19	13	0	14	11	20	59	14	0	0		20160902 1900	1	LD	2	9	5	45	15	17	20	11	2	8	29	24	8	27	27	27	23	39	46	41	38	29	34	21	0	22	27	24
20160721 1730	1	LD	3	13	18	2	51	20	6	8	51	2	18	21	8	0	0		20160902 1930	1	LD	2	7	48	23	45	3	48	50	18	13	26	15	28	32	24	17	18	23	50	48	38	49	37	18	24	37	20	9
20160721 1800	1	LD	3	3	0	0	19	0	28	36	18	14	0	12	24	22	0		20160902 2000	1	LD	2	0	43	47	23	49	41	11	43	22	43	25	22	38	11	20	27	61	66	38	43	46	36	8	19	54	32	22
20160721 1830	1	LD	3	43	0	0	12	47	12	2	50	39	5	16	4	0	0		20160902 2030	1	LD	2	7	36	47	25	39	51	43	42	41	42	20	36	41	27	34	39	31	74	43	47	57	70	44	31	35	43	35
20160721 1900	1	LD	3	7	0	24	24	13	3	2	6	13	19	7	23	19	8		20160902 2100	1	LD	2	10	77	36	51	94	64	46	27	30	57	37	25	38	27	43	38	62	79	45	49	68	72	21	42	61	48	42
20160721 1930	1	LD	3	23	2	0	24	23	10	16	7	8	9	21	31	4	6		20160902 2130	0	LD	2	32	260	65	77	95	53	132	32	104	92	49	84	74	96	89	64	90	67	39	95	41	68	83	160	66	79	57
20160721 2000	1	LD	3	16	2	3	31	58	7	12	32	4	14	13	20	20	2		20160902 2200	0	LD	2	9	0	0	11	0	23	3	0	0	0	0	29	0	13	0	0	3	0	9	31	0	0	0	0	26	0	0
20160721 2030	1	LD	3	43	0	0	27	0	17	30	11	27	23	41	19	37	0		20160902 2230	0	LD	2	0	0	6	0	0	0	0	0	0	0	0	26	0	12	0	0	7	0	12	3	0	0	12	0	4	7	1
20160721 2100	1	LD	3	45	4	24	38	18	25	38	44	24	28	41	40	19	10		20160902 2300	0	LD	2	0	0	0	0	0	0	0	0	0	0	20	17	0	2	0	0	0	0	5	10	0	0	120	0	0	0	0
20160721 2130	0	LD	3	29	3	44	34	32	61	42	19	29	43	56	36	11	14		20160902 2330	0	LD	2	0	0	0	0	0	1	0	0	0	0	0	3	0	0	0	1	0	0	3	0	0	0	0	0	23	0	0
20160721 2200	0	LD	3	10	0	0	8	0	19	0	0	2	0	0	0	0	0		20160903 0000	0	LD	2	0	0	0	0	0	0	0	0	0	0	22	0	0	0	0	0	0	0	0	1	0	0	21	0	10	0	0
20160721 2230	0	LD	3	11	0	0	0	0	0	0	0	0	0	0	0	0	0		20160903 0030	0	LD	2	0	0	0	0	0	0	0	0	0	0	0	0	0	0	0	0	0	0	0	0	0	0	57	0	10	0	2
20160721 2300	0	LD	3	6	0	0	0	0	0	0	0	0	0	0	0	0	0		20160903 0100	0	LD	2	0	0	0	0	0	0	0	0	0	0	0	0	0	0	0	0	14	4	0	0	0	0	0	0	6	0	0
20160721 2330	0	LD	3	0	0	0	0	0	0	2	0	0	0	0	0	0	0		20160903 0130	0	LD	2	0	0	0	0	0	0	0	0	0	143	9	8	7	3	0	0	10	0	0	0	0	0	1	0	15	0	1
20160722 0000	0	LD	3	8	0	0	0	0	0	0	0	0	0	0	0	0	0		20160903 0200	0	LD	2	0	0	3	0	0	0	0	0	0	25	10	8	1	0	0	0	0	0	0	1	0	6	13	0	47	0	0
20160722 0030	0	LD	3	0	0	0	0	9	0	0	0	4	0	0	0	0	0		20160903 0230	0	LD	2	0	0	63	0	0	0	0	0	0	11	0	0	34	0	0	0	9	23	0	0	0	16	1	0	62	0	0
20160722 0100	0	LD	3	0	0	3	0	0	0	0	0	0	0	0	0	0	0		20160903 0300	0	LD	2	0	0	2	0	0	0	0	0	0	2	81	14	0	0	0	0	16	0	0	0	0	14	3	0	56	0	0
20160722 0130	0	LD	3	16	0	9	0	0	0	0	0	5	0	0	0	0	12		20160903 0330	0	LD	2	0	0	1	0	0	0	0	0	0	0	0	0	0	0	0	0	0	0	0	1	0	20	40	0	11	0	2
20160722 0200	0	LD	3	14	0	2	0	0	0	0	0	0	1	0	0	0	0		20160903 0400	0	LD	2	0	0	25	0	0	0	0	0	0	0	0	19	21	0	0	0	0	0	23	0	0	6	3	0	23	0	17
20160722 0230	0	LD	3	19	0	9	0	0	0	0	0	16	30	0	24	0	0		20160903 0430	0	LD	2	0	0	0	0	0	0	0	0	0	0	0	0	14	0	0	0	0	54	2	0	0	15	9	0	35	0	14
20160722 0300	0	LD	3	25	0	11	0	0	0	0	0	0	0	0	35	0	0		20160903 0500	0	LD	2	0	0	43	0	0	19	0	0	0	25	19	1	20	0	0	0	0	2	43	0	4	10	7	0	0	0	11
20160722 0330	0	LD	3	0	0	2	0	0	0	0	0	27	0	0	0	0	0		20160903 0530	0	LD	2	0	0	0	0	0	0	10	0	0	3	6	17	4	0	0	0	1	0	1	6	0	6	0	0	1	0	0
20160722 0400	0	LD	3	0	0	0	0	0	0	0	0	4	0	0	24	0	2		20160903 0600	0	LD	2	9	0	0	0	0	0	13	0	0	58	25	19	0	0	0	0	0	0	3	4	0	34	0	8	1	0	16
20160722 0430	0	LD	3	4	0	0	0	0	0	0	0	0	0	0	50	10	0		20160903 0630	0	LD	2	1	0	0	0	3	0	4	0	0	13	11	18	0	0	0	0	0	0	1	60	0	19	0	0	0	0	0
20160722 0500	0	LD	3	5	0	0	0	0	0	0	0	0	18	0	31	0	0		20160903 0700	0	LD	2	16	0	0	0	0	0	0	10	0	24	10	2	0	0	0	0	2	13	18	0	0	12	0	6	1	0	0
20160722 0530	0	LD	3	45	0	0	0	0	0	0	0	1	0	0	0	0	0		20160903 0730	0	LD	2	62	0	0	0	0	1	1	5	0	0	0	0	0	0	0	0	0	0	0	0	0	45	0	0	10	0	0
20160722 0600	0	LD	3	0	0	15	3	0	0	0	0	0	13	0	0	0	0		20160903 0800	0	LD	2	0	0	0	34	0	0	0	0	0	18	16	10	43	0	36	0	19	0	0	4	0	20	0	0	0	0	0
20160722 0630	0	LD	3	0	0	10	46	0	0	0	0	0	0	0	0	0	0		20160903 0830	0	LD	2	6	0	0	9	0	0	0	0	0	0	0	0	10	0	4	0	0	0	23	6	46	0	4	0	3	0	12
20160722 0700	0	LD	3	0	0	0	19	0	0	1	0	22	0	0	0	0	0		20160903 0900	0	LD	2	4	0	4	6	0	0	0	0	0	25	0	8	0	0	4	0	15	0	6	0	23	0	7	0	0	0	0
20160722 0730	0	LD	3	3	0	0	0	0	23	0	0	9	26	0	0	0	51		20160903 0930	1	LD	3	89	58	90	61	73	65	79	49	40	98	58	45	66	101	93	69	98	99	95	116	81	135	56	87	82	69	83
20160722 0800	0	LD	3	47	0	0	0	0	5	0	0	6	47	0	0	0	26		20160903 1000	1	LD	3	54	39	65	34	34	90	78	36	16	73	35	24	37	82	45	40	205	78	68	59	43	145	39	39	51	74	109
20160722 0830	0	LD	3	43	0	26	0	35	0	12	0	2	37	0	0	0	0		20160903 1030	1	LD	3	15	28	44	43	66	41	40	31	19	79	28	39	31	89	44	33	45	72	65	46	126	60	44	27	48	46	27
20160722 0900	0	LD	3	14	0	91	0	28	0	3	0	0	16	0	0	14	4		20160903 1100	1	LD	3	10	34	90	21	29	51	52	25	19	55	16	22	30	37	27	31	48	66	39	61	81	58	24	21	66	49	54
20160722 0930	0	6h delay		38	3	1	37	0	11	0	5	9	6	2	0	27	15		20160903 1130	1	LD	3	36	12	36	28	21	47	25	16	17	50	22	34	36	38	31	34	54	51	41	50	26	64	20	20	43	27	20
20160722 1000	0	6h delay		17	5	12	17	0	14	7	0	6	0	42	0	15	4		20160903 1200	1	LD	3	28	21	55	19	21	52	69	15	5	50	6	36	25	31	29	43	30	69	33	30	17	55	28	8	51	12	34
20160722 1030	0	6h delay		47	4	16	19	13	15	10	0	64	30	20	0	10	6		20160903 1230	1	LD	3	2	20	33	31	11	23	11	17	6	34	5	12	56	16	20	62	24	102	30	22	12	25	21	24	35	16	29
20160722 1100	0	6h delay		13	9	54	16	4	22	32	0	3	12	20	15	0	0		20160903 1300	1	LD	3	0	34	45	29	13	28	23	9	7	27	0	21	20	12	17	66	18	41	32	18	17	17	61	23	33	40	12
20160722 1130	0	6h delay		0	0	33	47	14	23	35	0	17	17	18	37	29	0		20160903 1330	1	LD	3	49	108	19	42	7	45	14	7	4	24	33	9	15	10	16	23	49	217	24	8	8	57	31	19	24	0	8
20160722 1200	0	6h delay		30	0	0	32	28	2	7	9	35	0	11	33	17	30		20160903 1400	1	LD	3	7	16	22	39	15	9	4	4	6	21	2	8	16	8	12	22	22	5	23	29	11	27	24	8	27	21	60
20160722 1230	0	6h delay		11	0	0	14	26	11	0	16	0	0	27	41	30	6		20160903 1430	1	LD	3	0	37	22	9	44	29	6	9	4	32	3	2	16	6	10	5	22	47	19	26	0	5	26	17	35	15	9
20160722 1300	0	6h delay		12	0	31	35	24	4	3	0	27	10	22	19	0	0		20160903 1500	1	LD	3	0	37	44	27	36	25	7	0	15	7	6	36	16	10	7	37	20	32	17	5	25	42	11	16	15	7	30
20160722 1330	0	6h delay		47	14	20	40	0	0	28	10	4	34	17	21	7	0		20160903 1530	1	LD	3	3	9	30	3	52	18	15	1	4	24	2	4	19	12	7	26	111	5	26	3	0	0	15	8	20	36	11
20160722 1400	0	6h delay		46	6	22	14	0	12	1	49	33	28	21	16	25	0		20160903 1600	1	LD	3	0	41	20	33	0	28	6	6	28	23	6	10	16	0	6	45	54	39	25	26	19	45	17	5	0	25	8
20160722 1430	0	6h delay		4	0	6	34	1	19	0	32	22	2	23	17	14	17		20160903 1630	1	LD	3	0	7	35	81	48	18	14	13	0	2	0	24	7	31	22	18	15	48	25	11	1	31	28	20	41	0	11
20160722 1500	0	6h delay		20	0	0	26	16	20	27	0	5	34	14	30	0	1		20160903 1700	1	LD	3	9	41	26	6	24	49	0	0	16	0	10	10	31	10	20	24	22	21	31	3	24	20	14	4	7	23	31
20160722 1530	1	TC1	1	14	43	6	1	53	6	0	0	8	5	8	44	0	0		20160903 1730	1	LD	3	5	11	13	38	17	58	11	5	19	31	18	19	20	28	13	70	42	35	25	51	8	26	20	21	5	8	17
20160722 1600	1	TC1	1	38	11	14	21	29	16	0	21	23	7	15	30	17	8		20160903 1800	1	LD	3	28	24	120	22	15	38	19	10	16	77	8	17	30	15	5	20	10	34	25	15	8	26	15	7	26	11	18
20160722 1630	1	TC1	1	0	0	14	21	0	6	4	9	9	57	12	39	31	22		20160903 1830	1	LD	3	2	25	37	48	64	56	0	4	14	26	4	24	22	24	27	23	68	58	50	14	6	28	25	42	19	13	19
20160722 1700	1	TC1	1	36	15	13	7	0	11	21	21	9	8	0	33	25	19		20160903 1900	1	LD	3	12	100	34	15	19	47	29	14	9	37	10	27	18	44	14	27	38	52	37	7	14	46	21	18	27	28	23
20160722 1730	1	TC1	1	52	0	29	26	32	4	23	2	4	0	17	11	33	0		20160903 1930	1	LD	3	0	41	12	44	26	44	44	17	12	42	18	49	37	48	21	27	52	42	40	16	18	34	10	32	49	57	12
20160722 1800	1	TC1	1	0	0	8	21	47	15	34	21	15	0	26	0	24	0		20160903 2000	1	LD	3	4	78	61	29	26	59	48	15	26	44	33	30	34	35	29	33	47	56	42	97	34	41	35	23	55	30	23
20160722 1830	1	TC1	1	15	5	0	30	48	12	0	60	25	0	12	16	17	4		20160903 2030	1	LD	3	26	31	117	22	53	73	47	34	19	41	48	34	89	33	39	29	49	82	32	58	30	81	38	43	50	45	27
20160722 1900	1	TC1	1	33	1	26	9	26	19	0	0	10	6	20	27	4	19		20160903 2100	1	LD	3	36	65	57	38	39	42	28	39	24	55	28	29	22	42	45	27	56	83	58	42	48	66	39	68	56	31	51
20160722 1930	1	TC1	1	18	18	17	23	13	24	60	0	25	23	23	16	15	1		20160903 2130	0	LD	3	49	98	88	65	19	23	91	37	73	88	41	31	24	94	96	156	55	71	79	41	54	113	48	66	89	27	13
20160722 2000	1	TC1	1	6	24	23	6	5	22	1	0	13	13	35	0	24	6		20160903 2200	0	LD	3	0	52	11	14	0	0	18	0	0	11	0	17	10	0	40	7	52	0	16	3	11	0	7	116	16	0	0
20160722 2030	1	TC1	1	11	13	14	8	40	37	2	0	23	31	20	4	15	2		20160903 2230	0	LD	3	2	0	20	10	0	0	40	1	0	8	0	0	11	0	1	28	6	0	55	0	13	30	1	0	0	16	2
20160722 2100	1	TC1	1	0	0	33	0	21	27	46	0	7	14	38	44	9	0		20160903 2300	0	LD	3	1	7	0	44	0	0	0	0	0	0	0	2	42	0	2	19	0	0	2	0	0	0	0	0	0	0	14
20160722 2130	1	TC1	1	19	0	6	0	23	15	53	2	13	14	36	2	6	0		20160903 2330	0	LD	3	0	36	54	10	0	6	0	0	0	0	0	0	74	0	0	0	0	0	0	0	0	0	0	0	0	0	0
20160722 2200	1	TC1	1	0	0	0	0	5	0	0	18	1	23	0	0	1	3		20160904 0000	0	LD	3	0	1	9	0	0	0	0	0	0	0	0	8	3	0	0	0	0	0	0	0	0	0	0	0	0	0	0
20160722 2230	1	TC1	1	0	0	0	0	20	0	0	0	3	2	0	0	0	2		20160904 0030	0	LD	3	0	19	2	0	0	15	3	0	0	32	0	0	3	0	0	0	0	0	0	0	0	7	0	0	0	32	0
20160722 2300	1	TC1	1	1	0	0	14	0	0	17	0	10	0	0	0	0	3		20160904 0100	0	LD	3	0	9	0	0	0	1	3	0	0	0	0	0	36	0	37	0	0	0	0	0	0	3	0	0	0	9	0
20160722 2330	1	TC1	1	24	0	0	12	0	0	4	0	0	0	0	0	0	0		20160904 0130	0	LD	3	0	51	0	0	0	3	0	0	0	41	0	26	0	0	5	0	0	0	0	0	0	0	0	0	5	9	0
20160723 0000	1	TC1	1	10	0	0	0	0	0	0	0	3	0	20	0	0	0		20160904 0200	0	LD	3	0	0	19	0	0	0	12	0	0	53	3	2	19	0	8	2	0	0	0	0	0	5	4	38	0	20	0
20160723 0030	1	TC1	1	0	0	0	0	0	0	0	0	0	0	19	1	0	0		20160904 0230	0	LD	3	0	35	0	0	0	17	2	0	0	0	0	0	0	0	18	0	0	0	0	0	0	0	0	4	0	0	0
20160723 0100	1	TC1	1	0	7	0	0	0	0	0	0	2	0	38	0	0	0		20160904 0300	0	LD	3	0	20	3	26	0	0	0	0	0	34	4	0	12	0	101	0	17	0	0	0	0	0	0	18	0	25	0
20160723 0130	1	TC1	1	0	0	0	11	0	0	7	0	14	0	31	0	0	0		20160904 0330	0	LD	3	0	19	0	28	0	18	4	0	0	4	28	0	0	35	26	0	23	0	0	0	0	0	0	12	0	3	0
20160723 0200	1	TC1	1	5	0	0	0	0	0	0	0	1	0	4	7	0	0		20160904 0400	0	LD	3	0	0	0	58	0	0	0	0	0	0	31	36	0	13	21	0	20	8	0	0	0	0	0	1	0	43	0
20160723 0230	1	TC1	1	9	0	0	0	0	0	0	0	6	0	0	0	0	0		20160904 0430	0	LD	3	0	16	0	0	0	0	19	1	0	0	41	2	5	0	0	0	0	0	0	0	114	0	0	1	4	11	0
20160723 0300	1	TC1	1	0	0	0	0	0	0	0	0	106	0	14	0	0	0		20160904 0500	0	LD	3	0	0	0	18	0	2	17	0	0	29	17	3	3	0	0	0	0	0	0	0	4	0	0	1	0	0	0
20160723 0330	0	TC1	1	0	0	0	8	0	11	0	0	0	0	4	0	0	0		20160904 0530	0	LD	3	0	125	19	13	0	0	13	0	0	0	0	0	0	0	0	0	17	5	0	0	7	0	0	51	0	0	0
20160723 0400	0	TC1	1	0	0	0	0	0	0	0	0	0	0	0	0	0	0		20160904 0600	0	LD	3	0	3	0	0	0	0	0	0	0	35	0	0	0	0	81	0	4	0	0	0	36	0	0	4	0	1	0
20160723 0430	0	TC1	1	0	1	0	0	0	0	0	0	0	0	0	0	0	0		20160904 0630	0	LD	3	0	32	0	30	0	30	0	0	0	21	62	0	0	0	0	0	32	0	0	0	0	0	0	9	0	20	0
20160723 0500	0	TC1	1	0	0	0	0	0	0	0	0	4	0	0	0	0	0		20160904 0700	0	LD	3	0	53	0	0	0	6	0	0	0	26	25	6	0	34	16	1	1	0	0	0	26	0	13	10	0	2	0
20160723 0530	0	TC1	1	0	0	0	0	0	0	0	0	1	0	0	0	0	0		20160904 0730	0	LD	3	0	27	0	1	0	4	0	0	0	5	0	1	41	0	0	0	58	12	0	0	66	0	43	22	0	38	0
20160723 0600	0	TC1	1	0	0	0	0	0	0	0	0	0	0	0	0	0	0		20160904 0800	0	LD	3	0	7	39	22	0	13	0	10	0	0	2	1	1	0	0	0	27	52	1	0	20	7	1	34	0	0	0
20160723 0630	0	TC1	1	0	0	0	0	0	0	0	0	15	0	0	0	0	0		20160904 0830	0	LD	3	1	32	8	0	0	15	0	3	0	0	5	0	26	0	0	0	6	4	0	0	0	53	7	37	0	0	0
20160723 0700	0	TC1	1	0	21	0	15	0	4	0	0	1	0	0	0	0	0		20160904 0900	0	LD	3	10	45	39	0	0	18	7	8	0	72	39	0	58	27	0	0	0	0	13	2	0	17	5	0	0	1	18
20160723 0730	0	TC1	1	0	5	0	0	0	0	0	0	17	0	6	0	0	0		20160904 0930	0	6h delay		0	0	9	45	0	1	0	58	0	24	2	0	53	12	37	0	1	0	8	0	6	77	21	0	0	0	0
20160723 0800	0	TC1	1	0	0	0	0	0	5	0	0	9	0	5	0	0	0		20160904 1000	0	6h delay		43	40	2	59	19	82	36	2	0	102	3	0	40	41	75	45	0	5	31	52	75	22	14	62	76	53	0
20160723 0830	0	TC1	1	1	0	0	0	0	0	0	0	5	0	0	0	0	0		20160904 1030	0	6h delay		7	246	6	7	48	100	33	3	0	67	117	7	61	23	46	0	37	0	16	49	31	34	24	31	39	87	29
20160723 0900	0	TC1	1	35	0	0	8	0	2	0	0	5	2	0	0	0	0		20160904 1100	0	6h delay		27	74	18	63	0	75	7	31	3	109	73	36	24	11	43	120	85	35	40	86	6	95	0	45	48	45	37
20160723 0930	0	TC1	1	0	0	18	20	0	11	0	0	2	10	17	0	19	0		20160904 1130	0	6h delay		48	0	125	37	2	106	37	38	0	39	100	30	41	24	21	117	33	7	3	82	58	17	40	67	42	17	22
20160723 1000	0	TC1	1	15	0	58	9	4	7	5	0	17	0	13	0	14	0		20160904 1200	0	6h delay		29	109	18	51	0	110	35	21	8	60	78	33	26	67	22	42	64	0	11	44	60	46	27	25	39	12	14
20160723 1030	0	TC1	1	8	6	18	4	0	9	10	98	8	10	7	8	24	0		20160904 1230	0	6h delay		29	81	16	13	59	8	23	43	0	74	98	40	38	19	27	17	31	60	10	28	55	62	2	115	93	8	11
20160723 1100	0	TC1	1	23	0	16	31	5	10	2	0	10	22	13	5	0	20		20160904 1300	0	6h delay		17	42	43	50	7	77	32	20	16	37	52	21	31	13	24	4	91	34	26	104	54	9	30	9	39	5	18
20160723 1130	0	TC1	1	13	0	0	0	0	24	1	11	6	24	14	16	6	9		20160904 1330	0	6h delay		16	36	65	74	19	119	7	12	11	82	80	21	57	19	16	50	33	0	13	107	25	58	24	8	11	0	10
20160723 1200	0	TC1	1	12	0	14	4	1	9	5	14	17	10	15	9	9	55		20160904 1400	0	6h delay		0	0	3	75	9	128	1	9	39	26	26	31	27	25	27	0	27	0	12	30	12	14	65	0	45	9	15
20160723 1230	0	TC1	1	0	11	14	4	0	11	2	0	50	0	11	21	5	2		20160904 1430	0	6h delay		6	108	65	34	4	8	13	12	37	87	20	17	39	19	20	0	25	42	9	57	55	27	13	8	13	118	2
20160723 1300	0	TC1	1	32	0	7	9	0	12	1	6	20	0	8	1	0	2		20160904 1500	0	6h delay		2	53	16	93	29	103	21	9	7	19	50	24	58	5	18	0	20	13	12	58	33	40	12	27	39	21	15
20160723 1330	0	TC1	1	12	0	11	9	0	3	6	6	3	0	7	0	10	1		20160904 1530	1	TC1	1	0	10	28	27	8	6	17	4	5	27	40	17	34	12	5	56	8	12	12	8	35	7	23	16	45	0	7
20160723 1400	0	TC1	1	18	0	19	14	0	15	7	6	34	0	4	0	3	39		20160904 1600	1	TC1	1	46	152	39	71	5	54	10	42	13	74	1	11	30	12	16	183	56	94	17	55	33	41	30	25	13	25	5
20160723 1430	0	TC1	1	0	0	6	16	2	6	27	0	4	13	12	35	10	58		20160904 1630	1	TC1	1	13	74	4	16	2	112	44	21	6	132	7	23	72	26	50	20	43	34	15	14	6	149	10	34	19	22	28
20160723 1500	0	TC1	1	10	1	17	17	0	20	24	0	10	5	12	30	33	4		20160904 1700	1	TC1	1	34	107	15	38	10	67	33	24	36	68	40	31	39	26	33	56	16	0	9	17	36	33	32	47	37	28	60
20160723 1530	1	TC1	2	46	24	13	33	31	42	25	40	31	17	17	38	32	9		20160904 1730	1	TC1	1	18	85	8	12	14	91	15	14	10	104	32	32	64	19	19	21	20	61	10	89	41	17	22	12	53	94	21
20160723 1600	1	TC1	2	21	0	14	32	58	77	47	38	11	13	11	29	1	33		20160904 1800	1	TC1	1	5	54	38	26	13	45	13	12	8	93	46	46	68	27	51	33	42	17	12	37	38	68	39	87	40	62	25
20160723 1630	1	TC1	2	18	7	21	19	38	7	18	25	77	0	11	15	37	26		20160904 1830	1	TC1	1	13	25	48	24	17	36	101	26	20	64	35	27	57	33	33	27	49	129	36	10	30	53	16	58	24	35	32
20160723 1700	1	TC1	2	13	16	43	30	41	10	24	37	27	13	14	49	34	8		20160904 1900	1	TC1	1	9	101	36	13	25	50	31	16	31	74	64	24	44	62	26	41	26	72	20	100	24	39	21	37	50	57	24
20160723 1730	1	TC1	2	44	47	32	26	47	17	8	14	18	32	21	34	13	8		20160904 1930	1	TC1	1	9	73	28	29	1	32	45	30	21	81	29	31	42	41	22	22	34	241	10	54	41	19	48	0	26	9	15
20160723 1800	1	TC1	2	28	83	25	27	48	16	10	25	7	20	30	21	21	39		20160904 2000	1	TC1	1	49	139	8	25	1	10	21	4	20	76	24	40	63	69	32	93	29	56	15	39	44	68	28	4	15	17	5
20160723 1830	1	TC1	2	25	15	23	19	67	10	24	10	8	50	25	5	57	27		20160904 2030	1	TC1	1	68	83	42	23	9	54	50	46	7	92	47	48	59	75	25	80	42	156	13	13	35	39	33	36	0	14	0
20160723 1900	1	TC1	2	31	17	19	28	4	10	10	4	20	25	21	37	30	9		20160904 2100	1	TC1	1	23	77	40	22	4	0	2	24	10	147	12	57	46	88	23	25	20	16	21	15	75	87	41	103	0	30	0
20160723 1930	1	TC1	2	27	92	34	13	35	24	0	0	13	26	32	37	30	6		20160904 2130	1	TC1	1	9	16	14	9	111	0	20	24	9	87	25	43	35	45	23	23	19	0	2	9	65	12	13	121	1	11	9
20160723 2000	1	TC1	2	13	0	58	8	27	21	0	0	18	9	15	11	12	11		20160904 2200	1	TC1	1	0	41	58	10	13	14	0	43	0	15	0	5	23	9	0	2	5	0	14	2	144	12	1	109	0	6	0
20160723 2030	1	TC1	2	31	11	20	3	4	9	0	0	7	3	31	23	17	11		20160904 2230	1	TC1	1	0	30	0	4	0	14	0	29	0	8	41	30	0	0	11	0	0	1	12	24	26	37	4	50	0	4	3
20160723 2100	1	TC1	2	0	0	2	0	0	0	9	0	16	27	33	3	5	4		20160904 2300	1	TC1	1	0	30	0	14	0	0	0	0	0	54	22	10	1	0	11	0	0	0	14	6	0	0	20	25	0	11	15
20160723 2130	1	TC1	2	6	0	0	29	1	10	0	0	12	48	34	0	0	0		20160904 2330	1	TC1	1	22	49	4	5	0	5	2	7	0	1	6	28	13	5	0	4	13	0	0	41	0	0	1	0	0	9	0
20160723 2200	1	TC1	2	9	0	6	0	2	0	0	0	10	4	0	0	10	0		20160905 0000	1	TC1	1	0	0	0	0	0	1	10	2	0	2	0	19	0	55	0	0	0	0	18	32	0	0	24	0	0	32	8
20160723 2230	1	TC1	2	0	0	0	0	0	20	0	0	3	0	5	0	94	0		20160905 0030	1	TC1	1	0	0	0	0	0	48	0	0	0	6	0	0	2	12	6	0	0	0	0	2	1	0	29	1	0	11	0
20160723 2300	1	TC1	2	0	0	0	0	0	0	0	0	0	23	0	0	0	0		20160905 0100	1	TC1	1	0	84	16	0	0	1	0	10	0	0	3	39	0	4	0	0	0	0	15	2	0	0	65	0	0	14	10
20160723 2330	1	TC1	2	3	3	0	0	0	0	0	0	47	8	0	0	0	0		20160905 0130	1	TC1	1	0	49	6	48	0	1	0	0	0	0	13	2	0	11	0	0	22	0	25	0	108	13	17	0	21	20	22
20160724 0000	1	TC1	2	0	2	0	26	1	0	5	0	23	1	0	0	0	0		20160905 0200	1	TC1	1	0	113	0	4	0	2	0	0	1	0	0	5	54	0	0	0	23	0	0	0	18	26	0	0	0	1	38
20160724 0030	1	TC1	2	0	0	0	1	0	11	0	0	0	21	0	0	9	0		20160905 0230	1	TC1	1	0	19	0	13	0	0	0	0	26	35	48	24	15	0	15	0	2	0	0	0	0	17	9	0	0	0	4
20160724 0100	1	TC1	2	5	0	0	0	0	0	0	0	38	5	0	0	0	0		20160905 0300	1	TC1	1	0	83	0	5	0	9	0	0	5	0	0	0	1	0	11	0	8	0	29	0	0	63	2	0	0	5	21
20160724 0130	1	TC1	2	0	0	0	0	7	0	0	0	0	0	5	0	0	0		20160905 0330	0	TC1	1	0	11	0	2	0	0	0	0	4	0	0	0	0	0	0	0	3	0	2	0	0	0	0	0	0	0	2
20160724 0200	1	TC1	2	0	0	0	0	0	0	0	0	12	0	0	0	0	0		20160905 0400	0	TC1	1	0	1	0	2	0	0	0	0	0	29	0	0	0	0	0	0	0	0	5	0	0	0	0	0	0	0	0
20160724 0230	1	TC1	2	0	0	0	0	3	0	3	0	7	0	0	0	0	0		20160905 0430	0	TC1	1	0	0	0	7	0	0	0	0	3	2	0	0	0	0	0	0	0	0	3	0	0	1	0	0	0	0	0
20160724 0300	1	TC1	2	6	0	0	7	0	0	0	0	4	0	0	0	18	0		20160905 0500	0	TC1	1	0	9	0	0	0	0	0	0	6	0	0	0	0	0	0	0	0	0	0	0	0	1	0	0	0	0	0
20160724 0330	0	TC1	2	27	9	0	15	0	0	0	0	5	0	0	0	0	0		20160905 0530	0	TC1	1	0	9	0	20	0	0	0	0	0	2	0	0	0	0	0	0	0	0	3	0	0	3	0	0	0	0	0
20160724 0400	0	TC1	2	0	0	0	0	0	0	0	0	0	0	0	0	0	0		20160905 0600	0	TC1	1	0	2	0	1	0	0	0	0	0	0	10	0	0	0	0	0	0	0	6	0	0	6	0	0	0	0	0
20160724 0430	0	TC1	2	0	0	0	0	0	0	0	0	11	0	0	0	0	0		20160905 0630	0	TC1	1	0	13	49	1	0	0	0	0	0	10	0	3	0	0	0	0	0	0	0	0	0	0	0	0	0	6	0
20160724 0500	0	TC1	2	0	0	0	0	0	0	0	0	0	0	0	0	0	0		20160905 0700	0	TC1	1	0	5	59	47	0	0	0	25	0	0	0	0	0	0	0	0	0	0	27	0	0	39	0	0	0	0	0
20160724 0530	0	TC1	2	0	0	0	0	0	0	0	0	10	0	0	0	0	0		20160905 0730	0	TC1	1	0	85	1	13	2	37	0	68	0	0	0	0	21	24	10	0	0	0	0	0	0	36	0	0	0	17	0
20160724 0600	0	TC1	2	0	0	0	0	0	0	0	0	6	0	21	0	0	0		20160905 0800	0	TC1	1	0	42	3	0	0	0	0	16	0	57	0	0	18	25	27	0	0	0	0	0	20	0	0	0	0	0	0
20160724 0630	0	TC1	2	0	0	0	0	0	0	0	0	23	0	3	0	6	0		20160905 0830	0	TC1	1	0	0	28	8	0	0	0	0	0	13	0	0	31	47	28	7	0	0	0	28	77	0	0	0	0	1	0
20160724 0700	0	TC1	2	8	0	0	1	0	6	7	36	15	0	10	0	0	0		20160905 0900	0	TC1	1	0	0	0	27	0	0	0	0	0	26	9	5	16	33	31	18	0	0	7	1	2	0	2	17	0	19	17
20160724 0730	0	TC1	2	0	0	0	2	0	0	0	8	10	0	1	0	0	0		20160905 0930	0	TC1	1	0	0	50	0	18	0	19	0	0	109	6	7	14	19	22	0	0	0	21	0	6	0	31	14	0	1	0
20160724 0800	0	TC1	2	0	0	0	12	0	7	3	0	26	0	0	0	34	3		20160905 1000	0	TC1	1	16	38	8	18	1	2	10	9	3	59	9	29	47	50	17	0	0	12	9	37	24	39	3	70	15	74	10
20160724 0830	0	TC1	2	30	0	0	11	0	0	10	25	6	1	3	0	25	10		20160905 1030	0	TC1	1	0	96	12	77	117	3	9	16	0	66	21	1	14	14	23	33	0	37	8	5	22	0	5	2	9	54	6
20160724 0900	0	TC1	2	0	0	0	9	0	23	11	0	31	6	0	0	5	0		20160905 1100	0	TC1	1	33	65	11	16	115	12	8	17	5	28	15	0	20	19	31	70	35	0	19	64	7	17	26	6	69	56	45
20160724 0930	0	TC1	2	0	0	17	6	0	39	9	0	10	0	0	0	15	0		20160905 1130	0	TC1	1	3	0	3	15	15	12	15	11	16	39	31	0	50	27	35	100	31	12	13	20	30	27	2	8	18	0	11
20160724 1000	0	TC1	2	1	0	3	5	3	4	8	0	29	16	12	0	7	0		20160905 1200	0	TC1	1	9	0	9	15	51	2	4	9	10	32	5	0	30	37	12	29	0	75	5	33	0	30	0	40	7	12	11
20160724 1030	0	TC1	2	27	0	7	16	0	5	8	8	6	48	23	0	9	0		20160905 1230	0	TC1	1	4	0	7	20	24	130	17	18	21	19	0	0	28	14	13	107	18	0	30	54	20	9	0	8	14	30	2
20160724 1100	0	TC1	2	32	0	0	7	26	6	3	4	17	0	6	1	0	11		20160905 1300	0	TC1	1	3	0	5	49	20	35	24	2	0	43	33	0	45	21	4	59	54	0	25	44	63	29	0	0	8	63	65
20160724 1130	0	TC1	2	14	0	0	9	0	5	8	9	27	0	17	12	13	7		20160905 1330	0	TC1	1	0	0	22	28	3	2	0	2	0	27	12	0	8	12	16	37	15	41	0	80	4	61	0	0	35	31	21
20160724 1200	0	TC1	2	0	11	7	15	10	6	2	0	30	0	2	0	3	8		20160905 1400	0	TC1	1	0	0	0	20	2	8	0	26	0	23	15	0	11	20	24	19	14	43	0	17	5	26	0	0	3	49	9
20160724 1230	0	TC1	2	9	0	8	6	1	6	20	10	26	4	8	1	48	8		20160905 1430	0	TC1	1	0	0	0	17	0	11	0	9	0	35	0	0	22	22	14	25	19	0	0	0	3	0	0	0	28	0	14
20160724 1300	0	TC1	2	29	0	0	14	0	26	3	9	13	0	9	0	2	2		20160905 1500	0	TC1	1	0	0	76	9	0	34	0	36	0	85	0	0	63	42	27	0	6	63	17	0	92	18	61	0	14	31	3
20160724 1330	0	TC1	2	11	0	0	9	15	0	0	0	24	0	16	6	0	0		20160905 1530	1	TC1	2	32	209	88	101	47	49	62	36	74	97	63	43	53	36	115	30	63	72	67	126	71	143	50	63	63	136	54
20160724 1400	0	TC1	2	6	0	0	9	0	15	1	58	20	4	6	2	18	15		20160905 1600	1	TC1	2	14	67	40	73	43	65	6	26	3	60	27	2	36	27	48	38	105	27	53	96	38	39	85	138	29	18	28
20160724 1430	0	TC1	2	24	2	15	9	18	8	0	0	7	13	3	0	13	0		20160905 1630	1	TC1	2	25	0	23	47	124	7	42	53	0	33	10	6	36	49	30	44	32	22	17	57	101	11	17	83	44	0	32
20160724 1500	0	TC1	2	21	7	8	17	25	3	4	0	11	3	8	14	0	15		20160905 1700	1	TC1	2	74	62	16	32	9	58	24	22	0	34	29	5	59	29	26	15	30	38	29	46	53	91	18	29	46	0	22
20160724 1530	1	TC1	3	33	4	20	37	39	40	18	32	52	38	23	44	31	1		20160905 1730	1	TC1	2	30	36	2	23	26	49	57	9	0	36	25	17	58	40	51	21	26	55	22	153	47	56	36	51	70	0	62
20160724 1600	1	TC1	3	7	7	31	30	39	7	30	27	22	13	20	25	15	1		20160905 1800	1	TC1	2	21	34	51	19	15	39	20	13	75	47	42	35	37	62	56	101	29	44	33	36	23	76	25	98	28	0	30
20160724 1630	1	TC1	3	20	0	22	25	31	27	4	16	26	25	17	42	30	35		20160905 1830	1	TC1	2	16	95	13	35	29	18	29	8	14	45	25	24	42	50	30	42	65	86	30	35	30	33	126	25	39	17	26
20160724 1700	1	TC1	3	55	42	29	31	39	27	28	21	40	31	11	40	24	28		20160905 1900	1	TC1	2	7	0	38	19	30	56	28	7	77	50	35	18	49	36	32	48	29	61	36	35	54	73	57	89	39	60	21
20160724 1730	1	TC1	3	18	42	24	9	13	13	8	11	20	19	12	50	27	32		20160905 1930	1	TC1	2	31	0	64	43	30	59	17	34	19	55	62	22	47	38	58	76	56	71	21	108	32	24	73	48	15	71	33
20160724 1800	1	TC1	3	36	0	21	27	48	21	2	35	15	20	9	33	18	8		20160905 2000	1	TC1	2	1	49	30	51	3	43	31	43	24	108	9	37	23	20	42	64	29	20	44	47	61	64	25	50	39	83	5
20160724 1830	1	TC1	3	49	15	16	18	17	10	6	30	24	7	20	32	23	9		20160905 2030	1	TC1	2	15	46	26	12	14	11	10	4	14	70	14	34	36	3	115	67	24	19	36	31	87	63	20	19	10	16	2
20160724 1900	1	TC1	3	22	10	14	28	2	28	9	29	37	29	21	44	26	22		20160905 2100	1	TC1	2	4	13	25	17	10	6	6	0	0	56	60	27	43	0	60	34	62	0	16	2	31	33	36	49	8	0	0
20160724 1930	1	TC1	3	24	8	16	20	2	13	3	0	25	9	21	26	16	29		20160905 2130	1	TC1	2	0	35	0	5	13	0	0	10	0	88	4	10	13	12	18	14	10	0	8	0	38	24	1	40	0	10	0
20160724 2000	1	TC1	3	8	0	21	11	9	18	0	0	27	13	38	9	20	6		20160905 2200	1	TC1	2	7	0	0	5	5	0	13	0	0	7	0	4	35	10	2	98	20	0	0	0	51	1	1	16	0	24	0
20160724 2030	1	TC1	3	22	0	18	0	0	10	3	0	16	17	85	20	9	2		20160905 2230	1	TC1	2	0	0	1	0	0	0	0	0	0	4	0	4	14	0	0	1	1	0	2	25	30	0	21	10	0	5	0
20160724 2100	1	TC1	3	3	0	7	0	0	17	3	0	41	13	28	0	12	3		20160905 2300	1	TC1	2	0	0	0	3	0	0	0	0	0	20	2	0	0	8	0	0	0	0	0	2	3	9	12	36	0	0	0
20160724 2130	1	TC1	3	11	0	0	10	5	0	0	0	44	4	26	36	0	5		20160905 2330	1	TC1	2	2	0	0	0	0	0	0	0	0	24	29	0	0	4	0	0	0	0	0	0	1	28	0	54	0	13	0
20160724 2200	1	TC1	3	0	0	9	0	3	5	0	0	6	4	0	6	0	0		20160906 0000	1	TC1	2	0	0	0	0	0	0	2	0	0	11	0	0	19	28	0	0	3	0	2	19	0	2	0	0	0	1	0
20160724 2230	1	TC1	3	0	0	0	0	0	5	0	0	13	0	3	0	0	0		20160906 0030	1	TC1	2	0	0	0	0	0	0	0	0	0	5	0	3	16	1	0	0	0	0	14	18	152	117	4	17	0	0	0
20160724 2300	1	TC1	3	5	0	3	11	0	0	10	0	4	3	0	0	0	0		20160906 0100	1	TC1	2	0	0	0	0	0	0	0	0	0	8	0	0	32	0	24	0	0	0	0	18	9	5	3	48	0	12	0
20160724 2330	1	TC1	3	0	0	5	0	0	0	0	0	6	1	0	0	0	0		20160906 0130	1	TC1	2	0	0	0	0	0	0	0	0	0	82	1	11	27	0	19	0	0	0	0	0	1	27	4	0	0	0	23
20160725 0000	1	TC1	3	1	0	2	0	0	0	7	0	6	0	0	0	0	0		20160906 0200	1	TC1	2	0	0	46	0	0	9	0	0	0	1	0	22	2	15	0	0	0	0	0	0	3	8	17	0	0	0	26
20160725 0030	1	TC1	3	0	5	29	0	4	28	0	0	2	0	0	0	0	0		20160906 0230	1	TC1	2	0	19	4	0	0	0	0	0	0	3	9	11	0	10	0	0	0	0	0	0	3	19	0	48	6	0	0
20160725 0100	1	TC1	3	4	2	0	0	0	0	0	0	0	0	0	0	0	0		20160906 0300	1	TC1	2	0	10	42	0	0	2	0	6	0	0	4	2	0	4	0	0	0	0	1	0	19	0	2	1	0	0	48
20160725 0130	1	TC1	3	0	0	8	6	0	0	0	0	4	0	0	0	0	0		20160906 0330	0	TC1	2	0	2	4	0	0	3	0	11	0	0	0	0	0	0	0	0	0	0	0	0	1	0	4	3	0	1	0
20160725 0200	1	TC1	3	4	0	1	0	0	0	2	0	2	0	0	0	0	7		20160906 0400	0	TC1	2	0	7	10	0	0	0	0	5	0	0	0	0	0	0	0	0	0	0	0	0	2	0	0	4	0	3	0
20160725 0230	1	TC1	3	0	0	7	0	0	0	8	0	3	5	0	4	0	0		20160906 0430	0	TC1	2	0	11	0	0	0	0	0	2	0	0	0	0	0	4	0	0	0	0	0	0	9	0	21	0	0	0	0
20160725 0300	1	TC1	3	8	0	0	0	0	0	6	0	3	0	8	0	0	0		20160906 0500	0	TC1	2	0	3	0	0	0	0	0	2	0	0	0	0	0	6	0	0	0	0	0	0	18	0	0	3	0	4	0
20160725 0330	0	TC1	3	0	0	0	0	0	0	2	0	0	0	10	0	0	0		20160906 0530	0	TC1	2	4	6	0	0	0	0	0	18	0	10	0	0	0	20	0	0	0	0	0	0	15	0	0	20	0	0	0
20160725 0400	0	TC1	3	0	0	0	0	0	0	1	0	0	0	0	0	0	0		20160906 0600	0	TC1	2	0	1	0	0	0	0	0	0	0	0	0	0	0	13	0	0	0	14	0	0	33	0	0	0	0	1	0
20160725 0430	0	TC1	3	0	0	0	0	0	0	2	0	0	0	0	0	0	0		20160906 0630	0	TC1	2	0	7	0	0	0	0	9	0	0	0	0	0	0	7	18	0	0	0	0	0	10	0	0	0	0	14	0
20160725 0500	0	TC1	3	0	4	0	0	0	0	2	0	0	0	0	0	0	0		20160906 0700	0	TC1	2	0	4	0	1	2	0	0	0	0	2	0	0	10	19	0	0	0	0	0	0	66	0	18	0	0	6	0
20160725 0530	0	TC1	3	0	0	0	0	0	0	7	0	0	6	0	0	0	0		20160906 0730	0	TC1	2	0	8	0	0	28	0	0	30	0	0	0	0	31	9	16	0	0	0	0	0	3	3	7	1	0	0	0
20160725 0600	0	TC1	3	0	0	0	0	0	0	0	0	4	28	0	0	0	0		20160906 0800	0	TC1	2	0	8	3	2	7	0	0	6	0	15	0	0	10	35	0	96	0	0	0	0	12	0	0	0	0	1	0
20160725 0630	0	TC1	3	14	0	0	0	0	0	3	0	35	0	0	0	0	0		20160906 0830	0	TC1	2	8	2	0	0	0	0	10	0	0	25	4	10	19	23	17	4	0	0	14	8	0	0	3	0	0	13	4
20160725 0700	0	TC1	3	6	0	6	3	0	0	6	0	28	0	3	0	0	0		20160906 0900	0	TC1	2	4	63	8	16	1	18	48	34	0	28	0	9	16	29	2	8	0	0	8	2	8	14	0	10	2	14	5
20160725 0730	0	TC1	3	6	0	11	3	0	13	6	18	28	0	4	0	7	0		20160906 0930	0	TC1	2	12	28	0	23	0	29	16	17	28	18	20	3	44	26	26	48	0	71	14	7	0	3	6	87	45	11	5
20160725 0800	0	TC1	3	42	0	8	4	0	3	14	0	9	0	4	0	8	5		20160906 1000	0	TC1	2	10	0	86	10	22	18	24	10	59	0	12	10	11	21	30	49	0	0	11	52	94	2	12	29	9	18	14
20160725 0830	0	TC1	3	0	0	2	9	0	14	12	0	3	5	4	0	0	0		20160906 1030	0	TC1	2	2	8	11	9	5	81	2	10	4	5	4	6	76	1	9	46	2	0	11	27	37	41	5	88	36	28	11
20160725 0900	0	TC1	3	3	0	3	3	0	13	17	0	3	1	14	0	7	0		20160906 1100	0	TC1	2	0	58	40	7	10	14	0	10	6	33	13	16	46	0	3	79	22	59	0	55	23	61	10	30	28	6	0
20160725 0930	0	TC1	3	6	0	23	13	8	2	8	17	15	20	20	0	14	2		20160906 1130	0	TC1	2	2	120	61	29	11	12	0	21	4	0	38	17	21	0	4	3	25	4	0	27	98	19	5	26	55	28	6
20160725 1000	0	TC1	3	11	0	16	8	0	5	6	0	15	14	0	4	5	4		20160906 1200	0	TC1	2	1	48	7	15	0	7	0	58	17	0	11	31	11	60	25	0	17	0	1	21	20	28	15	27	13	16	3
20160725 1030	0	TC1	3	0	14	15	2	5	6	15	2	19	5	5	10	6	0		20160906 1230	0	TC1	2	8	90	36	2	0	1	0	37	2	1	9	16	0	25	19	0	0	37	13	46	26	20	3	21	20	30	7
20160725 1100	0	TC1	3	0	6	13	12	3	6	6	0	18	8	7	1	11	5		20160906 1300	0	TC1	2	45	86	14	17	0	9	8	18	3	40	14	8	0	16	22	0	17	0	14	13	5	16	8	55	35	30	0
20160725 1130	0	TC1	3	18	0	0	11	4	0	6	0	26	0	29	2	0	12		20160906 1330	0	TC1	2	1	124	32	19	12	12	22	18	0	0	9	30	0	7	9	0	6	48	3	80	0	10	0	77	19	18	29
20160725 1200	0	TC1	3	8	0	16	4	0	0	12	2	12	0	7	0	5	13		20160906 1400	0	TC1	2	0	0	39	21	0	23	20	8	23	27	0	7	0	27	10	70	26	12	15	14	3	34	19	40	47	36	9
20160725 1230	0	TC1	3	26	0	15	3	0	7	0	5	19	16	10	9	0	15		20160906 1430	0	TC1	2	0	0	13	23	0	24	35	27	23	10	4	31	115	10	28	16	6	13	0	20	14	19	0	75	36	55	11
20160725 1300	0	TC1	3	23	0	14	9	0	5	7	15	26	0	4	26	12	0		20160906 1500	0	TC1	2	5	0	17	11	3	14	22	9	14	23	17	35	50	0	7	0	56	111	0	15	40	11	0	28	22	2	21
20160725 1330	0	TC1	3	55	6	3	20	15	2	10	0	27	0	4	0	6	0		20160906 1530	1	TC1	3	29	158	85	103	148	49	45	49	38	55	98	6	39	54	86	136	58	34	64	69	69	103	20	63	61	65	30
20160725 1400	0	TC1	3	12	19	28	11	36	4	13	0	19	0	2	3	16	0		20160906 1600	1	TC1	3	1	28	62	19	21	11	15	48	159	45	23	9	47	33	21	31	36	31	34	24	40	44	28	53	90	30	5
20160725 1430	0	TC1	3	23	0	5	25	17	9	2	8	10	1	12	0	3	10		20160906 1630	1	TC1	3	10	26	26	17	8	29	121	64	11	58	11	128	51	46	28	16	38	48	27	12	30	73	35	34	36	32	17
20160725 1500	0	TC1	3	4	0	0	7	6	5	8	4	31	18	13	25	0	0		20160906 1700	1	TC1	3	0	35	36	24	42	36	23	25	16	88	17	10	39	23	38	75	71	47	23	68	34	43	19	27	25	25	14
20160725 1530	1	TC1	4	35	22	34	21	0	27	27	40	39	40	27	33	0	16		20160906 1730	1	TC1	3	7	28	36	22	20	52	26	16	31	82	23	66	32	37	39	83	43	31	29	34	24	46	22	38	29	15	12
20160725 1600	1	TC1	4	34	1	21	17	7	21	43	36	27	41	21	26	0	17		20160906 1800	1	TC1	3	42	21	12	58	99	58	46	21	53	61	55	26	32	42	49	43	32	63	29	44	16	66	18	37	16	0	16
20160725 1630	1	TC1	4	20	2	23	28	14	22	22	7	27	20	25	16	0	6		20160906 1830	1	TC1	3	0	83	77	9	46	31	45	12	78	66	16	31	34	41	28	56	25	36	48	32	33	41	26	35	32	0	26
20160725 1700	1	TC1	4	38	7	16	22	13	11	21	27	41	8	21	75	41	13		20160906 1900	1	TC1	3	14	41	21	70	26	75	26	8	106	63	32	17	26	17	46	88	36	51	31	74	94	93	51	28	39	0	23
20160725 1730	1	TC1	4	54	0	37	44	43	17	13	11	59	37	26	14	19	16		20160906 1930	1	TC1	3	3	195	73	18	6	31	19	9	15	67	13	28	42	43	25	138	45	64	22	22	32	76	30	30	30	21	44
20160725 1800	1	TC1	4	19	4	15	23	38	19	5	13	32	34	14	14	33	33		20160906 2000	1	TC1	3	15	21	12	21	6	17	14	8	10	54	0	54	24	19	18	49	120	49	13	31	63	69	121	4	8	48	7
20160725 1830	1	TC1	4	13	5	33	27	72	8	11	5	36	19	24	70	38	23		20160906 2030	1	TC1	3	22	37	28	34	0	8	8	0	10	68	15	14	28	22	12	40	20	23	46	11	49	95	64	0	0	7	8
20160725 1900	1	TC1	4	28	0	22	30	0	24	8	31	48	50	22	27	18	18		20160906 2100	1	TC1	3	15	17	12	8	0	3	0	0	0	78	4	7	6	27	35	88	17	2	0	18	44	48	97	0	5	16	0
20160725 1930	1	TC1	4	15	0	37	27	13	12	2	0	43	27	13	32	23	13		20160906 2130	1	TC1	3	0	24	16	0	0	0	9	0	0	37	4	25	0	23	5	6	16	0	2	17	47	37	2	0	0	10	8
20160725 2000	1	TC1	4	22	0	8	12	9	11	0	0	49	10	25	55	10	12		20160906 2200	1	TC1	3	10	1	13	3	0	0	0	13	0	1	0	10	0	3	28	0	10	0	31	13	43	56	13	0	0	2	0
20160725 2030	1	TC1	4	13	0	22	8	12	24	11	0	49	33	28	0	16	0		20160906 2230	1	TC1	3	1	4	2	0	0	2	0	0	2	1	0	44	10	6	3	13	0	1	15	32	10	3	13	0	0	17	18
20160725 2100	1	TC1	4	4	0	13	5	8	6	0	0	60	21	37	2	9	0		20160906 2300	1	TC1	3	0	98	3	1	7	22	4	0	0	1	7	18	0	4	0	2	0	0	0	7	0	0	13	0	8	0	0
20160725 2130	1	TC1	4	2	0	8	0	0	7	4	0	47	17	21	0	4	0		20160906 2330	1	TC1	3	0	0	0	2	0	0	12	0	0	8	0	9	3	37	0	0	20	1	5	0	0	45	13	0	3	29	1
20160725 2200	1	TC1	4	2	14	3	11	0	0	0	0	33	33	5	20	3	0		20160907 0000	1	TC1	3	0	1	0	20	0	0	3	0	4	1	0	9	4	0	0	6	0	72	3	20	0	0	6	0	28	0	4
20160725 2230	1	TC1	4	23	6	22	0	0	2	25	0	51	8	6	1	2	0		20160907 0030	1	TC1	3	0	45	0	2	0	0	0	0	0	0	0	7	0	8	0	41	0	0	22	0	0	33	3	0	0	0	0
20160725 2300	1	TC1	4	0	0	0	0	0	12	1	0	34	10	0	0	7	0		20160907 0100	1	TC1	3	4	16	0	0	0	0	1	0	0	0	11	0	0	17	62	0	0	0	0	0	0	0	6	0	0	0	23
20160725 2330	1	TC1	4	1	0	20	0	0	3	4	0	58	5	3	0	14	0		20160907 0130	1	TC1	3	0	7	0	40	2	30	53	0	10	0	0	7	0	4	0	21	7	0	4	0	16	4	0	17	0	0	0
20160726 0000	1	TC1	4	2	0	8	14	6	0	0	0	25	23	7	0	0	0		20160907 0200	1	TC1	3	0	21	12	2	1	3	0	0	0	0	4	6	23	4	4	7	2	0	0	0	0	2	5	0	0	0	1
20160726 0030	1	TC1	4	0	0	18	0	0	0	7	0	20	0	0	0	0	0		20160907 0230	1	TC1	3	0	21	0	6	20	37	44	0	12	0	26	7	22	0	0	30	0	0	0	25	0	13	0	8	8	0	3
20160726 0100	1	TC1	4	19	0	0	0	2	3	0	0	4	24	0	0	0	1		20160907 0300	1	TC1	3	0	0	0	37	21	0	1	0	4	0	0	27	49	0	11	42	0	0	8	0	0	0	5	0	0	0	0
20160726 0130	1	TC1	4	0	7	30	0	0	0	0	0	10	9	0	0	0	7		20160907 0330	0	TC1	3	0	0	8	1	0	0	0	0	0	0	0	0	20	0	5	3	6	0	0	0	0	0	0	0	0	0	0
20160726 0200	1	TC1	4	0	0	0	0	0	0	0	0	11	35	0	5	19	0		20160907 0400	0	TC1	3	0	0	0	0	0	0	0	0	0	0	0	0	0	0	0	2	0	0	0	0	0	0	0	0	0	0	0
20160726 0230	1	TC1	4	2	0	3	0	1	0	0	0	2	10	5	0	6	0		20160907 0430	0	TC1	3	0	0	1	0	0	0	0	0	0	0	0	0	0	0	0	9	0	0	0	0	0	0	0	0	0	0	0
20160726 0300	1	TC1	4	0	0	0	0	0	0	0	0	6	2	7	0	3	0		20160907 0500	0	TC1	3	0	0	0	3	0	0	0	0	0	0	0	12	3	13	33	3	0	16	0	0	0	0	0	0	0	0	0
20160726 0330	0	TC1	4	0	0	0	6	0	0	0	0	0	6	0	0	0	0		20160907 0530	0	TC1	3	0	0	53	8	0	0	0	0	0	0	0	0	9	6	18	1	0	0	7	0	0	0	19	0	0	0	0
20160726 0400	0	TC1	4	0	0	0	0	0	0	0	0	0	0	0	0	0	0		20160907 0600	0	TC1	3	0	0	0	0	0	6	0	0	0	0	0	0	21	21	26	0	0	0	0	0	0	0	0	0	0	0	0
20160726 0430	0	TC1	4	0	0	0	0	0	0	0	0	0	0	0	0	0	0		20160907 0630	0	TC1	3	3	0	0	4	0	0	0	0	0	0	0	45	10	1	3	22	0	0	0	0	0	0	1	0	0	0	3
20160726 0500	0	TC1	4	0	0	0	0	0	0	0	0	0	0	0	0	0	0		20160907 0700	0	TC1	3	0	0	0	14	0	0	0	6	0	16	0	11	17	16	4	23	0	0	3	0	0	0	16	0	0	0	6
20160726 0530	0	TC1	4	0	0	0	0	0	0	0	0	0	0	0	0	0	0		20160907 0730	0	TC1	3	0	0	1	8	0	0	51	30	0	7	0	0	38	6	9	5	0	0	0	24	0	0	0	0	0	0	0
20160726 0600	0	TC1	4	0	0	0	0	0	0	0	0	0	0	4	0	0	0		20160907 0800	0	TC1	3	0	9	0	4	0	0	15	0	0	10	8	35	29	18	17	71	0	0	0	34	0	0	0	0	0	0	5
20160726 0630	0	TC1	4	0	0	0	0	0	0	15	0	0	30	3	0	0	0		20160907 0830	0	TC1	3	0	40	0	10	0	13	19	3	17	13	7	0	25	29	21	40	0	28	16	63	0	17	9	21	8	36	2
20160726 0700	0	TC1	4	0	0	0	0	0	0	43	0	3	0	0	0	0	0		20160907 0900	0	TC1	3	17	0	0	0	0	0	16	5	4	24	8	12	56	22	6	23	0	0	3	10	0	17	0	20	44	16	4
20160726 0730	0	TC1	4	14	0	0	8	0	0	22	0	1	0	0	0	0	3		20160907 0930	0	TC1	3	6	44	2	22	37	33	0	4	19	46	12	23	18	56	12	31	0	14	8	15	0	16	0	17	12	28	7
20160726 0800	0	TC1	4	0	0	3	0	10	0	34	0	0	30	24	0	4	8		20160907 1000	0	TC1	3	0	134	0	0	14	10	0	15	0	16	11	0	20	16	9	51	3	33	1	15	12	36	2	0	21	46	0
20160726 0830	0	TC1	4	14	0	12	10	77	2	14	0	8	10	8	0	2	0		20160907 1030	0	TC1	3	0	86	0	0	1	24	0	10	20	36	12	0	37	17	4	34	0	0	17	42	62	52	36	15	15	18	7
20160726 0900	0	TC1	4	0	0	17	6	2	14	17	0	25	0	35	0	6	0		20160907 1100	0	TC1	3	0	52	0	0	0	22	0	5	10	15	26	0	16	35	11	55	12	0	0	19	12	52	0	27	15	10	3
20160726 0930	0	TC1	4	0	0	10	4	47	0	39	0	20	0	14	1	7	5		20160907 1130	0	TC1	3	0	16	1	0	0	23	0	15	4	16	14	0	12	30	56	0	15	53	0	11	43	23	10	86	21	14	10
20160726 1000	0	TC1	4	0	0	5	12	0	0	9	0	8	2	17	14	5	6		20160907 1200	0	TC1	3	0	61	4	0	0	9	0	34	0	8	8	0	16	49	9	0	2	4	0	30	51	16	6	21	19	70	11
20160726 1030	0	TC1	4	11	0	8	4	0	0	6	5	10	19	14	0	0	4		20160907 1230	0	TC1	3	0	89	4	0	0	12	5	8	0	4	25	0	13	25	58	0	22	26	0	29	34	0	5	111	18	18	0
20160726 1100	0	TC1	4	0	7	4	7	5	0	10	6	13	0	15	14	1	3		20160907 1300	0	TC1	3	0	166	0	0	3	8	44	4	0	6	23	0	10	27	16	0	12	0	8	15	0	15	9	14	18	21	8
20160726 1130	0	TC1	4	0	17	0	5	12	0	8	0	3	5	0	0	0	3		20160907 1330	0	TC1	3	0	73	0	0	22	7	6	8	0	0	12	0	17	33	10	0	9	31	17	17	81	12	0	35	18	7	7
20160726 1200	0	TC1	4	0	0	25	9	8	0	8	0	18	41	12	0	5	4		20160907 1400	0	TC1	3	12	34	5	13	50	13	23	5	0	40	6	0	26	24	16	13	3	29	10	6	10	32	0	38	11	17	10
20160726 1230	0	TC1	4	4	0	17	6	3	0	21	0	10	8	15	18	7	1		20160907 1430	0	TC1	3	12	152	5	52	4	16	17	27	0	12	4	0	20	5	14	21	21	0	13	2	7	1	0	12	9	7	10
20160726 1300	0	TC1	4	13	0	0	4	11	16	13	4	3	21	24	19	0	33		20160907 1500	0	TC1	3	0	232	0	9	33	41	17	16	0	15	27	46	19	0	20	1	20	62	11	2	29	9	0	104	13	14	4
20160726 1330	0	TC1	4	7	8	5	12	0	29	6	0	9	8	20	0	4	25		20160907 1530	1	TC1	4	53	253	64	39	47	107	69	50	48	105	50	50	45	62	109	41	56	59	61	104	48	81	43	86	42	39	42
20160726 1400	0	TC1	4	20	33	18	21	0	0	12	15	3	11	23	13	6	7		20160907 1600	1	TC1	4	8	43	15	33	24	53	103	16	16	33	14	17	36	50	73	101	96	4	30	3	21	52	83	44	27	32	147
20160726 1430	0	TC1	4	1	0	25	9	10	9	13	8	22	5	12	26	3	0		20160907 1630	1	TC1	4	29	50	0	19	30	62	28	34	16	44	15	30	142	44	39	149	47	82	32	36	75	27	11	59	57	0	7
20160726 1500	0	TC1	4	13	0	17	17	29	11	19	0	5	7	9	30	14	3		20160907 1700	1	TC1	4	22	27	4	44	61	45	34	29	66	62	17	16	37	56	80	90	97	35	22	29	37	26	86	78	75	26	17
20160726 1530	1	TC1	5	40	10	26	37	0	27	39	7	69	14	42	29	28	17		20160907 1730	1	TC1	4	24	72	23	18	44	40	37	7	21	53	92	38	52	38	60	80	50	37	45	63	54	32	10	127	46	25	84
20160726 1600	1	TC1	5	13	0	28	13	16	9	17	32	37	25	42	20	18	19		20160907 1800	1	TC1	4	30	63	6	24	11	29	57	21	14	55	14	32	59	61	72	81	15	32	22	19	25	37	41	112	40	0	48
20160726 1630	1	TC1	5	17	0	16	17	47	5	28	12	31	37	30	35	1	13		20160907 1830	1	TC1	4	10	23	5	32	47	34	38	29	24	76	3	30	35	48	40	77	21	46	29	63	66	55	22	80	29	0	43
20160726 1700	1	TC1	5	10	9	29	34	64	12	16	3	48	14	34	11	0	8		20160907 1900	1	TC1	4	22	104	10	49	54	50	20	25	14	63	10	40	29	52	82	90	19	38	31	31	66	86	62	72	17	104	57
20160726 1730	1	TC1	5	44	9	32	16	19	18	17	14	76	33	26	6	0	10		20160907 1930	1	TC1	4	12	62	8	30	7	36	16	9	133	55	36	53	34	65	21	50	37	30	38	19	71	55	9	57	8	85	94
20160726 1800	1	TC1	5	44	0	25	11	38	5	14	7	45	32	33	14	0	26		20160907 2000	1	TC1	4	6	13	25	7	0	36	21	5	0	20	7	31	66	39	18	45	31	7	6	9	93	32	27	58	127	0	18
20160726 1830	1	TC1	5	28	3	13	21	15	9	27	18	52	74	38	27	24	10		20160907 2030	1	TC1	4	6	0	12	11	0	61	5	0	0	4	1	15	28	24	21	13	22	17	5	23	83	53	14	19	0	12	0
20160726 1900	1	TC1	5	25	0	47	21	31	12	2	19	65	72	45	59	37	20		20160907 2100	1	TC1	4	9	0	11	5	1	0	0	6	0	0	0	11	28	15	13	12	6	14	25	0	72	23	80	24	0	3	0
20160726 1930	1	TC1	5	38	0	12	22	0	12	7	10	46	18	32	15	44	9		20160907 2130	1	TC1	4	7	0	0	3	29	0	13	0	0	9	4	26	23	2	3	1	11	0	0	0	55	64	16	6	0	15	2
20160726 2000	1	TC1	5	11	0	15	3	3	8	2	0	50	20	34	22	15	21		20160907 2200	1	TC1	4	8	0	37	0	2	6	4	0	0	0	16	8	30	13	3	0	0	0	3	5	53	38	29	14	0	1	0
20160726 2030	1	TC1	5	17	0	13	17	0	11	6	0	42	24	44	4	17	2		20160907 2230	1	TC1	4	1	0	0	0	5	40	0	6	0	0	0	20	8	7	0	0	0	0	0	0	14	16	8	23	0	0	0
20160726 2100	1	TC1	5	10	0	28	0	4	4	0	0	45	52	32	5	18	0		20160907 2300	1	TC1	4	1	0	20	0	5	10	4	0	0	0	0	5	11	7	1	39	5	0	0	3	0	15	1	0	0	0	0
20160726 2130	1	TC1	5	10	0	19	7	2	0	11	0	27	31	20	0	13	0		20160907 2330	1	TC1	4	6	0	13	4	4	9	0	0	0	0	0	21	0	0	15	106	0	0	25	0	0	28	8	0	0	5	0
20160726 2200	1	TC1	5	2	0	11	8	5	2	7	0	18	31	14	0	5	4		20160908 0000	1	TC1	4	0	0	115	13	10	3	2	0	0	7	0	6	0	4	23	4	0	0	1	0	0	7	4	0	0	0	0
20160726 2230	1	TC1	5	12	0	3	12	8	2	7	0	30	14	5	0	13	0		20160908 0030	1	TC1	4	3	93	13	8	31	0	14	0	0	0	13	34	2	0	52	0	0	0	0	0	16	0	11	0	0	0	0
20160726 2300	1	TC1	5	0	0	12	3	0	0	4	0	14	6	4	0	7	0		20160908 0100	1	TC1	4	0	99	29	3	18	8	0	0	0	0	33	18	12	4	10	0	0	19	1	0	2	0	8	7	0	0	2
20160726 2330	1	TC1	5	6	0	19	3	0	3	0	0	26	17	7	0	23	0		20160908 0130	1	TC1	4	4	14	0	7	0	0	0	0	0	0	9	5	5	0	20	24	0	27	7	0	6	0	3	0	2	0	0
20160727 0000	1	TC1	5	7	8	9	12	0	2	0	0	8	4	5	0	0	0		20160908 0200	1	TC1	4	9	3	8	17	2	0	0	0	0	0	21	12	87	0	8	0	0	0	3	0	22	4	0	2	0	0	0
20160727 0030	1	TC1	5	5	0	8	0	0	1	0	0	14	12	13	0	95	0		20160908 0230	1	TC1	4	0	28	0	2	4	21	9	0	0	0	0	11	24	0	8	0	0	0	0	0	33	0	0	0	0	0	0
20160727 0100	1	TC1	5	31	0	15	0	4	0	5	0	17	5	24	0	45	0		20160908 0300	1	TC1	4	3	2	19	2	1	0	7	0	0	0	0	12	1	0	35	57	0	19	0	0	3	0	4	0	0	0	3
20160727 0130	1	TC1	5	17	0	7	3	2	0	0	0	27	11	8	0	42	6		20160908 0330	0	TC1	4	17	0	10	0	0	0	0	0	0	23	1	0	0	0	0	10	0	1	4	0	6	0	3	0	0	0	0
20160727 0200	1	TC1	5	0	0	7	5	1	1	0	0	10	5	3	0	26	0		20160908 0400	0	TC1	4	0	0	0	0	0	0	0	0	0	3	0	0	0	0	0	37	0	0	0	0	0	0	0	0	0	0	0
20160727 0230	1	TC1	5	12	0	2	0	0	1	0	0	9	4	5	0	31	0		20160908 0430	0	TC1	4	0	0	12	0	0	0	0	0	0	5	0	0	0	0	0	18	0	0	0	0	0	0	0	0	0	0	0
20160727 0300	1	TC1	5	0	6	12	2	0	0	0	0	17	16	8	0	9	0		20160908 0500	0	TC1	4	0	0	8	0	0	0	0	0	0	21	0	0	0	3	18	20	0	0	0	0	0	0	0	0	0	0	0
20160727 0330	0	TC1	5	10	10	7	0	0	0	2	0	7	0	4	3	12	0		20160908 0530	0	TC1	4	0	0	18	0	0	0	0	0	0	15	0	8	1	0	38	14	0	2	3	0	0	0	0	0	0	0	0
20160727 0400	0	TC1	5	0	0	0	0	0	0	2	0	0	0	0	0	0	0		20160908 0600	0	TC1	4	0	0	7	5	0	0	23	0	0	6	0	0	0	0	17	11	0	0	24	0	23	0	5	0	0	0	0
20160727 0430	0	TC1	5	0	0	0	0	0	0	10	0	0	0	0	0	0	0		20160908 0630	0	TC1	4	0	0	19	0	0	0	43	0	0	20	0	0	0	27	55	5	0	0	0	3	29	25	0	0	0	0	0
20160727 0500	0	TC1	5	0	0	0	8	0	0	43	0	0	0	0	0	0	0		20160908 0700	0	TC1	4	0	0	5	0	0	0	8	3	0	30	12	0	7	9	13	0	0	0	0	0	0	15	0	0	0	0	0
20160727 0530	0	TC1	5	8	0	2	0	0	3	2	0	13	2	28	0	0	0		20160908 0730	0	TC1	4	0	0	45	9	0	0	5	0	0	92	2	0	22	6	14	103	0	0	3	4	0	22	7	0	0	5	2
20160727 0600	0	TC1	5	0	0	0	0	0	0	6	0	0	15	10	3	0	0		20160908 0800	0	TC1	4	5	33	8	17	10	22	15	4	0	8	0	5	9	31	16	7	0	37	8	16	37	0	0	0	0	0	0
20160727 0630	0	TC1	5	0	0	0	0	0	0	4	0	0	0	1	0	0	0		20160908 0830	0	TC1	4	0	2	7	10	2	17	26	5	3	64	6	3	21	13	7	46	0	1	4	19	0	0	0	25	11	9	6
20160727 0700	0	TC1	5	4	0	3	0	0	19	15	0	7	0	0	0	0	0		20160908 0900	0	TC1	4	2	57	2	29	3	25	27	3	0	67	4	33	11	16	58	129	0	0	10	49	0	33	0	34	11	5	0
20160727 0730	0	TC1	5	0	0	7	6	0	0	24	0	8	0	38	0	5	22		20160908 0930	0	TC1	4	24	71	17	3	0	23	16	6	0	16	7	3	14	12	21	63	0	7	6	30	68	18	0	14	10	20	2
20160727 0800	0	TC1	5	3	0	16	1	15	1	15	0	1	0	14	7	32	3		20160908 1000	0	TC1	4	12	5	5	7	0	13	24	14	0	106	0	49	26	23	18	43	0	21	4	8	27	28	0	21	8	38	2
20160727 0830	0	TC1	5	2	0	7	15	6	0	12	0	18	9	16	0	17	0		20160908 1030	0	TC1	4	9	71	5	17	0	13	0	5	10	58	1	12	10	9	12	43	4	0	5	34	13	0	0	52	8	38	4
20160727 0900	0	TC1	5	0	0	8	3	16	8	10	0	23	3	20	5	17	0		20160908 1100	0	TC1	4	17	10	16	5	0	72	0	4	17	98	0	4	16	3	29	45	29	0	7	10	0	33	0	21	22	17	2
20160727 0930	0	TC1	5	10	0	14	13	0	7	16	0	17	14	17	4	4	5		20160908 1130	0	TC1	4	16	103	11	2	0	5	0	1	0	84	0	27	17	0	5	145	25	50	11	16	9	24	0	40	2	9	6
20160727 1000	0	TC1	5	9	1	5	0	9	0	4	0	25	14	25	3	8	0		20160908 1200	0	TC1	4	10	122	0	8	2	24	7	0	0	70	0	22	11	0	26	18	9	17	20	19	33	14	0	41	22	4	6
20160727 1030	0	TC1	5	11	0	0	0	0	12	12	0	37	0	13	1	10	0		20160908 1230	0	TC1	4	1	55	8	14	30	37	18	0	0	66	0	10	68	28	9	27	6	0	0	16	39	20	0	22	13	5	4
20160727 1100	0	TC1	5	0	0	0	0	0	4	12	0	21	17	23	0	9	8		20160908 1300	0	TC1	4	0	122	5	37	5	36	0	0	0	24	0	0	6	20	23	8	26	20	8	14	12	19	0	73	31	1	5
20160727 1130	0	TC1	5	0	0	6	0	0	7	8	0	6	14	16	4	16	3		20160908 1330	0	TC1	4	0	77	20	23	0	20	66	0	0	58	0	13	16	11	37	10	11	16	1	6	7	0	90	83	20	12	3
20160727 1200	0	TC1	5	3	0	9	0	0	3	10	2	11	0	13	1	3	5		20160908 1400	0	TC1	4	0	119	72	26	22	21	26	0	6	25	3	31	15	32	49	0	27	69	17	0	31	22	22	36	14	12	4
20160727 1230	0	TC1	5	3	0	12	0	0	4	10	4	16	0	7	0	0	2		20160908 1430	0	TC1	4	0	66	10	9	16	4	9	0	0	93	40	20	17	24	48	0	12	0	15	0	28	0	7	18	26	15	4
20160727 1300	0	TC1	5	0	11	0	3	15	18	14	5	5	4	14	24	36	16		20160908 1500	0	TC1	4	15	136	33	66	8	3	15	5	0	74	4	17	5	12	15	52	12	42	11	0	17	0	13	3	23	17	4
20160727 1330	0	TC1	5	13	11	8	13	11	23	9	0	13	18	21	22	35	2		20160908 1530	1	TC1	5	40	357	55	129	48	84	63	39	119	177	43	56	42	82	141	103	60	56	38	59	97	88	54	38	48	39	26
20160727 1400	0	TC1	5	11	0	16	4	0	1	10	9	8	2	23	9	14	4		20160908 1600	1	TC1	5	0	98	22	24	33	30	29	11	96	72	9	24	42	23	31	84	44	6	36	38	37	117	22	88	55	20	9
20160727 1430	0	TC1	5	22	0	6	16	0	8	26	0	21	0	18	0	7	2		20160908 1630	1	TC1	5	28	131	34	26	31	27	65	22	9	92	16	28	33	40	43	11	27	34	13	18	49	52	17	23	17	12	8
20160727 1500	0	TC1	5	14	0	13	6	7	9	17	0	17	7	15	9	28	0		20160908 1700	1	TC1	5	45	84	35	33	57	2	75	6	28	77	22	50	25	47	86	32	40	30	35	30	58	63	21	50	19	7	12
20160727 1530	0	7h delay		8	1	6	10	5	11	31	7	19	7	10	25	81	10		20160908 1730	1	TC1	5	8	76	15	18	13	54	29	8	41	94	117	16	37	56	52	73	40	36	27	34	43	38	22	78	36	0	25
20160727 1600	0	7h delay		14	3	0	0	7	9	28	17	26	0	18	20	30	4		20160908 1800	1	TC1	5	4	40	14	26	21	97	80	10	17	82	17	14	88	28	52	46	34	23	26	16	57	124	60	49	84	0	22
20160727 1630	0	7h delay		17	0	21	24	9	16	22	12	34	15	17	6	32	11		20160908 1830	1	TC1	5	32	166	85	20	14	64	33	14	68	44	14	9	43	37	74	63	28	35	34	28	66	61	21	56	36	27	27
20160727 1700	0	7h delay		4	0	13	7	5	9	20	1	18	23	8	11	27	5		20160908 1900	1	TC1	5	9	52	37	11	10	51	31	8	0	58	2	0	66	32	43	79	49	91	35	18	48	49	27	23	30	30	22
20160727 1730	0	7h delay		9	0	5	5	37	7	16	1	36	13	10	20	0	6		20160908 1930	1	TC1	5	13	53	73	8	2	14	18	2	1	81	4	0	35	24	98	48	25	46	27	2	66	53	35	24	15	2	11
20160727 1800	0	7h delay		8	0	4	8	34	4	14	0	33	14	17	18	0	7		20160908 2000	1	TC1	5	4	40	14	7	0	17	6	2	0	81	0	20	22	2	43	43	38	30	23	4	43	61	38	9	0	21	14
20160727 1830	0	7h delay		3	0	4	8	0	11	10	0	40	14	16	8	3	0		20160908 2030	1	TC1	5	18	94	28	1	5	2	4	0	0	104	11	21	79	0	21	38	29	30	42	8	34	73	20	29	0	0	2
20160727 1900	0	7h delay		5	0	17	3	1	2	2	10	47	14	21	12	48	0		20160908 2100	1	TC1	5	6	93	22	6	29	20	4	0	0	51	20	19	40	36	2	19	6	35	2	16	33	44	65	6	0	0	10
20160727 1930	0	7h delay		0	0	6	3	13	2	2	0	43	13	42	15	22	2		20160908 2130	1	TC1	5	2	4	62	11	53	8	15	0	0	17	14	8	16	15	3	16	3	63	3	0	60	41	13	19	0	0	0
20160727 2000	0	7h delay		21	0	8	0	1	6	3	0	31	31	31	3	0	2		20160908 2200	1	TC1	5	65	39	28	53	21	0	0	0	0	33	1	3	2	0	0	9	37	24	2	0	10	18	30	0	0	0	0
20160727 2030	0	7h delay		7	0	16	2	2	0	2	0	33	24	14	0	15	0		20160908 2230	1	TC1	5	19	15	31	46	0	0	0	0	0	22	3	2	15	0	36	20	0	52	9	0	36	22	14	8	0	0	0
20160727 2100	0	7h delay		12	0	2	0	0	0	2	0	36	10	16	5	15	3		20160908 2300	1	TC1	5	3	18	15	19	0	0	0	2	7	0	8	11	0	0	8	3	0	29	0	0	0	4	9	1	0	0	0
20160727 2130	0	7h delay		6	0	6	2	0	0	0	0	15	11	14	0	9	0		20160908 2330	1	TC1	5	8	10	13	3	0	0	8	0	0	0	3	5	8	4	91	2	0	0	5	14	28	20	30	1	0	28	0
20160727 2200	0	7h delay		5	0	6	0	5	1	0	0	13	11	4	0	30	0		20160909 0000	1	TC1	5	4	2	3	75	0	0	4	0	0	0	0	3	11	7	6	7	0	0	0	1	35	12	14	0	0	0	0
20160727 2230	1	TC2	1	15	0	25	28	0	6	8	2	42	35	42	25	40	2		20160909 0030	1	TC1	5	11	28	7	9	0	0	0	0	0	0	0	3	25	0	2	2	27	0	0	0	23	2	29	14	36	0	0
20160727 2300	1	TC2	1	10	3	6	0	3	3	5	7	65	14	35	21	51	2		20160909 0100	1	TC1	5	6	127	0	0	0	0	5	0	0	0	0	3	6	0	12	41	132	0	0	16	50	0	35	0	0	0	0
20160727 2330	1	TC2	1	11	9	20	0	25	1	11	0	55	5	13	0	31	4		20160909 0130	1	TC1	5	4	1	27	9	3	0	11	0	0	0	0	8	14	8	0	0	21	0	6	9	0	0	43	5	5	0	0
20160728 0000	1	TC2	1	13	0	14	18	7	12	9	6	33	24	18	27	14	0		20160909 0200	1	TC1	5	4	48	13	15	0	0	0	0	0	0	0	24	4	0	0	13	0	0	0	6	5	0	19	15	1	0	5
20160728 0030	1	TC2	1	4	0	116	5	4	7	2	0	23	11	7	0	27	5		20160909 0230	1	TC1	5	4	95	1	0	0	8	18	0	0	0	2	3	21	0	103	26	2	11	5	0	8	0	6	0	19	0	35
20160728 0100	1	TC2	1	3	0	20	2	4	3	2	0	13	22	16	4	21	3		20160909 0300	1	TC1	5	4	52	1	0	3	0	10	0	0	26	1	3	1	9	50	40	0	0	22	0	13	18	0	0	3	0	18
20160728 0130	1	TC2	1	3	0	13	0	0	12	0	0	70	18	7	13	46	2		20160909 0330	0	TC1	5	0	8	5	0	0	0	0	0	0	2	0	0	0	0	6	0	0	0	0	0	67	0	0	0	2	0	2
20160728 0200	1	TC2	1	13	0	7	3	0	11	4	2	29	17	6	0	13	2		20160909 0400	0	TC1	5	0	0	0	0	0	0	0	0	0	1	0	0	0	0	0	0	0	0	0	0	3	0	0	0	0	0	0
20160728 0230	1	TC2	1	3	0	6	5	0	2	2	3	18	13	5	1	8	4		20160909 0430	0	TC1	5	9	3	0	0	0	0	0	0	0	25	0	0	5	0	0	0	0	0	0	0	2	0	0	0	0	0	1
20160728 0300	1	TC2	1	12	0	29	0	4	3	6	0	10	14	27	10	15	9		20160909 0500	0	TC1	5	0	5	0	8	0	0	0	0	0	1	18	4	0	13	4	0	0	0	0	0	14	0	0	0	8	0	60
20160728 0330	1	TC2	1	3	0	10	0	1	2	5	3	55	0	18	6	13	0		20160909 0530	0	TC1	5	0	8	0	15	0	6	20	0	0	0	0	0	8	6	8	0	0	0	0	0	50	0	0	0	5	0	0
20160728 0400	1	TC2	1	4	0	18	18	0	0	9	5	22	8	3	0	25	6		20160909 0600	0	TC1	5	0	72	0	5	6	1	5	0	0	7	6	1	5	13	11	0	0	0	0	0	2	2	0	0	7	0	4
20160728 0430	1	TC2	1	6	3	10	0	5	10	1	0	14	13	21	0	8	0		20160909 0630	0	TC1	5	0	2	0	4	3	10	0	0	0	28	0	15	1	26	17	0	0	0	0	0	13	9	5	37	2	0	0
20160728 0500	1	TC2	1	5	0	8	5	10	21	12	0	31	27	18	0	30	8		20160909 0700	0	TC1	5	0	0	0	4	4	12	0	0	0	8	9	18	28	8	18	54	0	0	0	0	14	0	0	18	0	0	3
20160728 0530	1	TC2	1	0	0	9	9	5	18	7	0	12	15	22	0	23	0		20160909 0730	0	TC1	5	12	64	0	11	8	0	0	5	0	32	0	4	8	9	17	20	0	0	17	1	0	0	0	14	27	0	9
20160728 0600	1	TC2	1	8	2	9	3	1	7	21	0	10	6	8	0	26	2		20160909 0800	0	TC1	5	2	5	0	10	14	7	29	15	0	30	19	15	9	24	24	57	4	0	24	33	61	0	5	38	16	15	16
20160728 0630	1	TC2	1	23	10	10	18	0	4	29	0	2	2	4	0	33	4		20160909 0830	0	TC1	5	8	63	0	13	0	0	21	1	5	15	8	0	8	18	47	16	0	0	18	15	27	19	0	19	21	0	12
20160728 0700	1	TC2	1	11	0	17	56	4	6	17	5	22	2	10	0	15	5		20160909 0900	0	TC1	5	0	82	0	9	0	16	28	6	0	38	3	2	27	33	31	31	0	0	18	27	24	14	41	23	45	23	20
20160728 0730	1	TC2	1	29	1	8	4	6	1	13	8	62	0	7	0	22	3		20160909 0930	0	TC1	5	0	15	0	22	0	0	24	1	2	12	3	0	13	26	13	13	12	0	17	7	21	10	0	44	58	15	6
20160728 0800	1	TC2	1	6	1	15	0	5	5	5	12	29	20	8	0	15	5		20160909 1000	0	TC1	5	0	52	0	39	0	11	0	3	0	31	24	0	5	40	21	34	8	0	0	0	39	7	11	20	45	8	1
20160728 0830	1	TC2	1	14	0	7	25	35	7	15	11	28	13	5	21	19	5		20160909 1030	0	TC1	5	4	128	0	16	0	39	0	5	5	48	8	0	12	26	5	1	21	0	0	5	3	24	11	13	31	31	45
20160728 0900	1	TC2	1	6	0	22	21	37	1	18	17	26	17	10	16	22	4		20160909 1100	0	TC1	5	12	81	2	10	50	14	2	1	4	45	15	0	7	14	7	37	29	0	0	5	9	14	4	17	25	6	3
20160728 0930	1	TC2	1	16	0	7	3	7	7	2	22	21	2	13	8	17	0		20160909 1130	0	TC1	5	0	119	9	11	10	22	0	68	13	20	2	0	2	38	3	9	20	0	0	0	28	6	3	0	60	38	11
20160728 1000	1	TC2	1	16	26	11	13	8	19	10	9	31	6	17	8	7	6		20160909 1200	0	TC1	5	0	62	10	14	0	14	5	9	48	26	5	0	27	28	26	0	27	26	0	0	15	8	0	0	43	14	19
20160728 1030	0	TC2	1	0	12	8	18	21	7	11	5	19	5	5	0	0	6		20160909 1230	0	TC1	5	0	68	0	66	0	6	15	7	0	32	9	0	12	48	17	0	12	0	0	0	16	119	0	0	30	5	9
20160728 1100	0	TC2	1	0	0	0	0	0	0	4	4	11	0	7	0	0	0		20160909 1300	0	TC1	5	0	83	14	33	0	19	17	13	16	33	5	0	9	32	10	0	12	0	22	0	21	22	0	0	13	15	1
20160728 1130	0	TC2	1	0	0	0	5	1	6	4	3	2	0	8	7	0	0		20160909 1330	0	TC1	5	0	164	0	20	4	20	36	7	4	56	16	0	14	6	41	0	16	14	29	0	8	0	0	0	54	16	13
20160728 1200	0	TC2	1	6	0	17	5	3	11	8	1	8	0	14	0	1	15		20160909 1400	0	TC1	5	0	128	0	39	27	5	19	11	12	22	20	12	0	0	29	31	6	32	8	2	30	0	0	0	30	0	13
20160728 1230	0	TC2	1	4	10	9	4	13	3	1	5	18	0	19	0	4	0		20160909 1430	0	TC1	5	2	99	5	26	29	13	9	8	2	38	8	20	0	0	13	65	34	0	15	66	16	0	0	41	25	0	11
20160728 1300	0	TC2	1	2	0	4	16	0	8	10	9	18	6	18	12	21	7		20160909 1500	0	TC1	5	0	0	3	73	19	24	31	6	0	48	0	15	20	2	28	21	17	23	11	24	48	73	0	37	39	11	9
20160728 1330	0	TC2	1	13	0	10	14	17	0	5	2	17	5	12	0	4	18		20160909 1530	0	7h delay		5	0	23	36	17	29	15	6	0	44	0	18	22	55	20	17	34	10	10	27	19	16	68	32	44	0	11
20160728 1400	0	TC2	1	7	0	18	8	9	6	1	15	5	0	11	5	0	4		20160909 1600	0	7h delay		4	0	21	15	18	11	24	16	0	41	8	20	21	35	26	64	34	0	10	37	8	44	11	64	12	21	13
20160728 1430	0	TC2	1	7	0	0	17	19	16	10	4	8	2	13	21	16	1		20160909 1630	0	7h delay		7	0	70	17	94	17	38	3	0	93	5	15	12	79	38	56	39	49	4	62	30	48	17	41	64	56	12
20160728 1500	0	TC2	1	13	0	21	5	9	1	13	5	38	5	3	0	15	9		20160909 1700	0	7h delay		10	23	13	19	0	16	20	2	16	69	0	37	14	48	41	32	28	13	3	44	27	21	17	9	61	38	21
20160728 1530	0	TC2	1	11	0	11	9	0	7	14	3	28	15	17	25	0	2		20160909 1730	0	7h delay		13	86	16	15	7	25	20	2	0	67	0	54	18	22	60	22	28	13	1	19	17	31	6	0	29	4	18
20160728 1600	0	TC2	1	38	20	5	21	0	2	17	7	30	17	9	26	18	4		20160909 1800	0	7h delay		2	0	22	32	13	13	15	2	0	50	0	16	14	95	30	82	67	39	9	14	41	21	23	60	23	0	18
20160728 1630	0	TC2	1	10	0	3	8	21	6	13	4	33	6	6	13	19	15		20160909 1830	0	7h delay		9	0	28	28	0	5	21	0	0	47	1	28	0	36	35	55	32	54	5	4	48	27	31	0	74	3	4
20160728 1700	0	TC2	1	11	0	10	3	0	7	9	0	25	2	8	15	20	2		20160909 1900	0	7h delay		7	0	14	0	1	6	12	0	5	46	0	33	6	9	30	13	46	51	2	3	27	8	27	0	0	0	0
20160728 1730	0	TC2	1	21	0	8	30	6	6	13	0	26	14	19	18	19	2		20160909 1930	0	7h delay		4	0	23	0	0	10	20	0	0	18	1	8	2	36	10	6	7	44	17	0	63	36	23	0	0	0	0
20160728 1800	0	TC2	1	19	5	5	0	23	8	12	2	24	8	22	21	2	2		20160909 2000	0	7h delay		7	132	16	0	0	14	5	0	0	0	0	9	0	11	11	0	4	46	1	0	37	4	14	135	4	10	0
20160728 1830	0	TC2	1	6	0	18	4	0	2	2	0	22	29	22	11	22	0		20160909 2030	0	7h delay		5	60	19	0	29	5	4	0	0	40	0	1	6	17	1	2	0	13	1	1	32	19	18	25	26	5	0
20160728 1900	0	TC2	1	11	0	22	0	0	4	5	0	28	7	28	8	3	3		20160909 2100	0	7h delay		3	0	38	0	0	1	1	0	0	6	0	6	0	0	13	0	0	12	3	0	0	6	16	44	22	0	0
20160728 1930	0	TC2	1	0	0	7	5	0	5	29	6	31	9	14	5	17	0		20160909 2130	0	7h delay		2	0	19	0	0	20	3	0	0	11	0	9	0	50	4	0	0	3	1	0	4	19	28	10	4	2	0
20160728 2000	0	TC2	1	14	0	15	0	8	0	1	0	42	18	31	22	11	1		20160909 2200	0	7h delay		0	65	26	0	0	10	0	0	0	0	0	7	10	0	0	0	0	0	0	0	9	2	24	21	29	0	0
20160728 2030	0	TC2	1	9	6	20	0	0	0	0	0	21	15	22	14	7	8		20160909 2230	1	TC2	1	11	295	50	77	33	31	75	22	4	86	62	27	159	38	70	131	80	72	12	40	175	130	59	56	79	57	27
20160728 2100	0	TC2	1	6	0	23	0	10	0	8	0	21	19	35	2	36	0		20160909 2300	1	TC2	1	13	59	16	4	0	60	0	3	0	4	17	13	44	30	1	60	11	36	7	0	32	25	73	27	0	9	38
20160728 2130	0	TC2	1	14	0	19	0	0	0	0	0	46	7	33	0	34	0		20160909 2330	1	TC2	1	27	0	20	21	6	39	37	1	0	26	0	18	22	22	4	31	41	43	0	0	6	35	77	20	0	0	13
20160728 2200	0	TC2	1	18	0	13	6	0	0	0	0	20	33	16	0	13	0		20160910 0000	1	TC2	1	21	46	9	14	0	14	14	4	0	0	12	12	8	22	0	14	2	30	4	0	20	4	18	0	2	0	11
20160728 2230	1	TC2	2	24	0	44	14	0	9	3	0	52	37	45	28	33	6		20160910 0030	1	TC2	1	4	0	8	24	0	44	56	0	0	17	0	10	13	14	0	24	0	15	0	8	7	6	17	71	0	0	13
20160728 2300	1	TC2	2	36	0	23	4	3	8	3	0	35	12	23	15	58	0		20160910 0100	1	TC2	1	4	0	2	5	0	9	9	0	0	0	0	3	17	0	18	32	25	33	1	0	28	1	21	2	0	0	7
20160728 2330	1	TC2	2	23	0	28	16	11	1	1	0	41	11	24	32	14	4		20160910 0130	1	TC2	1	11	0	0	25	3	12	14	0	0	0	29	5	33	12	7	6	0	27	7	0	43	28	5	23	0	0	2
20160729 0000	1	TC2	2	11	0	22	27	17	8	0	0	31	10	17	8	5	0		20160910 0200	1	TC2	1	6	87	5	6	1	9	0	0	0	15	3	2	10	10	1	18	2	4	7	0	32	4	4	10	0	0	8
20160729 0030	1	TC2	2	13	0	28	7	8	1	10	0	33	13	10	22	20	4		20160910 0230	1	TC2	1	3	19	0	18	1	0	0	0	2	0	0	7	8	15	0	25	10	11	7	0	27	12	10	41	0	12	13
20160729 0100	1	TC2	2	14	0	16	5	27	8	4	0	29	2	18	11	24	0		20160910 0300	1	TC2	1	0	14	12	19	0	0	8	0	0	0	7	4	9	19	5	2	0	2	5	2	15	0	5	0	4	0	7
20160729 0130	1	TC2	2	4	0	14	9	0	6	5	0	18	5	2	14	6	5		20160910 0330	1	TC2	1	11	135	86	12	0	5	7	0	0	4	0	8	7	46	13	13	0	17	0	25	32	0	7	0	29	0	0
20160729 0200	1	TC2	2	5	8	31	6	0	2	17	0	9	9	25	12	10	2		20160910 0400	1	TC2	1	0	4	19	4	2	2	12	0	0	0	4	5	19	21	19	33	0	7	7	0	59	0	19	10	8	0	12
20160729 0230	1	TC2	2	15	1	20	15	24	4	10	0	9	2	11	2	11	0		20160910 0430	1	TC2	1	16	26	13	7	4	41	6	1	0	5	4	8	20	35	15	34	0	32	4	0	0	6	21	20	14	19	10
20160729 0300	1	TC2	2	3	0	2	6	0	9	0	0	8	10	10	11	5	20		20160910 0500	1	TC2	1	2	21	0	9	0	9	6	1	1	5	28	9	15	22	13	6	0	0	11	17	17	1	0	0	15	10	24
20160729 0330	1	TC2	2	1	0	22	0	0	3	16	0	0	6	17	0	17	1		20160910 0530	1	TC2	1	1	60	8	10	15	8	48	0	1	14	0	0	15	10	16	27	7	28	2	11	38	0	0	0	6	10	11
20160729 0400	1	TC2	2	11	0	5	10	6	0	8	0	9	2	2	0	16	0		20160910 0600	1	TC2	1	12	32	0	8	7	35	64	11	1	11	1	21	14	47	10	26	0	63	8	26	17	31	0	0	43	6	6
20160729 0430	1	TC2	2	5	0	21	16	0	13	4	0	9	27	4	0	19	3		20160910 0630	1	TC2	1	0	106	11	23	92	26	20	8	3	66	4	7	21	25	32	80	27	1	8	7	35	13	9	24	4	16	4
20160729 0500	1	TC2	2	0	0	29	4	6	11	7	0	9	2	5	0	56	0		20160910 0700	1	TC2	1	13	79	16	42	22	37	18	9	3	56	4	6	20	60	24	55	0	55	11	35	35	45	2	0	37	21	2
20160729 0530	1	TC2	2	4	3	3	9	0	3	15	0	3	2	4	1	38	0		20160910 0730	1	TC2	1	8	48	30	12	50	34	29	3	4	41	22	19	60	0	25	50	0	3	6	47	25	32	8	43	14	0	14
20160729 0600	1	TC2	2	7	6	19	20	0	6	15	0	20	0	6	18	16	7		20160910 0800	1	TC2	1	3	63	21	16	1	31	35	2	6	52	14	8	16	5	18	27	5	57	9	14	20	28	3	48	18	19	22
20160729 0630	1	TC2	2	0	0	7	4	6	2	8	0	9	11	12	3	12	4		20160910 0830	1	TC2	1	10	75	5	31	12	2	19	4	10	69	4	19	19	38	31	48	32	8	11	120	23	36	30	13	28	33	13
20160729 0700	1	TC2	2	15	0	8	16	0	2	8	1	17	3	10	7	2	0		20160910 0900	1	TC2	1	8	50	0	30	9	12	42	9	6	49	10	7	8	49	0	52	64	3	11	2	28	29	14	54	143	36	4
20160729 0730	1	TC2	2	8	4	31	15	0	5	13	2	23	11	28	5	10	8		20160910 0930	1	TC2	1	2	97	26	22	8	20	54	12	22	46	11	19	14	22	27	84	38	69	10	23	43	30	13	31	47	27	22
20160729 0800	1	TC2	2	7	0	10	10	6	6	11	10	11	8	20	16	24	10		20160910 1000	1	TC2	1	15	85	8	16	10	8	18	13	5	30	9	22	26	29	23	42	35	5	12	31	36	36	8	67	30	17	11
20160729 0830	1	TC2	2	12	5	25	8	4	14	8	0	28	5	0	2	15	0		20160910 1030	0	TC2	1	144	14	1	12	1	0	1	3	0	24	6	127	24	20	16	8	8	24	1	10	0	17	7	3	5	17	6
20160729 0900	1	TC2	2	10	4	22	6	6	6	30	1	25	0	4	0	3	2		20160910 1100	0	TC2	1	6	55	5	10	0	30	8	0	0	19	0	21	4	29	0	21	6	0	3	1	0	0	0	0	0	0	0
20160729 0930	1	TC2	2	17	5	26	6	9	5	26	5	10	4	6	10	11	0		20160910 1130	0	TC2	1	0	158	27	17	6	8	1	4	0	11	8	0	19	1	100	32	33	0	0	20	0	8	0	21	0	0	23
20160729 1000	1	TC2	2	7	5	27	9	22	4	8	3	15	22	37	14	5	6		20160910 1200	0	TC2	1	0	55	31	12	0	0	0	3	0	25	6	0	22	0	8	24	0	0	11	15	0	23	0	7	0	31	6
20160729 1030	0	TC2	2	8	14	4	10	5	0	4	3	2	0	15	0	0	3		20160910 1230	0	TC2	1	15	82	8	67	3	0	0	2	0	18	3	0	21	0	22	36	0	0	10	15	31	27	0	53	12	14	22
20160729 1100	0	TC2	2	0	0	0	17	20	7	18	0	11	0	7	0	0	0		20160910 1300	0	TC2	1	0	129	18	15	0	9	14	18	0	8	8	27	11	22	7	75	0	0	0	38	16	49	0	41	20	0	6
20160729 1130	0	TC2	2	17	0	0	3	0	0	4	0	0	8	10	0	0	0		20160910 1330	0	TC2	1	0	109	7	34	0	3	20	2	0	38	2	12	21	46	30	9	0	0	0	12	17	8	4	36	11	0	2
20160729 1200	0	TC2	2	15	0	6	0	0	10	13	0	23	1	23	3	0	6		20160910 1400	0	TC2	1	0	123	12	19	0	65	11	12	0	89	0	15	11	24	23	0	14	0	0	7	17	43	3	96	12	0	0
20160729 1230	0	TC2	2	7	2	13	7	10	7	7	0	16	0	28	5	2	1		20160910 1430	0	TC2	1	7	57	16	4	0	44	27	0	0	73	3	18	30	31	21	0	54	34	0	6	19	24	4	43	26	0	6
20160729 1300	0	TC2	2	5	0	10	8	11	8	9	0	16	3	15	0	4	1		20160910 1500	0	TC2	1	3	79	0	10	12	10	20	0	0	58	0	21	19	47	26	0	13	13	1	11	32	0	5	23	50	0	0
20160729 1330	0	TC2	2	9	8	21	6	4	0	8	1	8	8	10	6	11	7		20160910 1530	0	TC2	1	56	122	6	4	93	11	41	0	0	48	0	5	24	41	13	31	18	0	180	0	12	0	18	30	2	0	11
20160729 1400	0	TC2	2	4	0	16	0	9	12	15	0	11	0	45	9	11	0		20160910 1600	0	TC2	1	10	173	1	17	61	18	18	1	11	57	7	24	14	51	29	135	28	8	6	0	28	0	17	53	8	48	1
20160729 1430	0	TC2	2	10	0	22	17	0	10	11	0	17	0	25	0	18	0		20160910 1630	0	TC2	1	11	50	21	15	4	6	14	4	0	49	0	21	16	35	26	18	8	37	11	0	25	40	26	12	7	6	7
20160729 1500	0	TC2	2	8	2	13	5	8	11	16	4	14	4	27	23	0	6		20160910 1700	0	TC2	1	13	0	13	5	4	17	26	2	0	68	0	15	21	26	28	17	9	1	6	26	41	29	27	7	0	0	21
20160729 1530	0	TC2	2	12	0	15	13	23	8	15	0	30	0	26	1	0	0		20160910 1730	0	TC2	1	59	0	7	30	0	16	25	6	0	70	2	14	7	38	21	37	28	18	5	27	57	36	22	0	6	10	0
20160729 1600	0	TC2	2	17	0	10	7	14	10	10	11	18	7	36	13	0	0		20160910 1800	0	TC2	1	17	0	0	8	0	0	48	0	0	70	39	7	8	36	9	8	20	26	3	2	39	44	68	0	3	10	6
20160729 1630	0	TC2	2	12	0	20	17	34	9	21	4	20	10	24	10	0	2		20160910 1830	0	TC2	1	9	0	8	18	0	0	0	3	0	77	0	15	9	50	19	6	12	0	24	0	19	73	13	0	23	0	2
20160729 1700	0	TC2	2	18	2	9	5	29	10	22	0	23	1	31	33	0	8		20160910 1900	0	TC2	1	4	44	17	2	0	3	6	0	0	63	0	3	11	1	11	0	1	37	0	10	50	31	16	4	21	0	9
20160729 1730	0	TC2	2	22	0	13	7	0	15	14	1	37	7	32	36	0	3		20160910 1930	0	TC2	1	2	84	10	14	0	0	0	2	0	12	0	11	6	17	15	3	10	30	4	6	37	31	23	0	7	10	9
20160729 1800	0	TC2	2	19	0	18	6	13	12	15	0	21	4	40	10	19	7		20160910 2000	0	TC2	1	0	23	9	15	0	0	0	0	0	30	6	5	5	6	3	4	10	24	0	9	44	12	18	28	0	15	0
20160729 1830	0	TC2	2	15	0	18	11	0	5	9	2	30	8	27	21	3	4		20160910 2030	0	TC2	1	0	72	45	1	28	0	0	3	0	9	0	5	0	25	85	3	5	15	2	25	41	9	19	0	0	1	0
20160729 1900	0	TC2	2	23	0	21	2	5	12	27	0	20	13	23	6	4	0		20160910 2100	0	TC2	1	26	29	19	0	31	17	7	0	0	22	0	7	12	19	5	0	3	28	0	0	14	20	14	10	0	0	0
20160729 1930	0	TC2	2	10	0	19	2	0	2	5	0	42	10	41	20	0	0		20160910 2130	0	TC2	1	4	119	20	5	5	0	0	2	0	0	6	1	6	0	0	18	0	36	0	0	21	7	20	0	6	54	2
20160729 2000	0	TC2	2	10	0	19	6	7	3	6	0	33	9	35	4	17	1		20160910 2200	0	TC2	1	0	1	23	14	0	0	14	0	0	0	0	1	2	0	0	0	0	39	1	0	3	48	48	19	2	1	4
20160729 2030	0	TC2	2	15	0	23	0	0	6	6	0	21	11	34	0	1	1		20160910 2230	1	TC2	2	52	263	83	48	13	28	80	15	10	94	25	27	39	33	40	64	69	62	73	43	159	112	114	98	49	110	16
20160729 2100	0	TC2	2	13	0	24	10	0	0	3	0	17	2	29	0	3	1		20160910 2300	1	TC2	2	25	71	23	19	1	0	37	8	0	112	0	11	10	41	33	9	118	45	8	0	85	15	44	25	12	9	6
20160729 2130	0	TC2	2	5	0	44	2	0	3	3	0	22	9	29	3	17	0		20160910 2330	1	TC2	2	24	80	32	28	15	1	84	0	3	16	0	14	15	18	22	43	14	47	2	13	74	11	22	14	56	9	8
20160729 2200	0	TC2	2	15	0	39	7	0	6	0	0	13	2	39	6	8	5		20160911 0000	1	TC2	2	20	0	22	13	2	3	10	7	0	33	17	14	19	7	26	6	28	70	4	2	41	28	21	0	9	0	1
20160729 2230	1	TC2	3	16	4	54	8	1	20	0	7	73	23	43	26	18	4		20160911 0030	1	TC2	2	6	18	0	10	0	8	36	0	0	30	0	9	44	14	7	32	17	43	10	0	34	0	33	0	3	26	4
20160729 2300	1	TC2	3	20	23	53	10	16	10	10	6	51	18	17	9	27	4		20160911 0100	1	TC2	2	1	58	4	36	58	5	2	3	13	24	10	9	15	5	0	35	5	19	5	0	21	24	23	0	0	47	0
20160729 2330	1	TC2	3	4	0	41	10	14	6	11	0	39	11	34	14	40	0		20160911 0130	1	TC2	2	1	0	19	30	3	8	41	0	0	45	0	10	11	14	5	42	0	10	1	1	36	21	25	2	0	0	2
20160730 0000	1	TC2	3	19	0	57	0	22	5	9	0	40	23	68	6	21	7		20160911 0200	1	TC2	2	0	0	0	12	1	0	26	2	0	38	0	4	34	24	0	16	0	0	3	0	100	7	22	4	26	0	0
20160730 0030	1	TC2	3	14	0	61	8	21	11	18	0	16	4	36	8	21	0		20160911 0230	1	TC2	2	0	0	10	23	2	11	63	0	1	24	7	3	23	23	13	4	0	104	7	0	23	8	27	0	30	0	8
20160730 0100	1	TC2	3	8	0	38	5	14	15	10	0	18	11	25	3	13	2		20160911 0300	1	TC2	2	0	39	7	2	0	9	17	5	0	13	4	4	25	4	5	2	65	9	0	32	0	4	12	3	13	0	0
20160730 0130	1	TC2	3	5	0	50	8	8	2	0	5	16	15	25	5	16	0		20160911 0330	1	TC2	2	10	9	42	14	49	8	23	0	0	3	2	16	13	20	11	11	2	37	4	0	5	12	8	55	0	0	14
20160730 0200	1	TC2	3	5	0	32	3	10	8	7	0	19	12	20	5	14	0		20160911 0400	1	TC2	2	0	74	22	5	40	10	23	0	0	80	0	6	24	14	17	14	0	44	3	15	25	0	5	0	19	43	5
20160730 0230	1	TC2	3	6	0	27	2	31	11	7	6	15	12	14	3	11	2		20160911 0430	1	TC2	2	3	9	0	10	12	22	26	3	0	183	11	15	31	11	10	13	0	12	1	3	3	3	14	21	0	7	9
20160730 0300	1	TC2	3	3	0	34	11	14	7	70	3	9	5	15	0	9	5		20160911 0500	1	TC2	2	0	37	0	6	14	15	0	2	4	101	0	5	41	9	12	8	13	5	12	13	117	14	7	63	8	9	0
20160730 0330	1	TC2	3	6	0	28	0	0	5	66	0	10	0	4	9	24	0		20160911 0530	1	TC2	2	15	23	14	9	6	28	35	6	0	23	0	3	43	12	7	34	10	11	16	5	15	34	2	22	3	1	9
20160730 0400	1	TC2	3	13	0	29	4	6	2	43	0	8	9	22	0	18	7		20160911 0600	1	TC2	2	0	72	43	30	28	16	34	2	0	147	12	8	24	32	22	48	0	20	14	102	63	22	108	32	23	66	2
20160730 0430	1	TC2	3	1	0	14	13	12	9	113	5	6	3	6	3	12	4		20160911 0630	1	TC2	2	8	9	9	22	28	27	12	10	4	152	2	9	18	23	9	51	0	0	7	17	22	2	9	23	8	0	4
20160730 0500	1	TC2	3	4	0	33	19	4	4	41	0	4	7	9	0	16	0		20160911 0700	1	TC2	2	11	34	1	26	17	23	22	1	0	32	8	13	36	12	42	31	23	20	18	8	31	8	9	30	27	39	8
20160730 0530	1	TC2	3	8	45	25	5	0	2	18	5	7	24	7	0	2	0		20160911 0730	1	TC2	2	1	118	55	24	8	22	31	1	5	54	12	15	20	0	44	72	43	9	24	20	28	10	8	34	37	0	7
20160730 0600	1	TC2	3	3	0	26	14	5	5	37	4	5	6	11	0	0	0		20160911 0800	1	TC2	2	14	21	3	12	8	5	22	2	4	38	5	17	9	0	21	37	4	0	36	21	5	4	1	26	28	13	15
20160730 0630	1	TC2	3	16	0	23	15	8	4	10	2	12	6	15	8	34	4		20160911 0830	1	TC2	2	23	116	16	18	7	13	22	12	15	58	0	37	12	49	8	62	27	24	14	78	49	36	22	33	17	31	6
20160730 0700	1	TC2	3	7	0	17	3	0	6	15	3	1	0	11	0	17	4		20160911 0900	1	TC2	2	12	64	17	12	5	14	30	7	8	88	0	21	12	48	17	147	19	1	32	25	26	35	18	52	10	4	2
20160730 0730	1	TC2	3	10	4	60	12	0	11	15	28	7	0	18	0	9	0		20160911 0930	1	TC2	2	8	0	0	24	19	11	68	12	63	48	0	15	22	41	23	74	21	0	19	25	66	45	25	31	33	0	20
20160730 0800	1	TC2	3	32	0	10	9	14	13	68	7	10	12	31	2	14	0		20160911 1000	1	TC2	2	3	0	38	31	19	20	46	8	20	79	0	12	23	49	15	44	23	0	26	14	60	28	17	85	26	0	12
20160730 0830	1	TC2	3	19	0	23	20	4	6	9	7	6	2	11	0	53	0		20160911 1030	0	TC2	2	0	0	60	3	3	2	21	0	23	21	0	0	26	1	4	1	0	0	0	0	6	7	0	6	3	0	0
20160730 0900	1	TC2	3	17	20	3	13	0	0	16	0	11	6	14	23	14	9		20160911 1100	0	TC2	2	0	0	6	0	6	0	0	0	0	9	4	0	19	14	5	0	0	0	0	0	0	0	0	0	0	0	5
20160730 0930	1	TC2	3	38	11	40	9	2	8	11	11	15	6	16	9	9	5		20160911 1130	0	TC2	2	21	0	6	4	0	30	15	7	5	0	1	0	14	0	7	47	0	0	3	1	0	15	31	4	18	39	0
20160730 1000	1	TC2	3	11	0	15	12	2	4	27	13	26	0	16	15	25	15		20160911 1200	0	TC2	2	0	0	29	16	0	7	0	1	0	13	4	0	18	0	30	20	0	0	28	52	19	14	19	14	13	0	0
20160730 1030	0	TC2	3	8	0	8	7	0	8	15	3	10	0	10	8	0	5		20160911 1230	0	TC2	2	0	0	66	7	0	2	0	5	0	9	0	0	13	0	17	47	0	0	6	49	6	0	6	29	19	26	0
20160730 1100	0	TC2	3	0	0	0	0	4	3	13	0	2	0	0	0	0	0		20160911 1300	0	TC2	2	1	0	25	5	0	0	0	0	1	26	0	0	18	0	7	26	16	0	7	8	6	0	8	24	35	8	0
20160730 1130	0	TC2	3	2	0	0	8	9	15	7	0	1	0	0	0	0	7		20160911 1330	0	TC2	2	6	0	17	4	0	0	40	3	73	15	0	0	50	5	11	42	13	0	7	5	8	35	16	48	13	16	0
20160730 1200	0	TC2	3	16	0	4	11	0	15	13	4	11	0	11	5	0	0		20160911 1400	0	TC2	2	3	0	7	2	0	0	52	0	7	13	7	9	20	45	23	72	0	0	22	13	0	3	14	0	7	12	7
20160730 1230	0	TC2	3	0	2	9	16	0	7	17	12	2	15	50	3	8	6		20160911 1430	0	TC2	2	7	0	74	7	20	11	65	0	8	71	21	13	29	40	18	0	0	30	17	10	17	0	1	20	11	2	6
20160730 1300	0	TC2	3	15	0	5	0	3	0	24	0	7	2	23	30	9	1		20160911 1500	0	TC2	2	28	57	11	17	21	0	13	13	0	23	4	13	15	21	26	0	29	0	6	1	28	25	0	69	4	5	8
20160730 1330	0	TC2	3	9	6	26	9	0	9	18	6	5	0	5	0	6	5		20160911 1530	0	TC2	2	8	19	7	8	20	23	19	1	0	125	7	14	24	47	28	0	14	57	9	7	5	16	0	25	12	7	6
20160730 1400	0	TC2	3	5	0	11	6	0	9	23	2	21	8	18	27	6	9		20160911 1600	0	TC2	2	6	0	23	11	8	0	28	3	0	66	2	12	17	0	31	0	9	18	1	5	4	4	0	3	52	82	2
20160730 1430	0	TC2	3	2	2	11	20	10	12	20	21	8	0	10	38	1	6		20160911 1630	0	TC2	2	10	0	27	3	13	5	10	5	0	94	0	20	13	25	17	93	46	19	12	5	26	25	0	43	20	2	6
20160730 1500	0	TC2	3	16	0	13	13	3	14	29	1	9	0	13	6	25	9		20160911 1700	0	TC2	2	29	26	23	11	1	1	19	5	0	63	2	15	31	31	13	68	7	22	7	11	40	0	0	59	4	5	0
20160730 1530	0	TC2	3	18	0	6	14	0	3	16	13	17	7	20	20	23	0		20160911 1730	0	TC2	2	17	0	27	3	12	0	13	0	0	87	0	9	13	0	24	12	7	7	6	0	42	17	12	37	0	9	0
20160730 1600	0	TC2	3	7	4	12	17	27	8	19	17	12	6	23	23	4	9		20160911 1800	0	TC2	2	14	24	14	3	13	0	2	4	0	33	0	28	11	0	7	13	0	8	5	17	34	51	8	0	13	0	0
20160730 1630	0	TC2	3	24	0	7	11	6	3	16	21	25	0	9	18	29	4		20160911 1830	0	TC2	2	23	0	47	7	5	4	3	0	0	47	0	12	17	36	22	24	6	17	22	22	75	10	19	29	3	3	0
20160730 1700	0	TC2	3	15	2	16	9	24	0	20	12	20	2	10	19	22	0		20160911 1900	0	TC2	2	21	0	33	7	2	1	6	3	0	72	0	4	9	36	18	17	0	8	0	0	29	18	32	44	0	5	1
20160730 1730	0	TC2	3	19	0	27	1	8	12	30	0	60	7	20	40	39	4		20160911 1930	0	TC2	2	7	41	39	0	0	4	6	2	0	74	0	17	8	16	15	0	2	12	15	4	54	16	28	12	0	0	0
20160730 1800	0	TC2	3	11	0	17	12	4	11	15	10	19	5	9	39	7	0		20160911 2000	0	TC2	2	21	2	35	0	0	39	13	0	0	55	0	13	8	33	0	15	0	6	5	4	100	5	35	5	0	0	1
20160730 1830	0	TC2	3	12	0	25	1	4	9	10	2	53	10	23	16	0	8		20160911 2030	0	TC2	2	21	0	32	1	0	26	10	3	0	99	0	15	6	17	10	0	10	25	5	0	68	19	35	10	0	3	2
20160730 1900	0	TC2	3	7	0	12	0	8	12	17	10	14	14	23	14	11	4		20160911 2100	0	TC2	2	8	15	33	1	0	0	0	1	0	108	0	5	5	0	0	13	5	19	14	0	56	0	21	30	0	0	0
20160730 1930	0	TC2	3	25	0	12	0	3	1	4	0	15	1	21	6	5	0		20160911 2130	0	TC2	2	4	0	31	0	0	0	4	0	0	0	0	1	3	29	0	4	4	0	5	0	34	24	13	0	0	0	0
20160730 2000	0	TC2	3	8	0	19	13	12	3	3	0	24	23	41	15	2	1		20160911 2200	0	TC2	2	0	0	41	0	21	0	6	2	0	0	0	9	11	0	0	0	0	31	10	0	13	15	8	14	0	0	0
20160730 2030	0	TC2	3	0	0	22	0	12	0	2	0	35	14	30	20	0	0		20160911 2230	1	TC2	3	52	112	74	13	48	6	103	25	22	77	2	20	60	64	53	47	47	43	18	47	65	142	53	69	53	43	35
20160730 2100	0	TC2	3	8	0	27	1	6	2	4	0	12	13	61	7	4	6		20160911 2300	1	TC2	3	8	3	18	7	44	2	5	2	0	28	0	12	34	29	23	14	8	55	12	8	75	25	41	47	29	8	14
20160730 2130	0	TC2	3	11	0	16	0	7	0	3	0	16	12	26	7	8	1		20160911 2330	1	TC2	3	3	0	21	5	15	5	15	10	0	9	0	8	28	18	23	34	0	42	33	8	34	28	44	81	28	0	3
20160730 2200	0	TC2	3	0	0	20	0	0	2	0	0	21	5	29	5	0	0		20160912 0000	1	TC2	3	7	0	41	5	3	4	12	3	0	18	2	12	22	17	1	35	0	48	60	5	55	5	34	46	4	0	0
20160730 2230	1	TC2	4	22	0	44	48	12	17	4	0	49	43	35	49	57	13		20160912 0030	1	TC2	3	0	104	33	0	26	3	21	5	0	9	0	9	11	17	22	18	5	50	17	2	31	10	37	66	13	0	4
20160730 2300	1	TC2	4	33	2	27	13	3	11	11	8	34	32	49	44	16	0		20160912 0100	1	TC2	3	5	0	15	10	2	0	20	6	0	37	2	5	37	7	8	26	0	41	0	24	32	16	13	30	0	0	0
20160730 2330	1	TC2	4	16	0	56	21	2	0	5	2	56	15	37	29	19	12		20160912 0130	1	TC2	3	3	0	4	2	7	6	0	0	0	12	0	7	36	7	15	34	0	20	29	6	14	0	9	21	27	35	0
20160731 0000	1	TC2	4	35	0	30	3	2	6	16	0	39	20	36	18	19	2		20160912 0200	1	TC2	3	0	0	7	1	6	5	5	4	0	51	1	13	25	4	4	47	0	51	18	2	12	8	18	42	27	0	0
20160731 0030	1	TC2	4	14	0	53	5	0	0	13	0	56	29	22	20	23	12		20160912 0230	1	TC2	3	31	22	0	0	6	0	17	2	3	17	2	2	20	0	3	15	0	20	5	6	10	10	13	12	14	0	0
20160731 0100	1	TC2	4	20	0	43	16	6	4	9	0	34	20	21	0	12	9		20160912 0300	1	TC2	3	4	0	6	8	37	11	4	6	0	30	0	11	12	0	4	53	0	30	0	0	1	1	9	0	12	19	6
20160731 0130	1	TC2	4	7	0	99	0	9	3	6	2	32	13	11	16	18	2		20160912 0330	1	TC2	3	13	0	0	9	6	18	14	0	0	25	8	8	10	17	4	22	0	12	4	23	10	0	4	0	17	0	5
20160731 0200	1	TC2	4	11	0	42	7	17	10	2	0	29	25	18	8	71	6		20160912 0400	1	TC2	3	4	15	2	9	22	2	35	7	4	3	0	22	21	4	12	13	0	47	22	11	0	29	9	0	13	0	12
20160731 0230	1	TC2	4	7	18	44	8	1	5	2	0	36	9	14	0	21	0		20160912 0430	1	TC2	3	9	0	4	5	10	4	6	0	0	33	0	7	8	13	14	25	0	22	70	15	19	26	3	0	11	0	0
20160731 0300	1	TC2	4	9	9	33	12	1	8	6	5	25	10	3	0	16	9		20160912 0500	1	TC2	3	21	0	5	12	10	15	12	2	2	13	0	2	9	6	4	3	0	6	102	0	50	10	3	6	17	6	12
20160731 0330	1	TC2	4	4	0	19	12	6	4	6	0	11	14	13	17	4	12		20160912 0530	1	TC2	3	12	0	8	12	3	4	6	8	7	6	14	16	23	15	10	51	0	18	9	19	3	6	1	0	14	9	7
20160731 0400	1	TC2	4	4	0	21	0	8	5	7	0	6	2	16	5	6	0		20160912 0600	1	TC2	3	3	33	15	4	17	16	9	0	0	6	5	13	27	18	17	29	0	0	2	17	18	21	0	0	26	0	8
20160731 0430	1	TC2	4	11	0	11	3	4	5	10	10	14	6	11	0	12	7		20160912 0630	1	TC2	3	26	0	0	26	5	3	29	7	0	16	2	9	16	5	15	58	14	28	12	17	13	10	9	34	27	9	4
20160731 0500	1	TC2	4	14	0	9	6	0	6	5	2	2	0	3	0	10	4		20160912 0700	1	TC2	3	9	16	21	3	10	3	2	2	8	31	5	0	31	18	8	60	14	7	2	70	32	21	5	30	10	4	6
20160731 0530	1	TC2	4	3	0	15	5	1	5	12	12	25	0	18	1	8	2		20160912 0730	1	TC2	3	17	19	19	14	3	2	0	5	2	40	2	0	24	17	37	75	46	0	62	35	40	27	13	43	75	8	7
20160731 0600	1	TC2	4	3	0	19	5	1	3	3	0	9	12	6	7	2	0		20160912 0800	1	TC2	3	22	154	10	13	29	1	0	3	9	65	7	0	21	28	8	78	30	9	13	16	42	34	14	28	4	15	4
20160731 0630	1	TC2	4	13	0	12	5	0	7	2	6	26	2	5	1	8	8		20160912 0830	1	TC2	3	9	31	6	8	11	30	0	3	5	32	2	4	11	17	3	50	5	0	18	36	22	28	4	38	25	12	8
20160731 0700	1	TC2	4	17	0	14	8	2	14	28	0	1	1	13	9	12	2		20160912 0900	1	TC2	3	14	20	5	16	19	1	6	6	4	49	2	0	26	11	3	48	15	0	23	19	25	38	15	76	20	9	5
20160731 0730	1	TC2	4	36	0	20	8	2	5	15	2	22	7	22	2	8	0		20160912 0930	1	TC2	3	11	71	7	22	11	10	6	13	13	58	5	0	21	2	19	13	29	8	25	15	24	23	20	32	28	29	6
20160731 0800	1	TC2	4	33	4	16	5	4	1	9	3	25	9	4	0	4	4		20160912 1000	1	TC2	3	24	49	3	33	11	9	27	7	13	33	4	7	16	0	14	48	39	0	12	29	31	39	4	27	17	6	2
20160731 0830	1	TC2	4	21	35	19	11	10	6	54	2	13	6	42	4	10	3		20160912 1030	0	TC2	3	62	30	8	1	2	0	15	0	0	7	2	3	8	2	16	2	1	0	14	17	11	8	8	0	3	45	5
20160731 0900	1	TC2	4	20	7	17	8	7	4	19	7	30	6	60	8	5	8		20160912 1100	0	TC2	3	6	0	0	34	3	10	0	0	0	9	5	0	4	11	0	3	0	0	0	0	0	0	1	0	0	0	0
20160731 0930	1	TC2	4	22	0	15	21	5	10	19	26	30	6	49	11	19	10		20160912 1130	0	TC2	3	25	0	1	4	9	10	18	2	6	18	10	1	42	16	15	40	0	0	11	39	10	15	22	0	10	0	5
20160731 1000	1	TC2	4	26	7	13	17	4	16	8	13	25	7	50	3	17	3		20160912 1200	0	TC2	3	22	27	2	6	0	4	7	5	0	18	3	4	22	0	0	15	100	0	14	18	12	0	10	66	4	0	0
20160731 1030	0	TC2	4	6	5	13	4	6	3	23	4	18	8	10	4	0	5		20160912 1230	0	TC2	3	8	80	14	15	0	39	10	0	9	10	6	5	18	19	7	9	6	0	7	16	13	0	21	36	12	0	1
20160731 1100	0	TC2	4	1	0	2	0	0	11	22	1	5	0	4	0	0	0		20160912 1300	0	TC2	3	16	6	5	8	3	1	21	5	0	92	2	10	28	22	12	6	2	0	3	12	3	0	49	0	3	15	2
20160731 1130	0	TC2	4	3	0	9	15	3	10	20	0	7	0	9	0	0	6		20160912 1330	0	TC2	3	12	86	2	0	0	25	15	6	2	55	1	1	20	19	24	0	7	0	15	36	23	0	24	0	10	0	6
20160731 1200	0	TC2	4	8	15	0	11	0	4	18	4	22	3	0	2	0	0		20160912 1400	0	TC2	3	15	20	8	6	0	0	5	0	0	28	2	15	13	7	32	0	43	4	17	10	2	2	38	0	10	17	9
20160731 1230	0	TC2	4	11	0	6	1	6	5	12	4	4	0	17	6	8	0		20160912 1430	0	TC2	3	11	43	14	9	11	0	15	12	0	56	0	11	29	29	20	0	27	0	9	21	14	0	6	2	28	4	1
20160731 1300	0	TC2	4	17	9	28	7	3	16	8	11	14	0	13	15	5	0		20160912 1500	0	TC2	3	10	0	0	18	19	22	1	3	0	33	4	15	20	21	21	0	0	13	16	38	11	27	16	21	38	10	5
20160731 1330	0	TC2	4	14	15	8	15	0	4	11	5	23	7	7	3	3	9		20160912 1530	0	TC2	3	10	0	4	0	53	7	8	19	0	55	3	6	27	45	9	0	0	0	23	32	8	3	24	0	0	40	4
20160731 1400	0	TC2	4	13	0	4	26	2	17	10	10	11	7	16	2	8	3		20160912 1600	0	TC2	3	14	0	12	0	1	15	12	13	0	66	14	3	15	19	11	77	39	6	16	51	35	0	28	25	6	0	10
20160731 1430	0	TC2	4	8	8	7	24	1	11	15	4	15	4	22	1	7	2		20160912 1630	0	TC2	3	8	0	7	7	0	4	12	11	10	63	12	20	40	0	3	20	10	22	9	9	38	4	15	0	0	17	0
20160731 1500	0	TC2	4	17	0	14	18	2	12	8	15	15	7	12	1	13	8		20160912 1700	0	TC2	3	28	0	18	2	11	8	32	10	2	31	0	15	30	0	13	9	14	1	18	16	48	28	28	2	28	14	8
20160731 1530	0	TC2	4	93	4	9	18	0	7	28	15	23	15	22	7	16	8		20160912 1730	0	TC2	3	23	52	12	1	0	5	18	12	0	53	32	11	39	0	14	3	8	20	25	13	22	0	67	1	8	6	2
20160731 1600	0	TC2	4	25	2	11	23	5	9	11	19	6	1	28	12	13	3		20160912 1800	0	TC2	3	37	11	28	10	17	8	13	2	0	42	1	9	14	0	67	9	10	10	20	16	27	51	20	9	0	2	3
20160731 1630	0	TC2	4	18	8	23	12	0	7	5	2	32	5	23	14	28	13		20160912 1830	0	TC2	3	36	0	10	6	3	0	1	3	3	38	0	6	19	18	7	32	2	14	0	4	33	5	72	9	0	0	3
20160731 1700	0	TC2	4	14	0	15	11	6	5	7	21	20	25	18	12	18	0		20160912 1900	0	TC2	3	28	0	21	5	5	1	3	4	0	63	5	6	23	20	13	0	0	5	0	4	45	4	54	6	0	5	0
20160731 1730	0	TC2	4	12	0	15	5	2	8	4	7	38	8	23	14	24	5		20160912 1930	0	TC2	3	26	0	20	3	2	0	12	0	0	24	0	3	14	15	0	0	8	7	0	2	71	10	35	0	0	0	3
20160731 1800	0	TC2	4	12	0	11	13	1	7	1	3	9	0	18	15	16	7		20160912 2000	0	TC2	3	6	112	63	1	0	3	2	0	0	47	0	9	5	16	0	0	3	6	2	11	59	45	33	0	0	0	0
20160731 1830	0	TC2	4	1	0	23	5	7	17	3	22	12	7	18	9	12	5		20160912 2030	0	TC2	3	23	0	24	0	0	21	0	0	0	41	40	1	15	12	0	0	0	11	3	5	44	9	14	0	0	0	0
20160731 1900	0	TC2	4	3	0	17	5	3	5	10	0	15	0	36	15	10	1		20160912 2100	0	TC2	3	21	0	27	10	1	4	13	0	33	40	18	2	6	0	0	0	0	14	0	4	55	2	12	0	0	0	0
20160731 1930	0	TC2	4	8	0	19	13	1	8	2	0	20	4	19	11	7	3		20160912 2130	0	TC2	3	7	4	25	5	0	0	0	0	0	9	8	4	13	9	0	0	0	13	0	0	29	0	29	0	0	0	0
20160731 2000	0	TC2	4	8	0	35	5	8	1	13	0	17	27	40	3	10	0		20160912 2200	0	TC2	3	18	0	19	0	0	16	0	20	0	24	6	8	3	3	48	0	36	16	0	0	47	5	28	29	0	0	2
20160731 2030	0	TC2	4	6	0	13	5	0	11	2	0	21	18	25	6	9	3		20160912 2230	1	TC2	4	49	149	60	46	9	11	67	39	8	59	56	22	66	59	40	41	261	45	57	51	89	58	39	139	115	43	32
20160731 2100	0	TC2	4	7	0	34	0	0	6	7	0	39	3	21	6	5	0		20160912 2300	1	TC2	4	18	40	25	12	6	39	0	6	1	48	3	9	16	8	19	98	8	27	13	0	85	8	19	34	3	7	7
20160731 2130	0	TC2	4	2	0	34	8	8	0	2	0	16	19	22	2	0	0		20160912 2330	1	TC2	4	11	67	30	10	7	0	21	3	0	39	6	9	15	26	16	31	16	50	6	11	53	26	30	46	15	20	5
20160731 2200	0	TC2	4	5	0	22	0	1	1	1	1	17	8	32	0	6	0		20160913 0000	1	TC2	4	14	110	24	0	3	16	11	5	22	60	0	10	16	11	10	14	11	44	4	0	121	12	31	54	25	10	3
20160731 2230	1	TC2	5	18	0	48	16	4	21	7	0	48	53	48	20	24	6		20160913 0030	1	TC2	4	17	88	31	2	5	5	17	2	0	39	8	6	28	15	2	2	7	70	8	28	32	8	23	26	21	8	3
20160731 2300	1	TC2	5	13	0	44	0	13	48	16	0	46	22	34	23	19	12		20160913 0100	1	TC2	4	13	52	7	2	74	0	15	12	0	24	1	6	24	10	13	39	0	52	4	0	32	21	14	26	8	9	11
20160731 2330	1	TC2	5	16	0	33	8	5	10	10	2	39	25	25	9	19	7		20160913 0130	1	TC2	4	1	0	14	10	8	0	11	0	0	30	9	3	21	17	6	36	0	37	4	12	38	8	47	39	20	10	4
20160801 0000	1	TC2	5	24	0	39	9	12	4	3	0	99	40	30	5	20	5		20160913 0200	1	TC2	4	12	45	0	17	6	13	16	2	0	63	0	9	21	8	4	5	35	28	6	0	26	5	6	36	23	4	0
20160801 0030	1	TC2	5	15	0	33	11	2	7	16	0	98	25	23	5	13	5		20160913 0230	1	TC2	4	5	0	9	8	173	4	2	2	0	23	0	14	19	14	5	24	18	28	8	6	9	17	0	0	0	0	3
20160801 0100	1	TC2	5	20	0	28	9	7	12	5	0	60	30	16	12	24	2		20160913 0300	1	TC2	4	6	15	2	4	8	7	29	0	0	18	0	4	17	10	6	16	26	25	3	0	11	0	6	0	17	15	0
20160801 0130	1	TC2	5	2	0	32	15	0	3	8	20	27	33	4	6	6	0		20160913 0330	1	TC2	4	1	1	7	20	0	0	3	2	0	15	0	5	9	1	7	5	0	20	7	0	24	0	0	0	21	0	0
20160801 0200	1	TC2	5	15	0	21	16	0	7	10	2	45	31	6	2	3	10		20160913 0400	1	TC2	4	5	48	0	3	0	0	28	8	0	37	4	22	24	27	15	10	0	18	0	2	8	0	15	0	7	0	4
20160801 0230	1	TC2	5	15	6	19	5	5	8	7	5	21	38	9	9	6	4		20160913 0430	1	TC2	4	2	15	4	10	0	33	14	0	0	11	0	7	10	13	14	8	8	16	7	12	17	0	18	0	15	16	1
20160801 0300	1	TC2	5	6	0	7	9	8	4	8	3	27	30	8	0	0	1		20160913 0500	1	TC2	4	5	3	15	4	2	7	62	0	1	40	6	7	31	17	0	41	0	6	13	38	27	0	37	17	12	9	0
20160801 0330	1	TC2	5	7	0	20	21	2	0	30	0	9	1	1	3	0	15		20160913 0530	1	TC2	4	0	5	0	7	7	4	29	3	2	10	2	5	9	24	11	13	12	4	2	39	10	0	15	0	10	0	3
20160801 0400	1	TC2	5	4	0	19	1	6	6	14	10	11	17	3	2	5	5		20160913 0600	1	TC2	4	19	52	15	8	0	18	13	0	1	41	5	12	19	18	6	56	0	10	18	19	56	0	0	44	16	0	2
20160801 0430	1	TC2	5	9	0	13	28	0	17	6	3	3	13	4	6	9	7		20160913 0630	1	TC2	4	16	0	18	13	2	10	29	2	19	34	6	10	12	15	2	16	16	17	20	19	30	3	9	45	21	18	2
20160801 0500	1	TC2	5	5	0	9	7	0	3	6	0	8	6	16	0	5	0		20160913 0700	1	TC2	4	1	21	0	20	21	40	22	8	4	41	3	15	18	0	26	43	16	0	6	24	19	0	0	8	21	24	7
20160801 0530	1	TC2	5	5	0	11	10	2	11	8	3	22	7	9	0	0	0		20160913 0730	1	TC2	4	7	98	86	23	15	21	43	15	9	38	6	11	37	0	19	33	16	6	6	22	13	35	12	85	26	10	3
20160801 0600	1	TC2	5	11	0	21	5	2	7	10	6	6	16	3	0	6	4		20160913 0800	1	TC2	4	5	54	15	9	4	2	23	2	8	48	5	11	35	0	8	33	5	3	18	23	25	7	6	51	31	9	11
20160801 0630	1	TC2	5	5	0	12	10	0	4	21	31	35	11	7	0	6	2		20160913 0830	1	TC2	4	5	6	30	88	7	26	13	16	3	10	11	4	26	1	5	34	9	3	20	9	13	23	14	45	25	27	5
20160801 0700	1	TC2	5	10	9	22	17	7	19	4	0	18	0	0	0	1	3		20160913 0900	1	TC2	4	15	120	31	23	20	13	14	12	16	33	52	0	17	24	5	72	49	8	19	32	34	19	18	53	10	9	5
20160801 0730	1	TC2	5	10	0	13	18	1	7	30	30	22	12	12	16	8	8		20160913 0930	1	TC2	4	3	56	9	13	8	5	8	6	27	20	17	0	29	22	7	62	43	2	17	6	15	25	5	24	20	12	9
20160801 0800	1	TC2	5	6	0	19	11	4	5	21	4	11	8	8	29	14	0		20160913 1000	1	TC2	4	8	76	18	15	26	22	0	3	120	34	10	0	13	18	9	46	7	0	9	9	2	33	12	83	30	22	5
20160801 0830	1	TC2	5	23	0	14	25	5	9	12	5	12	5	10	11	4	5		20160913 1030	0	TC2	4	4	1	0	5	0	12	0	0	79	58	3	0	3	0	23	12	4	0	2	0	25	9	5	8	21	0	0
20160801 0900	1	TC2	5	11	0	16	12	0	9	12	9	20	8	9	19	0	7		20160913 1100	0	TC2	4	8	0	0	1	18	16	0	2	0	18	0	0	10	2	10	0	0	0	0	0	0	0	0	0	3	0	4
20160801 0930	1	TC2	5	18	7	28	15	3	17	89	7	22	11	19	17	0	1		20160913 1130	0	TC2	4	13	4	14	10	10	12	0	1	6	0	10	0	10	38	44	27	11	0	5	0	0	10	0	4	22	0	5
20160801 1000	1	TC2	5	18	0	21	22	6	18	26	0	36	8	5	13	0	9		20160913 1200	0	TC2	4	9	27	0	1	57	14	0	2	13	7	0	7	8	0	6	13	9	0	9	0	30	16	0	37	13	9	0
20160801 1030	0	TC2	5	11	0	4	22	0	13	8	3	29	5	6	0	0	10		20160913 1230	0	TC2	4	5	1	10	11	0	0	0	15	1	10	1	9	30	20	3	109	0	0	4	23	0	9	3	48	25	0	0
20160801 1100	0	TC2	5	6	0	1	0	0	1	14	0	15	7	0	3	0	0		20160913 1300	0	TC2	4	40	33	10	0	0	0	30	8	6	31	11	7	25	26	23	15	0	0	0	115	0	2	19	38	56	6	0
20160801 1130	0	TC2	5	3	0	6	7	0	5	10	25	6	4	0	0	0	10		20160913 1330	0	TC2	4	14	9	0	0	0	0	13	3	0	43	5	10	38	20	18	68	0	0	0	75	19	0	17	13	15	2	15
20160801 1200	0	TC2	5	0	6	3	3	0	11	14	6	10	5	7	0	0	14		20160913 1400	0	TC2	4	5	58	0	1	0	10	27	13	7	18	18	5	20	26	28	18	40	0	0	9	18	0	41	47	22	0	0
20160801 1230	0	TC2	5	8	20	24	16	2	6	15	3	46	0	0	10	11	2		20160913 1430	0	TC2	4	26	41	0	5	27	2	6	2	0	83	0	2	63	0	19	52	42	3	0	21	7	0	18	0	14	0	3
20160801 1300	0	TC2	5	3	0	16	10	0	12	13	10	13	9	16	5	0	3		20160913 1500	0	TC2	4	6	66	2	0	23	18	31	10	1	46	2	5	25	17	20	78	13	7	18	32	23	0	21	21	27	9	2
20160801 1330	0	TC2	5	12	0	12	5	0	2	9	0	9	4	23	8	0	4		20160913 1530	0	TC2	4	29	0	0	0	24	16	18	18	0	49	3	8	38	14	32	80	12	0	16	13	45	0	27	11	36	23	0
20160801 1400	0	TC2	5	15	10	17	18	3	9	21	10	13	13	0	11	16	0		20160913 1600	0	TC2	4	23	0	11	1	8	4	6	10	3	92	1	8	45	12	22	60	1	37	7	27	18	0	3	41	6	26	0
20160801 1430	0	TC2	5	8	0	15	11	11	9	12	8	2	1	8	5	2	10		20160913 1630	0	TC2	4	14	0	10	6	6	5	26	1	0	48	11	11	25	8	64	56	7	15	8	7	28	10	17	27	0	18	2
20160801 1500	0	TC2	5	8	0	20	18	0	15	14	4	3	12	0	2	9	5		20160913 1700	0	TC2	4	10	0	25	0	0	11	30	10	3	98	66	10	25	25	8	33	6	62	5	10	16	22	51	2	8	1	0
20160801 1530	0	TC2	5	22	0	29	18	5	3	10	19	18	13	19	9	13	0		20160913 1730	0	TC2	4	3	66	1	4	3	0	9	7	0	67	0	14	19	16	18	105	9	28	0	2	14	31	18	39	0	0	2
20160801 1600	0	TC2	5	9	0	14	8	1	8	11	2	21	21	12	11	3	2		20160913 1800	0	TC2	4	16	17	12	4	1	5	9	3	39	99	1	6	32	18	7	84	3	0	3	5	26	13	6	22	0	3	0
20160801 1630	0	TC2	5	29	19	18	17	6	21	11	41	24	17	26	23	5	5		20160913 1830	0	TC2	4	12	43	16	0	0	0	1	9	5	97	0	15	104	15	15	40	10	15	3	17	42	14	13	18	12	0	10
20160801 1700	0	TC2	5	27	0	19	23	0	7	25	8	26	29	11	14	16	0		20160913 1900	0	TC2	4	8	4	30	0	0	5	15	3	11	19	3	28	55	4	56	17	4	0	11	2	54	23	20	9	23	4	19
20160801 1730	0	TC2	5	3	2	5	10	6	11	23	0	41	9	8	25	8	2		20160913 1930	0	TC2	4	2	8	37	4	0	0	0	2	0	11	0	2	23	10	2	10	0	23	1	0	83	8	32	67	6	0	1
20160801 1800	0	TC2	5	13	0	13	0	6	5	15	0	15	11	11	16	1	0		20160913 2000	0	TC2	4	7	67	20	3	0	0	0	0	0	28	0	5	17	19	6	33	1	7	0	0	41	22	18	5	0	0	8
20160801 1830	0	TC2	5	30	0	18	16	0	10	8	7	26	6	8	15	11	0		20160913 2030	0	TC2	4	1	0	23	2	0	2	0	6	0	32	92	8	25	15	0	45	0	34	0	0	46	6	19	9	0	0	0
20160801 1900	0	TC2	5	31	9	16	6	7	10	7	0	17	8	18	24	7	2		20160913 2100	0	TC2	4	3	0	44	11	0	0	0	0	0	75	0	5	9	7	5	48	0	28	1	4	43	11	38	27	3	0	0
20160801 1930	0	TC2	5	10	0	14	12	4	5	2	0	35	17	19	16	6	2		20160913 2130	0	TC2	4	1	0	15	0	0	0	17	0	2	3	0	11	12	82	0	26	0	11	2	3	12	9	9	28	14	3	0
20160801 2000	0	TC2	5	8	0	41	0	4	13	11	0	29	23	19	23	6	4		20160913 2200	0	TC2	4	4	45	14	3	0	0	44	0	0	26	0	2	24	11	5	26	0	17	0	5	26	11	14	0	12	0	0
20160801 2030	0	TC2	5	7	0	15	5	10	2	5	15	27	9	27	0	4	0		20160913 2230	1	TC2	5	35	127	71	28	2	47	47	47	12	107	13	9	59	31	25	73	53	51	20	34	83	107	19	111	53	82	29
20160801 2100	0	TC2	5	9	2	28	2	5	5	1	19	26	11	21	7	6	0		20160913 2300	1	TC2	5	6	3	39	6	5	18	22	15	7	51	12	6	27	9	11	17	7	25	20	0	68	35	28	37	27	0	2
20160801 2130	0	TC2	5	0	0	13	6	8	9	2	0	28	9	19	8	3	6		20160913 2330	1	TC2	5	11	29	41	5	2	19	7	15	15	37	0	2	23	12	4	4	18	98	2	35	51	50	22	68	117	14	6
20160801 2200	0	TC2	5	3	0	6	13	17	0	4	12	55	26	19	19	2	0		20160914 0000	1	TC2	5	11	29	21	3	46	12	37	29	3	26	25	9	23	17	10	18	5	71	7	3	54	27	29	56	14	12	11
20160801 2230	1	DD	1	18	11	28	13	45	10	12	0	51	37	24	34	36	6		20160914 0030	1	TC2	5	0	27	24	7	18	4	1	2	8	15	4	13	13	7	8	13	24	56	2	20	83	10	40	31	16	18	4
20160801 2300	1	DD	1	30	18	26	14	5	8	28	0	35	37	33	14	23	10		20160914 0100	1	TC2	5	10	10	24	5	10	0	40	3	15	13	9	8	18	14	6	33	2	63	15	2	22	20	7	45	15	1	7
20160801 2330	1	DD	1	9	0	24	21	6	9	15	0	30	42	33	10	13	3		20160914 0130	1	TC2	5	3	29	3	8	73	0	16	1	1	0	13	8	24	9	8	17	9	56	3	17	24	0	13	27	8	2	3
20160802 0000	1	DD	1	24	0	34	11	8	9	10	0	26	32	24	13	12	12		20160914 0200	1	TC2	5	6	80	15	6	26	9	8	6	0	3	4	10	9	3	4	39	0	51	2	21	11	0	4	56	30	11	2
20160802 0030	1	DD	1	15	16	27	4	2	5	14	0	48	28	20	22	12	17		20160914 0230	1	TC2	5	4	1	19	4	4	2	23	3	0	8	1	10	11	16	12	9	0	24	8	2	26	8	8	42	6	3	11
20160802 0100	1	DD	1	20	3	30	14	7	14	36	0	37	29	15	4	7	9		20160914 0300	1	TC2	5	0	24	0	3	8	0	19	3	0	8	8	12	20	9	9	2	3	12	5	19	17	16	2	26	12	13	0
20160802 0130	1	DD	1	17	0	21	5	5	10	8	13	30	51	26	0	8	7		20160914 0330	1	TC2	5	4	50	6	6	7	12	30	0	0	10	18	9	26	4	1	13	0	16	0	29	31	21	10	80	10	0	3
20160802 0200	1	DD	1	18	0	35	4	0	2	14	4	22	28	7	8	7	2		20160914 0400	1	TC2	5	3	14	9	5	14	0	10	8	0	18	17	16	14	2	8	9	0	38	5	10	8	5	14	81	89	0	4
20160802 0230	1	DD	1	7	0	33	13	4	12	17	0	12	19	5	2	7	0		20160914 0430	1	TC2	5	3	13	0	7	0	0	18	0	0	4	18	8	31	0	3	28	0	6	6	14	29	7	23	68	13	20	1
20160802 0300	1	DD	1	9	0	11	55	0	7	13	0	6	18	5	7	3	0		20160914 0500	1	TC2	5	6	0	4	13	8	0	22	6	0	15	7	8	9	2	10	71	0	17	4	18	13	10	8	57	17	0	0
20160802 0330	1	DD	1	11	0	17	4	0	7	17	4	18	15	0	5	3	8		20160914 0530	1	TC2	5	3	49	0	28	19	2	13	0	0	36	20	16	23	30	5	47	5	32	2	41	37	5	8	21	5	22	15
20160802 0400	1	DD	1	4	0	29	22	2	1	9	0	5	20	8	11	9	0		20160914 0600	1	TC2	5	17	11	10	9	6	0	13	4	0	72	19	12	24	15	2	27	0	15	2	14	0	25	9	36	100	2	14
20160802 0430	1	DD	1	11	0	32	1	5	3	11	5	15	15	12	0	2	0		20160914 0630	1	TC2	5	3	48	4	8	19	14	18	5	0	63	9	5	15	27	0	16	17	6	3	57	58	0	0	40	14	20	6
20160802 0500	1	DD	1	5	0	13	8	3	13	14	5	15	18	10	7	2	6		20160914 0700	1	TC2	5	23	8	24	12	15	5	96	82	7	28	11	13	17	8	0	29	2	38	4	30	34	4	6	38	0	5	11
20160802 0530	1	DD	1	8	0	7	15	1	1	65	2	14	13	9	10	10	6		20160914 0730	1	TC2	5	15	51	4	15	26	25	13	26	32	19	27	2	19	4	8	16	0	11	9	17	16	6	2	11	14	12	7
20160802 0600	1	DD	1	15	0	34	9	0	2	17	11	7	11	18	0	3	7		20160914 0800	1	TC2	5	25	40	9	7	24	2	31	19	0	0	92	1	21	0	7	17	0	0	6	30	15	13	7	43	21	15	7
20160802 0630	1	DD	1	7	0	7	12	0	5	13	7	1	2	10	0	0	10		20160914 0830	1	TC2	5	24	88	16	11	11	18	41	20	7	0	93	0	8	0	11	39	0	43	15	40	26	9	14	0	29	6	22
20160802 0700	1	DD	1	27	0	21	17	2	5	81	3	14	8	6	8	8	6		20160914 0900	1	TC2	5	15	49	17	10	11	8	38	59	0	47	40	0	23	0	13	7	0	22	2	26	19	13	8	0	10	8	14
20160802 0730	1	DD	1	26	4	18	25	3	7	24	5	8	14	9	6	10	6		20160914 0930	1	TC2	5	6	111	1	7	10	0	38	12	3	33	55	0	18	1	6	29	0	18	14	20	10	19	21	7	14	0	9
20160802 0800	1	DD	1	17	0	22	8	7	8	22	3	7	7	26	0	16	5		20160914 1000	1	TC2	5	1	72	0	6	3	296	24	17	10	28	36	4	11	16	9	31	17	0	10	50	34	12	29	53	12	0	16
20160802 0830	1	DD	1	6	2	27	20	0	6	30	16	23	16	7	13	14	8		20160914 1030	0	TC2	5	4	44	0	5	0	24	0	1	0	12	21	0	42	0	12	3	8	21	0	22	0	0	4	26	0	0	0
20160802 0900	1	DD	1	33	19	22	15	6	4	15	4	36	4	10	7	13	5		20160914 1100	0	TC2	5	5	0	0	7	0	0	0	6	0	12	14	0	9	0	15	20	0	3	0	0	0	0	3	13	0	0	0
20160802 0930	1	DD	1	13	0	13	19	1	20	29	8	16	17	30	2	14	13		20160914 1130	0	TC2	5	0	36	0	15	0	64	17	32	4	18	2	0	14	16	12	57	0	6	4	27	1	15	16	3	0	0	4
20160802 1000	1	DD	1	23	16	14	26	0	12	22	12	14	23	3	13	25	1		20160914 1200	0	TC2	5	10	68	6	10	18	32	0	24	0	30	0	0	11	0	15	25	0	1	12	19	21	7	2	56	16	0	12
20160802 1030	1	DD	1	10	7	19	26	0	12	16	11	9	11	21	2	11	6		20160914 1230	0	TC2	5	3	70	0	3	24	13	0	10	0	39	9	3	10	15	0	2	16	1	0	24	18	13	12	23	29	0	13
20160802 1100	1	DD	1	20	20	37	23	0	21	25	19	18	30	0	11	17	14		20160914 1300	0	TC2	5	0	109	2	1	21	25	0	0	2	35	1	9	14	17	14	0	4	3	10	10	16	2	0	20	27	11	0
20160802 1130	1	DD	1	4	5	25	30	6	11	20	15	26	17	12	10	12	9		20160914 1330	0	TC2	5	20	0	3	2	14	20	0	27	1	41	3	23	18	0	5	0	0	19	10	19	1	0	0	38	26	0	3
20160802 1200	1	DD	1	11	16	32	22	2	16	27	15	17	13	10	5	17	3		20160914 1400	0	TC2	5	2	0	4	3	9	22	43	19	0	60	25	8	23	17	17	0	30	35	7	19	0	39	0	43	25	0	2
20160802 1230	1	DD	1	27	30	15	23	0	14	15	27	24	18	7	15	7	14		20160914 1430	0	TC2	5	3	31	2	3	19	9	15	19	3	80	0	28	40	17	18	0	18	0	14	8	33	0	0	14	20	0	0
20160802 1300	1	DD	1	23	21	24	38	9	27	14	12	16	29	10	9	20	2		20160914 1500	0	TC2	5	0	0	6	1	7	23	1	39	3	64	3	14	18	6	24	15	10	28	13	0	11	0	0	17	5	0	1
20160802 1330	1	DD	1	9	14	33	23	3	17	18	10	13	28	12	6	11	10		20160914 1530	0	TC2	5	15	0	0	6	0	15	32	16	0	106	8	13	20	17	18	0	46	10	14	9	21	0	7	33	12	3	3
20160802 1400	1	DD	1	9	0	15	35	5	16	20	9	23	27	60	12	26	2		20160914 1600	0	TC2	5	16	0	44	7	0	12	12	61	0	89	0	13	26	5	8	11	26	32	8	16	18	0	16	69	30	0	0
20160802 1430	1	DD	1	16	0	29	31	8	23	18	18	20	15	68	18	23	2		20160914 1630	0	TC2	5	5	0	19	1	0	7	17	17	0	104	0	9	31	2	9	8	8	9	7	7	31	0	11	57	10	0	0
20160802 1500	1	DD	1	11	18	29	31	0	18	8	36	35	17	26	38	42	14		20160914 1700	0	TC2	5	5	0	62	2	0	9	2	12	4	68	7	30	20	9	8	6	17	21	6	35	2	50	7	26	0	0	3
20160802 1530	1	DD	1	4	0	48	17	4	20	4	11	17	19	23	17	57	4		20160914 1730	0	TC2	5	2	0	19	2	0	5	57	13	4	93	3	4	33	0	24	2	25	21	9	3	40	14	45	18	33	5	5
20160802 1600	1	DD	1	20	0	43	21	6	35	10	29	32	20	46	30	21	8		20160914 1800	0	TC2	5	16	186	26	9	2	3	14	4	0	95	8	30	7	8	8	5	38	8	0	0	17	16	13	61	0	4	0
20160802 1630	1	DD	1	12	7	51	23	11	23	8	18	41	38	12	31	28	4		20160914 1830	0	TC2	5	14	3	26	11	2	1	7	23	0	59	8	10	36	0	2	7	2	24	2	9	34	38	3	2	0	0	5
20160802 1700	1	DD	1	12	6	31	23	10	14	11	16	26	20	32	31	25	12		20160914 1900	0	TC2	5	14	0	42	8	2	0	18	25	6	55	0	10	23	0	11	32	4	4	1	0	38	7	13	6	0	5	0
20160802 1730	1	DD	1	12	4	45	23	5	23	9	38	42	33	59	17	39	8		20160914 1930	0	TC2	5	21	4	62	3	0	16	10	35	0	37	6	0	15	16	4	22	11	33	7	4	21	14	10	14	0	0	0
20160802 1800	1	DD	1	14	21	67	14	13	4	10	11	40	23	22	26	9	6		20160914 2000	0	TC2	5	9	22	67	3	0	0	11	20	0	38	0	3	46	13	0	21	3	26	3	2	67	13	7	16	0	0	5
20160802 1830	1	DD	1	11	10	26	13	15	16	8	22	28	25	31	46	30	6		20160914 2030	0	TC2	5	2	0	81	0	0	0	8	34	0	14	0	2	20	0	0	4	12	22	0	7	27	20	20	3	9	0	3
20160802 1900	1	DD	1	26	5	26	32	10	19	3	14	33	32	34	41	39	9		20160914 2100	0	TC2	5	0	21	47	0	1	22	0	6	4	0	2	0	50	3	4	34	18	25	4	0	47	10	18	0	0	7	0
20160802 1930	1	DD	1	18	4	13	176	6	10	9	8	37	16	44	57	29	0		20160914 2130	0	TC2	5	16	0	41	7	0	1	0	9	0	49	0	5	33	0	1	2	0	24	0	0	14	11	14	0	0	0	0
20160802 2000	1	DD	1	38	20	39	41	2	1	6	11	36	30	30	34	16	0		20160914 2200	0	TC2	5	2	0	36	2	3	0	0	9	0	6	0	0	29	0	0	7	0	57	0	0	25	7	11	2	17	0	0
20160802 2030	1	DD	1	24	0	32	18	3	12	4	10	30	18	35	46	22	0		20160914 2230	1	DD	1	24	162	103	29	5	6	0	130	3	116	20	40	80	0	30	21	70	64	58	38	131	112	23	86	42	17	67
20160802 2100	1	DD	1	19	0	54	20	5	10	8	0	34	22	50	42	22	0		20160914 2300	1	DD	1	12	24	46	12	13	1	54	12	0	34	0	8	27	25	6	45	7	63	11	43	75	71	39	14	48	18	18
20160802 2130	1	DD	1	29	0	38	25	3	5	15	7	15	34	46	46	18	5		20160914 2330	1	DD	1	20	84	51	2	9	112	15	8	0	67	32	3	25	0	4	2	9	84	12	20	55	55	16	195	23	9	12
20160802 2200	1	DD	1	31	0	17	11	9	4	5	1	23	66	43	42	12	6		20160915 0000	1	DD	1	14	96	41	7	6	0	0	14	3	36	4	7	20	22	9	9	12	101	9	54	85	42	13	0	22	12	9
20160802 2230	1	DD	2	27	0	16	14	8	5	10	0	30	46	27	35	6	0		20160915 0030	1	DD	1	9	0	22	9	11	0	28	2	3	30	9	1	19	0	6	1	15	93	4	3	55	28	7	54	48	4	14
20160802 2300	1	DD	2	38	2	15	19	10	1	8	0	23	45	41	32	14	1		20160915 0100	1	DD	1	7	180	36	12	4	3	44	12	0	26	13	4	15	0	7	55	0	98	15	6	40	18	28	13	24	13	10
20160802 2330	1	DD	2	31	0	47	17	11	8	14	1	26	38	26	18	15	3		20160915 0130	1	DD	1	9	0	16	47	25	8	6	2	0	30	5	3	15	0	5	15	0	58	2	8	23	11	29	52	26	8	5
20160803 0000	1	DD	2	12	0	4	15	5	7	7	3	20	49	31	0	25	0		20160915 0200	1	DD	1	0	27	3	11	14	8	10	9	0	39	10	8	18	0	4	16	3	62	4	8	15	11	29	2	24	39	12
20160803 0030	1	DD	2	17	4	24	9	2	0	5	0	22	38	10	4	10	2		20160915 0230	1	DD	1	10	2	11	33	8	0	31	8	0	16	4	1	9	0	6	4	12	55	6	14	32	13	9	66	20	1	3
20160803 0100	1	DD	2	13	0	15	28	1	1	8	0	45	60	13	4	18	0		20160915 0300	1	DD	1	13	49	13	9	3	0	9	13	16	35	11	2	19	6	4	6	0	21	2	21	34	0	6	44	22	10	6
20160803 0130	1	DD	2	8	0	9	10	2	7	7	0	13	28	4	5	9	0		20160915 0330	1	DD	1	15	22	7	14	1	3	6	19	0	16	2	3	17	0	8	39	8	17	1	21	44	0	0	88	39	0	16
20160803 0200	1	DD	2	17	0	25	6	0	10	18	2	18	27	6	6	19	4		20160915 0400	1	DD	1	5	36	1	10	14	19	5	5	5	19	2	7	32	2	10	19	0	16	23	15	0	0	4	92	45	0	12
20160803 0230	1	DD	2	18	0	18	7	3	8	19	0	15	27	4	1	0	0		20160915 0430	1	DD	1	4	33	2	31	1	0	0	3	7	22	7	7	14	0	15	24	0	20	9	28	61	0	0	104	5	0	18
20160803 0300	1	DD	2	6	0	12	6	2	10	10	0	9	25	2	14	0	4		20160915 0500	1	DD	1	8	4	8	22	2	10	31	11	0	23	8	2	43	0	11	45	3	28	6	11	52	0	4	51	19	0	11
20160803 0330	1	DD	2	5	2	8	8	3	5	12	0	26	73	8	3	0	2		20160915 0530	1	DD	1	17	54	16	7	19	3	0	0	11	30	14	2	26	8	0	19	0	16	15	8	38	7	2	62	44	9	10
20160803 0400	1	DD	2	6	0	12	5	6	11	5	4	19	49	2	5	0	2		20160915 0600	1	DD	1	21	101	1	12	28	16	0	11	0	27	18	7	11	0	3	18	1	23	6	19	32	18	2	26	16	34	12
20160803 0430	1	DD	2	12	0	28	8	8	6	14	6	0	40	2	18	0	1		20160915 0630	1	DD	1	11	35	20	43	9	3	0	1	7	21	2	3	10	5	10	12	30	11	10	9	35	3	0	97	19	7	47
20160803 0500	1	DD	2	12	0	19	6	1	1	6	0	9	28	6	13	1	7		20160915 0700	1	DD	1	2	39	16	0	10	0	0	8	0	16	8	7	26	5	12	64	4	6	11	0	28	8	0	51	49	50	41
20160803 0530	1	DD	2	5	0	42	8	1	1	13	0	10	17	0	8	4	0		20160915 0730	1	DD	1	9	14	8	0	8	63	0	14	11	49	7	4	19	9	5	38	6	0	20	0	29	22	2	60	10	23	29
20160803 0600	1	DD	2	12	0	29	6	3	5	13	2	7	14	9	0	9	5		20160915 0800	1	DD	1	6	14	11	0	50	0	52	6	14	32	5	3	13	0	16	21	45	0	9	0	19	12	4	65	29	8	15
20160803 0630	1	DD	2	8	0	46	15	10	0	9	0	4	22	4	30	10	3		20160915 0830	1	DD	1	5	75	8	0	13	9	22	12	5	36	9	4	16	0	16	25	9	0	34	65	21	0	7	32	32	27	13
20160803 0700	1	DD	2	10	13	3	9	0	7	17	0	2	15	7	18	13	8		20160915 0900	1	DD	1	28	62	27	26	9	49	19	19	3	37	58	18	26	7	27	76	55	17	24	37	34	47	11	49	70	21	34
20160803 0730	1	DD	2	11	0	14	12	1	5	20	13	16	5	3	4	10	6		20160915 0930	1	DD	1	21	41	27	10	5	22	14	7	6	47	9	10	10	0	13	23	15	18	11	40	22	0	7	51	16	18	25
20160803 0800	1	DD	2	8	0	33	51	4	16	24	0	9	15	9	5	7	6		20160915 1000	1	DD	1	17	44	20	17	12	13	127	14	9	69	18	11	25	0	6	100	18	0	50	20	23	20	8	45	15	47	18
20160803 0830	1	DD	2	9	2	21	16	2	9	25	5	20	12	2	21	9	3		20160915 1030	1	DD	1	20	53	74	14	0	10	28	13	4	48	16	20	28	0	10	47	18	9	19	26	21	14	4	20	32	29	25
20160803 0900	1	DD	2	15	0	44	15	2	18	32	20	11	17	3	21	15	0		20160915 1100	1	DD	1	33	59	8	18	0	21	40	17	9	47	16	5	33	0	23	33	28	5	19	15	17	13	0	30	35	2	15
20160803 0930	1	DD	2	20	7	36	51	2	12	20	25	24	21	0	6	14	6		20160915 1130	1	DD	1	33	89	13	9	18	16	46	2	1	46	18	21	29	0	12	49	41	18	20	27	32	38	36	62	32	65	12
20160803 1000	1	DD	2	6	3	22	16	6	12	26	18	3	14	9	2	9	2		20160915 1200	1	DD	1	18	72	8	12	0	6	26	15	32	50	16	6	30	0	10	23	11	33	17	52	33	27	15	56	26	49	18
20160803 1030	1	DD	2	8	12	37	14	3	3	16	18	11	13	6	17	12	9		20160915 1230	1	DD	1	7	48	8	13	21	13	33	4	276	49	13	51	47	3	25	12	0	25	15	23	32	15	5	91	28	26	9
20160803 1100	1	DD	2	10	0	6	36	3	32	23	7	15	4	4	6	25	1		20160915 1300	1	DD	1	18	68	5	9	11	36	26	6	49	30	14	14	39	6	23	26	0	34	18	33	26	17	12	57	34	55	71
20160803 1130	1	DD	2	13	5	15	40	7	7	26	20	15	23	3	9	12	3		20160915 1330	1	DD	1	34	34	14	33	25	8	30	13	0	46	22	4	30	6	24	89	40	15	19	59	50	9	15	57	32	67	32
20160803 1200	1	DD	2	24	0	26	32	1	36	27	50	5	9	8	10	11	3		20160915 1400	1	DD	1	44	48	33	20	30	13	54	11	5	44	11	4	60	18	26	55	59	60	41	67	72	28	36	72	48	105	38
20160803 1230	1	DD	2	19	0	11	45	1	17	12	18	22	26	0	34	10	7		20160915 1430	1	DD	1	34	64	0	29	13	28	62	10	78	53	1	13	58	6	32	92	41	48	18	130	57	23	33	50	40	38	53
20160803 1300	1	DD	2	15	0	43	27	7	11	31	9	14	18	3	4	31	6		20160915 1500	1	DD	1	44	59	13	12	18	38	45	14	45	72	10	34	62	6	35	32	36	59	26	82	44	25	22	64	36	32	8
20160803 1330	1	DD	2	25	0	23	27	6	17	20	18	11	74	10	15	16	4		20160915 1530	1	DD	1	18	53	10	5	8	15	40	11	11	62	8	30	53	9	16	51	34	40	60	125	45	6	32	43	24	65	18
20160803 1400	1	DD	2	20	0	18	31	1	12	25	27	17	13	11	16	10	3		20160915 1600	1	DD	1	32	125	18	14	2	52	86	23	21	49	3	22	46	0	37	45	51	51	31	71	37	21	27	66	29	43	4
20160803 1430	1	DD	2	7	3	19	86	1	19	17	23	11	39	13	24	15	2		20160915 1630	1	DD	1	35	77	2	8	1	29	24	15	27	83	2	27	57	0	12	49	28	40	17	59	51	20	41	24	29	3	0
20160803 1500	1	DD	2	22	9	23	31	11	8	14	21	12	39	2	12	18	3		20160915 1700	1	DD	1	32	90	16	9	6	25	25	13	59	78	6	35	34	0	26	70	47	53	16	64	48	10	50	47	30	6	7
20160803 1530	1	DD	2	12	1	36	36	19	22	11	8	13	8	13	34	18	7		20160915 1730	1	DD	1	41	88	20	5	0	6	36	9	0	65	7	66	34	45	15	44	45	17	19	49	72	21	52	65	25	17	0
20160803 1600	1	DD	2	22	3	23	36	15	20	12	30	13	30	16	47	18	10		20160915 1800	1	DD	1	26	9	17	6	11	20	17	6	0	95	15	60	20	7	15	41	23	62	13	47	106	21	45	45	8	0	5
20160803 1630	1	DD	2	8	18	10	14	20	12	10	12	18	23	21	26	22	2		20160915 1830	1	DD	1	34	110	24	6	0	12	38	8	0	78	0	35	33	5	5	10	28	59	22	12	109	37	40	10	14	16	0
20160803 1700	1	DD	2	26	28	29	41	6	4	9	16	27	39	19	55	12	3		20160915 1900	1	DD	1	4	4	26	5	0	2	9	6	0	43	0	35	17	0	14	26	19	62	9	34	55	54	53	89	31	0	18
20160803 1730	1	DD	2	13	7	43	34	23	8	14	32	16	18	13	38	11	6		20160915 1930	1	DD	1	16	0	38	5	1	13	20	4	0	39	13	15	18	1	18	25	30	80	18	64	109	25	75	30	19	0	19
20160803 1800	1	DD	2	29	16	30	23	1	2	7	13	16	22	19	33	41	5		20160915 2000	1	DD	1	20	32	16	5	5	0	18	2	0	34	6	16	5	0	4	20	2	124	7	59	84	25	78	30	9	8	5
20160803 1830	1	DD	2	29	0	29	31	2	14	7	14	17	38	21	62	13	0		20160915 2030	1	DD	1	6	7	17	3	1	0	20	2	0	56	3	5	4	2	6	27	0	93	7	8	104	8	46	35	0	2	2
20160803 1900	1	DD	2	25	6	41	24	13	3	9	9	40	25	15	40	31	2		20160915 2100	1	DD	1	24	60	19	9	2	0	28	12	0	26	2	8	3	1	6	29	47	79	2	15	60	25	33	39	14	10	6
20160803 1930	1	DD	2	23	0	30	19	13	8	21	12	31	35	11	39	25	4		20160915 2130	1	DD	1	18	44	12	11	0	11	15	1	0	53	3	9	15	0	19	12	14	123	2	9	69	17	43	10	19	15	5
20160803 2000	1	DD	2	32	0	18	6	13	4	9	6	15	49	22	44	18	0		20160915 2200	1	DD	1	16	5	16	4	8	0	27	4	0	44	9	13	10	2	0	35	77	81	7	15	81	15	18	38	31	2	20
20160803 2030	1	DD	2	11	0	29	18	34	7	12	14	25	33	23	34	20	0		20160915 2230	1	DD	2	7	13	13	5	4	1	13	0	0	98	10	5	7	14	5	53	44	91	0	9	22	16	57	6	101	2	0
20160803 2100	1	DD	2	30	10	30	6	0	5	8	1	38	61	26	35	20	0		20160915 2300	1	DD	2	6	31	3	6	7	0	18	7	0	6	9	2	1	3	6	16	10	74	3	14	60	22	19	28	8	5	3
20160803 2130	1	DD	2	23	0	44	17	4	9	19	4	41	70	36	20	17	0		20160915 2330	1	DD	2	24	36	10	6	2	12	10	4	0	7	0	8	7	5	11	9	15	62	10	0	60	6	21	22	14	0	6
20160803 2200	1	DD	2	6	0	20	20	5	4	8	20	39	63	24	27	25	0		20160916 0000	1	DD	2	12	33	12	7	0	0	36	2	0	24	0	10	14	5	18	22	0	36	4	0	43	8	37	74	21	0	0
20160803 2230	1	DD	3	7	0	14	13	2	9	9	0	23	52	34	19	17	0		20160916 0030	1	DD	2	5	2	19	3	6	3	46	4	0	6	7	7	17	3	13	29	12	67	11	23	21	5	7	43	7	21	7
20160803 2300	1	DD	3	19	0	36	8	6	1	11	0	18	61	32	21	20	4		20160916 0100	1	DD	2	7	36	2	7	11	0	19	4	4	10	3	0	1	2	8	15	4	48	6	0	46	6	13	31	9	0	3
20160803 2330	1	DD	3	13	0	46	18	10	7	17	7	28	33	15	16	9	8		20160916 0130	1	DD	2	9	27	12	5	20	15	18	0	2	23	11	0	2	22	7	6	0	101	3	12	39	0	22	7	19	9	32
20160804 0000	1	DD	3	27	0	26	21	10	5	19	1	23	31	15	0	27	2		20160916 0200	1	DD	2	6	0	11	16	4	49	33	5	17	9	8	0	2	14	8	0	5	57	14	21	39	15	16	24	19	0	7
20160804 0030	1	DD	3	22	0	34	15	1	20	14	11	35	21	11	13	19	5		20160916 0230	1	DD	2	11	0	8	17	4	0	72	8	5	10	19	0	9	9	5	0	14	71	2	10	40	0	6	0	15	21	8
20160804 0100	1	DD	3	27	0	14	15	4	6	12	2	18	34	4	0	5	9		20160916 0300	1	DD	2	7	0	6	17	4	1	22	4	30	17	5	0	3	18	5	0	22	46	2	0	92	0	7	0	15	11	8
20160804 0130	1	DD	3	11	2	16	12	4	13	12	2	13	33	7	28	15	2		20160916 0330	1	DD	2	7	49	7	25	0	0	51	0	25	26	16	0	3	17	11	13	10	61	4	0	29	5	13	0	14	14	10
20160804 0200	1	DD	3	50	0	10	15	10	10	16	10	33	25	3	0	11	4		20160916 0400	1	DD	2	6	0	0	22	0	0	31	0	6	16	32	0	15	12	6	34	1	37	3	18	25	0	31	0	15	14	1
20160804 0230	1	DD	3	13	0	25	17	0	11	9	3	18	30	6	5	9	3		20160916 0430	1	DD	2	5	0	13	31	0	0	27	8	9	26	14	5	0	6	6	24	3	63	5	23	12	2	27	0	21	12	35
20160804 0300	1	DD	3	18	0	4	12	5	10	12	0	22	17	3	9	18	6		20160916 0500	1	DD	2	15	30	4	40	0	4	22	0	5	22	3	6	13	28	6	39	34	60	3	16	56	0	47	0	10	38	6
20160804 0330	1	DD	3	18	0	15	20	0	4	15	3	16	19	0	0	23	0		20160916 0530	1	DD	2	31	33	2	55	5	0	90	7	14	24	12	7	12	8	2	44	15	43	11	24	27	12	13	44	33	18	4
20160804 0400	1	DD	3	30	7	6	12	0	7	8	0	43	7	4	13	14	0		20160916 0600	1	DD	2	30	5	0	29	19	5	41	19	11	27	11	16	18	17	17	56	39	22	8	0	49	6	22	46	13	20	0
20160804 0430	1	DD	3	4	0	16	21	0	9	7	0	5	20	2	0	20	0		20160916 0630	1	DD	2	13	27	10	28	1	8	41	5	10	39	75	9	11	2	3	32	25	34	9	49	30	6	21	38	30	8	14
20160804 0500	1	DD	3	10	0	7	13	0	10	21	0	8	20	6	17	17	4		20160916 0700	1	DD	2	23	7	22	12	0	0	25	12	13	61	13	11	10	0	11	52	10	7	11	17	42	24	39	65	13	22	15
20160804 0530	1	DD	3	2	0	15	17	0	15	18	5	18	15	5	6	13	9		20160916 0730	1	DD	2	26	74	19	32	0	22	3	9	62	51	9	8	10	4	6	52	13	15	15	0	41	36	16	33	41	23	12
20160804 0600	1	DD	3	12	0	26	17	0	9	26	2	8	5	3	4	12	0		20160916 0800	1	DD	2	21	64	15	28	9	28	47	9	21	66	9	6	6	5	5	85	32	20	18	0	35	19	26	77	32	30	9
20160804 0630	1	DD	3	2	0	13	12	0	12	15	3	20	28	15	4	13	3		20160916 0830	1	DD	2	26	41	32	10	12	37	29	1	119	28	9	13	2	0	15	112	27	2	11	18	38	21	47	55	56	15	10
20160804 0700	1	DD	3	16	0	6	15	0	2	17	0	14	27	5	5	4	1		20160916 0900	1	DD	2	18	0	50	14	7	1	13	0	24	41	14	12	4	5	10	71	6	51	18	36	29	0	25	50	19	21	10
20160804 0730	1	DD	3	33	0	29	25	0	4	18	0	22	17	0	11	3	12		20160916 0930	1	DD	2	11	55	11	20	15	30	35	4	36	34	32	15	21	0	22	73	22	29	11	15	38	27	20	93	39	36	20
20160804 0800	1	DD	3	8	0	26	22	0	12	18	1	12	20	14	6	5	0		20160916 1000	1	DD	2	24	129	7	8	7	4	38	10	62	14	14	8	13	0	15	105	19	45	15	28	19	0	15	67	31	30	8
20160804 0830	1	DD	3	5	0	8	14	0	9	25	0	9	47	6	0	21	4		20160916 1030	1	DD	2	21	83	37	18	15	2	32	17	15	39	13	20	12	0	10	115	15	96	26	28	63	3	18	136	37	44	21
20160804 0900	1	DD	3	9	4	12	21	0	37	19	1	22	18	8	10	14	11		20160916 1100	1	DD	2	18	27	20	11	14	31	23	17	40	78	15	11	22	0	16	77	19	24	17	23	43	0	14	74	20	47	16
20160804 0930	1	DD	3	20	0	29	18	0	28	8	7	8	40	8	0	10	3		20160916 1130	1	DD	2	22	45	38	14	17	32	15	7	40	63	17	21	3	0	13	60	24	10	48	45	45	0	37	95	29	31	26
20160804 1000	1	DD	3	10	14	4	11	0	12	10	5	30	20	7	15	7	4		20160916 1200	1	DD	2	24	66	12	4	10	23	144	5	146	56	13	8	8	0	9	7	34	52	20	25	36	3	32	77	42	23	18
20160804 1030	1	DD	3	18	6	4	19	0	27	13	3	11	28	9	18	9	6		20160916 1230	1	DD	2	22	158	46	6	11	9	45	26	41	28	10	14	5	0	17	0	42	18	17	34	21	6	36	49	37	44	31
20160804 1100	1	DD	3	7	14	18	19	0	24	9	1	15	33	11	50	2	6		20160916 1300	1	DD	2	16	52	15	10	14	26	32	11	30	60	1	11	23	0	24	0	13	15	30	34	13	28	10	139	45	80	29
20160804 1130	1	DD	3	5	15	18	15	0	33	11	17	16	44	6	29	14	6		20160916 1330	1	DD	2	42	52	17	15	10	7	41	11	27	15	6	20	40	0	27	0	50	13	10	27	23	45	31	86	15	82	65
20160804 1200	1	DD	3	26	0	18	16	0	8	10	10	35	44	6	28	0	4		20160916 1400	1	DD	2	41	64	56	9	50	19	12	53	15	50	4	12	20	0	31	88	23	13	20	58	48	27	15	65	41	34	52
20160804 1230	1	DD	3	4	0	13	23	0	23	10	2	9	4	5	19	0	12		20160916 1430	1	DD	2	35	84	20	15	11	36	29	45	28	73	4	18	47	0	34	93	29	16	20	40	44	0	7	84	35	20	41
20160804 1300	1	DD	3	13	12	28	27	0	14	20	8	7	17	9	19	0	8		20160916 1500	1	DD	2	36	198	18	0	13	25	59	22	20	78	1	19	18	0	24	26	19	15	21	78	28	21	18	88	52	16	45
20160804 1330	1	DD	3	3	5	24	21	0	24	17	15	8	20	2	17	0	11		20160916 1530	1	DD	2	22	70	40	2	7	36	19	23	19	86	10	32	8	2	36	90	46	10	13	50	91	18	27	129	74	8	17
20160804 1400	1	DD	3	9	15	8	26	0	33	8	14	8	36	40	40	0	8		20160916 1600	1	DD	2	28	107	20	0	4	43	35	20	9	85	13	27	55	0	19	86	61	30	23	73	62	0	44	86	10	17	0
20160804 1430	1	DD	3	11	2	30	24	0	24	15	4	16	51	29	26	14	2		20160916 1630	1	DD	2	24	83	41	2	16	6	20	28	0	46	27	15	41	59	22	58	3	32	26	34	34	49	26	125	31	0	6
20160804 1500	1	DD	3	15	22	6	31	0	8	11	11	11	49	19	33	20	8		20160916 1700	1	DD	2	48	187	41	0	0	20	0	9	0	70	0	33	49	0	38	8	11	24	23	49	50	33	27	69	31	9	2
20160804 1530	1	DD	3	6	1	17	16	0	27	4	8	8	33	7	31	19	5		20160916 1730	1	DD	2	28	154	18	0	2	17	72	7	0	71	2	17	42	0	15	0	5	42	10	14	32	32	61	35	15	2	0
20160804 1600	1	DD	3	26	13	29	31	0	9	8	10	13	47	2	63	24	20		20160916 1800	1	DD	2	34	86	40	0	22	0	25	12	5	50	1	24	13	15	14	73	5	46	12	13	70	21	44	34	9	12	1
20160804 1630	1	DD	3	12	13	21	28	0	13	3	5	10	37	11	19	21	8		20160916 1830	1	DD	2	30	137	42	0	0	6	19	6	13	58	100	19	0	49	25	7	22	56	5	6	55	11	50	18	27	15	0
20160804 1700	1	DD	3	13	8	24	24	0	16	10	15	16	21	9	30	20	1		20160916 1900	1	DD	2	21	54	87	2	3	9	15	1	6	62	2	7	18	0	9	7	12	77	7	11	77	41	49	38	17	3	1
20160804 1730	1	DD	3	17	0	17	14	0	21	5	12	19	48	17	38	20	2		20160916 1930	1	DD	2	14	41	50	0	1	0	3	5	3	52	8	34	6	0	34	2	5	73	3	21	32	40	16	54	12	0	1
20160804 1800	1	DD	3	15	0	35	18	0	21	6	17	16	18	13	39	28	7		20160916 2000	1	DD	2	7	3	32	0	0	5	18	4	0	34	29	14	37	0	6	11	11	76	6	7	58	59	30	95	64	7	4
20160804 1830	1	DD	3	16	7	4	12	0	23	9	17	18	42	24	36	35	2		20160916 2030	1	DD	2	9	50	21	0	0	2	12	2	4	54	15	12	11	4	10	11	4	55	3	8	72	42	45	26	15	9	1
20160804 1900	1	DD	3	18	26	30	13	0	0	4	4	4	22	30	47	14	7		20160916 2100	1	DD	2	7	44	13	9	0	0	8	18	2	12	0	0	0	12	3	3	4	67	2	8	67	36	18	28	15	10	0
20160804 1930	1	DD	3	49	6	30	7	0	13	7	17	19	37	25	41	31	2		20160916 2130	1	DD	2	6	76	4	0	0	0	20	28	1	34	0	0	0	0	4	6	8	47	2	3	48	39	10	69	0	7	0
20160804 2000	1	DD	3	14	0	28	16	0	12	15	7	17	40	18	49	27	0		20160916 2200	1	DD	2	9	31	5	0	0	0	11	22	0	11	0	0	7	8	0	15	0	73	3	4	63	32	59	46	19	10	2
20160804 2030	1	DD	3	31	0	1	8	0	13	10	8	26	29	11	36	10	3		20160916 2230	1	DD	3	25	7	15	0	3	0	43	9	10	31	1	0	2	8	4	8	0	83	7	9	46	21	6	85	14	11	6
20160804 2100	1	DD	3	20	4	16	12	0	6	14	1	16	35	26	19	20	3		20160916 2300	1	DD	3	22	12	8	0	3	4	22	0	23	7	8	0	0	6	2	10	6	78	8	0	35	31	3	45	0	4	0
20160804 2130	1	DD	3	37	0	6	7	0	5	8	0	8	36	19	10	9	0		20160916 2330	1	DD	3	6	36	4	4	1	14	30	0	6	6	0	0	7	2	9	29	3	55	5	3	42	14	73	29	17	21	4
20160804 2200	1	DD	3	10	0	4	29	0	7	12	5	20	47	26	14	8	0		20160917 0000	1	DD	3	18	5	19	20	7	2	44	2	2	42	6	1	0	0	10	23	0	43	5	12	78	0	0	31	20	0	0
20160804 2230	1	DD	4	27	2	33	21	0	13	11	0	15	29	12	8	2	0		20160917 0030	1	DD	3	21	18	5	9	0	0	4	10	13	27	7	9	2	0	7	22	0	40	5	12	42	19	33	38	34	12	10
20160804 2300	1	DD	4	14	0	19	11	0	10	4	6	16	35	19	19	8	0		20160917 0100	1	DD	3	21	30	12	10	10	0	27	7	5	3	4	5	3	0	3	11	8	87	0	8	53	2	0	27	14	17	2
20160804 2330	1	DD	4	13	0	5	19	0	9	15	2	20	43	6	13	3	0		20160917 0130	1	DD	3	12	17	45	13	0	0	23	0	12	4	4	3	0	0	5	8	44	32	0	7	32	0	0	97	16	12	0
20160805 0000	1	DD	4	14	0	6	9	0	9	10	0	27	29	5	19	9	0		20160917 0200	1	DD	3	12	38	6	13	1	6	30	4	17	9	7	9	23	0	11	39	18	15	9	13	52	4	4	33	55	7	1
20160805 0030	1	DD	4	18	0	15	14	0	1	11	1	13	13	4	0	2	4		20160917 0230	1	DD	3	10	10	4	8	9	7	31	3	15	12	17	12	4	0	23	17	0	13	5	37	52	0	5	26	12	22	0
20160805 0100	1	DD	4	12	0	14	20	0	5	13	2	18	31	11	23	3	0		20160917 0300	1	DD	3	18	53	19	28	7	0	9	1	21	12	8	8	9	0	4	23	6	14	0	3	23	0	2	18	7	24	12
20160805 0130	1	DD	4	11	0	20	25	0	0	6	4	19	23	2	16	7	0		20160917 0330	1	DD	3	10	24	46	6	13	0	28	0	6	7	0	6	6	0	3	40	13	7	14	8	47	0	8	0	12	11	7
20160805 0200	1	DD	4	30	0	13	13	0	10	8	5	14	19	5	6	7	0		20160917 0400	1	DD	3	34	102	30	4	15	0	50	15	18	43	5	9	2	0	17	28	0	22	11	13	10	7	0	44	35	0	7
20160805 0230	1	DD	4	12	0	8	20	0	0	7	0	15	42	3	19	6	2		20160917 0430	1	DD	3	50	0	4	12	9	2	31	0	7	21	0	9	4	0	2	31	22	18	25	47	23	0	22	59	12	0	4
20160805 0300	1	DD	4	12	0	9	12	0	38	13	3	12	46	4	13	2	0		20160917 0500	1	DD	3	21	134	9	12	1	2	23	21	20	30	11	12	3	0	7	18	8	3	18	21	31	9	14	129	24	0	8
20160805 0330	1	DD	4	14	0	2	19	0	23	13	2	18	9	13	11	2	2		20160917 0530	1	DD	3	33	27	23	58	0	12	24	9	22	17	5	7	5	0	3	27	5	11	18	3	42	0	13	78	75	2	32
20160805 0400	1	DD	4	10	0	4	8	0	14	18	0	10	13	6	30	5	13		20160917 0600	1	DD	3	27	51	19	22	0	11	29	17	29	5	4	6	12	0	14	28	19	0	14	0	43	15	10	17	47	5	9
20160805 0430	1	DD	4	3	0	13	23	0	8	10	7	7	16	5	3	6	3		20160917 0630	1	DD	3	12	13	14	61	12	5	14	12	14	18	12	20	4	0	10	40	9	9	6	0	39	0	13	9	17	0	20
20160805 0500	1	DD	4	15	0	14	9	0	18	14	1	9	6	36	7	7	2		20160917 0700	1	DD	3	12	69	34	23	11	16	40	6	17	82	5	18	7	0	4	58	14	7	15	0	19	7	9	15	45	9	8
20160805 0530	1	DD	4	0	0	10	5	0	13	12	3	10	7	20	15	9	3		20160917 0730	1	DD	3	16	33	23	11	6	3	2	6	17	18	2	4	11	0	8	62	11	0	5	19	22	8	37	12	15	56	5
20160805 0600	1	DD	4	8	4	8	25	0	12	22	6	13	5	27	27	11	6		20160917 0800	1	DD	3	16	25	36	11	6	12	0	28	22	51	5	20	18	0	5	38	17	20	19	2	28	14	38	15	22	12	5
20160805 0630	1	DD	4	12	9	5	12	0	10	9	3	2	12	23	9	16	0		20160917 0830	1	DD	3	8	66	20	22	0	16	0	13	30	14	15	11	3	0	9	35	61	25	11	35	36	72	29	24	20	36	7
20160805 0700	1	DD	4	20	7	7	14	0	22	21	2	12	3	19	25	12	3		20160917 0900	1	DD	3	17	64	24	26	0	15	14	9	0	82	3	49	6	0	16	0	24	17	14	25	38	25	26	0	69	12	14
20160805 0730	1	DD	4	7	0	14	21	0	12	18	2	0	1	27	14	11	1		20160917 0930	1	DD	3	19	90	29	25	3	0	34	5	0	77	8	16	17	0	17	0	13	18	12	7	32	34	14	0	21	55	15
20160805 0800	1	DD	4	16	3	18	6	0	17	19	8	9	1	11	4	6	5		20160917 1000	1	DD	3	16	22	24	27	5	0	22	4	0	65	4	33	10	0	20	0	24	25	10	19	32	30	26	0	48	10	12
20160805 0830	1	DD	4	12	6	16	15	0	11	13	7	13	29	16	25	9	0		20160917 1030	1	DD	3	18	0	16	29	11	0	50	8	0	72	17	25	24	0	10	0	13	10	9	22	21	8	33	0	41	66	17
20160805 0900	1	DD	4	12	0	5	15	0	15	17	6	7	14	21	7	7	2		20160917 1100	1	DD	3	5	25	16	23	12	0	78	5	13	19	11	30	26	0	15	0	26	22	11	8	42	31	18	0	27	9	15
20160805 0930	1	DD	4	10	0	5	21	0	22	11	5	10	7	2	18	17	0		20160917 1130	1	DD	3	23	35	36	37	0	28	36	10	92	19	3	16	2	0	22	33	9	7	10	10	40	13	16	29	39	23	16
20160805 1000	1	DD	4	10	7	6	68	0	13	17	13	10	9	13	15	8	6		20160917 1200	1	DD	3	20	31	13	59	10	6	32	6	32	8	6	12	0	0	14	44	13	19	18	27	27	43	18	61	29	40	18
20160805 1030	1	DD	4	16	0	8	15	0	28	22	6	9	7	12	19	11	3		20160917 1230	1	DD	3	34	18	51	27	31	36	57	11	13	32	6	10	0	0	39	0	37	34	12	36	23	32	29	31	31	32	28
20160805 1100	1	DD	4	8	2	4	9	0	12	9	15	12	21	11	28	12	4		20160917 1300	1	DD	3	33	28	27	32	13	70	52	12	19	27	5	6	4	0	38	15	17	25	6	30	44	15	18	55	24	75	18
20160805 1130	1	DD	4	15	3	7	35	0	13	13	9	11	2	9	18	18	0		20160917 1330	1	DD	3	36	38	36	22	20	33	91	6	21	47	5	17	10	0	10	0	24	48	12	16	27	9	42	47	24	17	19
20160805 1200	1	DD	4	17	9	11	23	0	11	14	10	6	13	8	33	20	13		20160917 1400	1	DD	3	35	62	20	17	12	29	39	7	9	77	5	21	10	0	19	59	48	29	39	27	26	22	47	42	36	20	27
20160805 1230	1	DD	4	14	0	9	32	0	11	7	11	18	3	7	23	13	7		20160917 1430	1	DD	3	39	114	30	25	9	18	75	13	56	29	7	42	12	0	29	47	28	67	22	21	39	65	57	26	23	24	7
20160805 1300	1	DD	4	15	2	8	73	0	14	2	9	14	21	4	13	17	5		20160917 1500	1	DD	3	57	122	28	53	25	37	41	26	60	44	9	40	31	0	27	34	81	34	62	27	48	26	35	74	59	25	36
20160805 1330	1	DD	4	8	2	13	17	0	30	10	12	13	32	4	16	13	4		20160917 1530	1	DD	3	59	107	45	43	14	52	52	27	53	30	6	34	32	0	28	42	62	99	44	53	46	20	71	91	49	54	25
20160805 1400	1	DD	4	8	0	11	24	0	16	44	5	6	19	12	16	8	9		20160917 1600	1	DD	3	53	92	42	20	14	34	32	20	28	82	1	43	0	0	38	49	54	65	37	21	37	0	57	46	42	19	41
20160805 1430	1	DD	4	18	3	13	36	0	16	5	26	21	7	1	17	9	4		20160917 1630	1	DD	3	25	78	41	12	11	79	35	31	25	54	2	26	23	0	27	46	99	71	82	23	34	42	110	68	52	7	11
20160805 1500	1	DD	4	60	9	8	28	0	12	10	18	10	8	13	26	13	6		20160917 1700	1	DD	3	31	58	37	13	8	29	20	18	35	40	2	58	22	0	17	35	56	73	39	26	47	88	66	50	29	12	11
20160805 1530	1	DD	4	25	0	8	35	0	20	8	13	13	6	10	20	21	6		20160917 1730	1	DD	3	31	101	40	4	16	36	50	13	35	58	3	43	0	0	30	33	53	65	24	27	49	57	87	52	25	17	3
20160805 1600	1	DD	4	21	5	10	36	0	16	9	8	10	14	12	32	27	8		20160917 1800	1	DD	3	5	48	52	36	4	25	16	16	20	35	3	53	4	0	19	14	67	42	23	33	139	55	64	81	19	14	11
20160805 1630	1	DD	4	24	2	7	32	0	14	6	13	21	7	11	24	9	4		20160917 1830	1	DD	3	17	69	53	2	7	14	21	7	13	39	2	17	2	0	7	13	73	67	28	2	43	45	60	77	26	8	5
20160805 1700	1	DD	4	9	0	8	65	0	14	8	20	17	28	12	38	15	14		20160917 1900	1	DD	3	18	12	42	10	1	24	24	0	12	36	0	23	23	0	15	16	39	78	24	8	63	74	96	88	18	12	0
20160805 1730	1	DD	4	31	5	6	39	0	9	6	6	5	10	13	36	18	3		20160917 1930	1	DD	3	7	64	38	14	3	3	25	6	14	30	0	9	3	0	2	15	26	86	21	23	74	21	52	86	23	13	3
20160805 1800	1	DD	4	14	11	5	28	0	4	14	3	8	35	25	34	24	9		20160917 2000	1	DD	3	11	20	37	12	1	16	3	2	21	38	0	18	8	0	10	15	81	66	21	0	54	24	13	11	7	3	18
20160805 1830	1	DD	4	21	0	3	12	0	10	11	2	16	28	15	20	8	0		20160917 2030	1	DD	3	5	20	42	5	6	16	58	10	8	27	0	23	5	0	6	19	6	127	13	7	51	21	81	37	17	7	3
20160805 1900	1	DD	4	16	0	6	14	0	13	15	4	27	11	17	23	16	3		20160917 2100	1	DD	3	5	89	22	9	9	0	17	5	8	30	0	48	34	0	7	29	5	85	10	2	121	17	48	18	7	2	5
20160805 1930	1	DD	4	19	2	0	22	0	12	12	2	9	21	14	32	12	4		20160917 2130	1	DD	3	5	7	13	14	1	8	20	3	15	7	6	11	0	0	3	28	60	0	5	6	85	27	38	9	19	8	6
20160805 2000	1	DD	4	17	15	4	1	0	2	7	3	26	25	32	32	8	1		20160917 2200	1	DD	3	2	17	23	4	0	11	31	4	9	6	0	0	2	0	5	0	14	76	6	10	78	13	32	29	22	0	4
20160805 2030	1	DD	4	18	0	0	14	0	3	9	5	7	30	26	17	8	2		20160917 2230	1	DD	4	2	71	27	8	0	5	29	2	11	12	9	2	0	0	6	0	24	65	8	8	126	51	55	0	15	20	3
20160805 2100	1	DD	4	11	10	14	11	0	9	12	0	11	23	16	32	7	2		20160917 2300	1	DD	4	24	19	18	9	0	3	21	2	17	5	2	55	38	0	2	0	21	47	5	13	85	113	38	0	38	15	3
20160805 2130	1	DD	4	9	1	0	20	0	2	13	1	16	23	33	19	0	2		20160917 2330	1	DD	4	8	31	27	8	7	0	38	2	36	10	4	17	10	0	10	0	14	28	5	31	45	2	20	15	11	4	6
20160805 2200	1	DD	4	11	0	0	14	0	12	10	2	16	24	12	26	0	2		20160918 0000	1	DD	4	4	15	13	10	2	0	46	5	16	12	5	0	0	0	6	0	24	31	8	23	32	0	29	14	25	19	6
20160805 2230	1	DD	5	15	0	0	21	0	16	25	9	9	28	29	34	6	9		20160918 0030	1	DD	4	6	71	14	9	0	0	35	0	6	13	8	2	36	0	13	0	9	13	3	20	17	6	29	19	17	18	4
20160805 2300	1	DD	5	23	4	0	24	0	5	7	1	12	17	9	28	0	4		20160918 0100	1	DD	4	6	0	3	10	2	0	29	5	31	6	3	0	2	0	2	0	16	9	5	16	86	14	36	19	10	12	4
20160805 2330	1	DD	5	16	0	0	28	0	11	16	1	32	22	7	8	3	3		20160918 0130	1	DD	4	5	136	18	8	4	0	23	2	13	12	3	0	0	0	6	0	28	33	13	10	46	6	34	19	12	8	10
20160806 0000	1	DD	5	14	4	0	53	0	1	10	1	9	12	5	15	12	5		20160918 0200	1	DD	4	8	18	16	31	0	0	28	4	24	3	3	0	4	0	14	21	16	8	6	21	35	0	45	65	16	3	7
20160806 0030	1	DD	5	10	0	0	6	0	8	5	1	14	24	0	5	2	7		20160918 0230	1	DD	4	12	41	11	36	17	0	22	0	23	2	9	0	0	0	25	3	13	18	9	25	38	9	17	18	7	0	7
20160806 0100	1	DD	5	17	0	0	50	0	6	8	2	27	27	7	16	5	6		20160918 0300	1	DD	4	21	24	11	13	5	76	50	0	25	9	8	0	2	0	24	5	9	56	20	15	25	17	46	27	14	0	5
20160806 0130	1	DD	5	10	1	0	53	0	11	17	2	13	37	11	14	1	11		20160918 0330	1	DD	4	8	41	16	23	5	16	36	4	163	15	4	5	0	0	23	4	14	17	8	13	40	9	14	29	13	8	6
20160806 0200	1	DD	5	17	4	0	17	0	1	12	0	21	13	0	28	7	2		20160918 0400	1	DD	4	30	8	6	34	9	9	29	6	28	7	7	9	1	0	15	11	17	45	11	42	26	10	25	47	22	26	19
20160806 0230	1	DD	5	14	3	0	13	0	10	16	5	15	5	9	25	5	4		20160918 0430	1	DD	4	17	28	3	21	16	26	25	2	21	10	6	9	1	0	16	9	13	15	12	12	16	0	30	26	48	8	4
20160806 0300	1	DD	5	18	5	0	27	0	8	14	9	15	15	7	39	0	2		20160918 0500	1	DD	4	14	26	9	14	11	12	13	6	0	0	5	6	0	0	12	0	14	0	9	3	18	9	34	49	21	53	15
20160806 0330	1	DD	5	12	0	0	43	0	7	16	6	7	14	1	23	9	9		20160918 0530	1	DD	4	11	27	4	6	9	12	21	18	0	8	9	13	0	0	5	14	11	17	18	23	24	22	35	17	15	19	8
20160806 0400	1	DD	5	3	0	0	28	0	0	20	0	6	14	6	11	14	8		20160918 0600	1	DD	4	14	1	6	13	2	5	25	14	0	6	6	10	4	0	9	32	15	13	15	29	38	5	42	22	22	20	7
20160806 0430	1	DD	5	10	7	0	14	0	6	20	0	22	23	2	9	11	9		20160918 0630	1	DD	4	18	11	70	9	0	11	14	119	0	6	7	7	2	0	7	44	8	14	24	31	25	13	30	24	21	12	5
20160806 0500	1	DD	5	12	0	0	16	0	23	12	6	19	23	9	29	0	3		20160918 0700	1	DD	4	18	15	111	0	0	0	26	38	0	9	14	5	6	0	17	21	8	0	14	20	19	17	44	26	51	0	15
20160806 0530	1	DD	5	16	2	0	29	0	8	17	6	15	19	2	3	4	8		20160918 0730	1	DD	4	18	57	40	2	0	19	38	20	54	10	17	9	5	0	8	17	16	4	16	26	48	42	64	87	15	15	19
20160806 0600	1	DD	5	8	8	0	13	0	15	23	10	2	1	2	24	4	4		20160918 0800	1	DD	4	16	17	21	18	0	19	78	12	44	9	9	15	12	0	10	23	20	21	17	10	4	7	33	49	23	20	15
20160806 0630	1	DD	5	1	11	0	29	0	21	12	10	14	3	15	9	2	0		20160918 0830	1	DD	4	11	13	0	10	0	31	6	0	3	10	12	0	0	0	4	17	2	7	7	2	24	8	25	24	21	0	4
20160806 0700	1	DD	5	16	0	0	16	0	15	11	15	10	1	14	19	11	6		20160918 0900	1	DD	4	21	67	7	6	19	22	18	0	0	11	5	6	0	0	8	22	21	28	8	17	19	22	28	7	38	39	13
20160806 0730	1	DD	5	10	9	0	21	0	24	13	23	6	9	9	39	14	0		20160918 0930	1	DD	4	6	60	3	2	2	19	4	4	0	7	5	11	2	0	6	22	36	14	10	49	24	17	30	71	11	15	6
20160806 0800	1	DD	5	15	0	0	20	0	24	16	9	6	6	4	20	4	1		20160918 1000	1	DD	4	11	8	23	0	26	22	58	0	12	15	5	10	3	0	7	56	88	10	10	4	14	39	20	48	18	2	8
20160806 0830	1	DD	5	9	0	0	21	0	43	11	28	17	9	13	41	9	11		20160918 1030	1	DD	4	24	31	8	27	6	0	24	8	64	6	6	2	11	0	13	22	84	11	10	18	38	0	24	48	23	6	22
20160806 0900	1	DD	5	9	0	0	29	0	31	16	10	19	22	7	16	8	2		20160918 1100	1	DD	4	27	0	10	14	10	23	10	2	123	24	3	19	4	0	14	17	16	13	8	22	14	25	31	71	19	29	4
20160806 0930	1	DD	5	8	0	0	80	0	41	12	17	25	32	8	27	22	8		20160918 1130	1	DD	4	27	6	80	8	13	15	21	4	22	29	7	16	6	0	12	17	33	15	12	21	63	16	18	39	9	16	0
20160806 1000	1	DD	5	8	0	0	23	0	19	13	10	6	0	7	20	13	11		20160918 1200	1	DD	4	18	0	17	7	4	14	47	3	27	9	2	33	6	0	21	11	52	9	18	15	18	11	21	42	23	13	29
20160806 1030	1	DD	5	10	8	0	21	0	29	28	16	15	7	5	31	5	8		20160918 1230	1	DD	4	20	12	9	10	6	22	10	7	20	24	16	25	0	0	19	11	32	23	9	8	23	18	24	81	79	28	15
20160806 1100	1	DD	5	23	0	0	29	0	32	16	16	13	13	4	29	12	5		20160918 1300	1	DD	4	47	86	8	16	13	7	30	13	13	33	2	13	10	0	20	0	25	23	9	17	33	12	20	35	32	11	12
20160806 1130	1	DD	5	10	0	0	28	0	27	12	14	23	7	9	23	6	5		20160918 1330	1	DD	4	21	0	25	6	6	8	36	7	8	34	2	15	29	0	21	15	73	6	10	9	25	8	26	85	15	35	1
20160806 1200	1	DD	5	8	0	0	41	0	30	30	9	9	9	15	15	13	6		20160918 1400	1	DD	4	13	0	26	6	4	31	13	14	9	35	4	20	49	0	10	0	33	17	15	10	17	16	56	86	15	9	6
20160806 1230	1	DD	5	10	0	0	16	0	26	5	18	10	15	2	30	14	6		20160918 1430	1	DD	4	5	53	15	0	2	3	7	9	44	38	5	39	0	0	8	54	26	26	20	12	37	22	26	67	9	6	4
20160806 1300	1	DD	5	10	0	0	20	0	22	9	13	18	21	14	17	27	4		20160918 1500	1	DD	4	11	35	28	8	11	39	49	7	2	31	0	17	7	0	13	66	20	35	16	8	31	17	62	50	11	14	12
20160806 1330	1	DD	5	19	0	0	27	0	22	12	10	25	8	11	33	24	14		20160918 1530	1	DD	4	25	102	68	70	8	42	26	18	15	48	3	55	30	0	13	49	74	45	31	33	40	27	50	39	20	33	8
20160806 1400	1	DD	5	8	0	0	73	0	20	16	13	4	10	11	28	19	7		20160918 1600	1	DD	4	29	30	20	0	2	26	2	7	0	43	0	27	7	0	12	33	42	5	16	3	17	27	39	46	11	0	1
20160806 1430	1	DD	5	9	0	0	82	0	13	10	12	8	8	9	46	17	7		20160918 1630	1	DD	4	30	26	34	0	3	37	56	6	0	34	0	58	3	0	28	34	20	66	23	0	30	21	18	48	17	21	0
20160806 1500	1	DD	5	10	0	0	57	0	23	4	15	20	19	7	24	21	22		20160918 1700	1	DD	4	32	27	36	24	0	51	18	5	39	41	2	20	16	0	34	46	11	54	20	4	34	35	52	46	23	8	0
20160806 1530	1	DD	5	11	0	0	42	0	47	11	6	28	18	5	33	0	10		20160918 1730	1	DD	4	10	111	43	3	0	5	0	11	0	37	8	8	5	0	42	42	6	65	14	0	38	9	40	61	41	3	5
20160806 1600	1	DD	5	29	0	0	33	0	29	10	6	22	20	9	34	0	7		20160918 1800	1	DD	4	15	54	30	13	0	33	13	2	18	24	1	14	0	0	29	61	6	65	7	9	37	15	34	88	9	0	5
20160806 1630	1	DD	5	14	0	0	32	0	36	28	3	22	0	19	55	0	9		20160918 1830	1	DD	4	19	21	48	2	0	6	19	0	6	18	0	13	14	0	10	19	5	99	16	13	48	15	36	79	2	0	1
20160806 1700	1	DD	5	14	0	0	27	0	23	16	3	3	14	20	37	18	5		20160918 1900	1	DD	4	12	32	13	0	12	0	7	17	14	42	8	8	20	0	19	20	17	69	5	0	30	31	25	38	12	7	0
20160806 1730	1	DD	5	24	0	0	25	0	15	7	2	24	13	18	29	17	2		20160918 1930	1	DD	4	15	0	39	0	7	16	21	7	4	9	16	27	0	0	19	18	10	76	10	3	42	17	29	32	9	13	0
20160806 1800	1	DD	5	9	0	0	22	0	18	15	8	10	5	19	8	18	3		20160918 2000	1	DD	4	6	0	0	0	3	2	8	0	17	53	147	1	6	0	5	13	2	75	1	16	61	24	18	63	4	0	0
20160806 1830	1	DD	5	17	0	0	18	0	22	11	7	15	4	28	55	38	8		20160918 2030	1	DD	4	2	74	23	0	5	0	26	9	0	25	4	0	6	0	4	0	1	63	7	11	33	17	42	45	23	6	6
20160806 1900	1	DD	5	17	0	0	18	0	30	6	12	37	7	25	30	22	6		20160918 2100	1	DD	4	8	20	8	0	3	0	1	0	0	15	5	8	0	0	22	0	0	51	4	4	40	36	16	59	16	18	0
20160806 1930	1	DD	5	9	0	0	35	0	6	7	14	29	21	27	44	20	2		20160918 2130	1	DD	4	11	48	6	0	0	11	20	0	53	11	0	0	21	0	11	5	0	64	5	0	39	23	91	56	10	0	8
20160806 2000	1	DD	5	16	0	0	15	0	16	15	17	63	18	11	28	20	4		20160918 2200	1	DD	4	8	14	5	8	0	12	1	1	0	19	0	0	0	0	13	10	7	54	8	0	37	21	20	21	13	4	2
20160806 2030	1	DD	5	14	0	0	11	0	10	2	5	23	15	31	33	17	8		20160918 2230	1	DD	5	5	37	12	5	0	1	20	0	7	11	14	0	2	0	11	0	11	51	4	12	36	33	9	37	0	9	0
20160806 2100	1	DD	5	20	0	0	30	0	27	18	7	23	14	19	42	17	1		20160918 2300	1	DD	5	15	0	9	12	2	0	32	0	3	5	7	0	0	0	14	24	17	52	4	0	22	14	5	33	11	2	6
20160806 2130	1	DD	5	9	0	0	11	0	22	13	13	16	16	20	33	14	3		20160918 2330	1	DD	5	5	15	0	5	0	0	0	0	11	4	0	0	2	0	19	4	0	17	2	0	33	17	9	47	14	8	10
20160806 2200	1	DD	5	18	0	0	15	0	23	10	5	15	6	9	28	10	2		20160919 0000	1	DD	5	5	0	8	17	0	0	30	4	1	8	10	6	0	0	7	0	11	21	7	24	34	9	11	55	8	10	6
20160806 2230	1	DD	6	16	0	0	9	0	17	25	12	26	8	17	30	8	6		20160919 0030	1	DD	5	18	0	1	10	2	0	28	10	8	4	0	0	5	0	19	3	16	16	2	14	29	30	8	52	49	56	9
20160806 2300	1	DD	6	9	0	0	16	0	14	27	3	63	17	0	54	2	7		20160919 0100	1	DD	5	4	46	13	5	7	0	42	4	17	6	4	2	15	0	3	7	17	5	10	8	21	15	11	73	12	21	7
20160806 2330	1	DD	6	23	0	0	13	0	3	10	8	22	29	5	15	4	2		20160919 0130	1	DD	5	13	35	7	10	4	10	18	7	8	10	0	8	13	0	12	13	30	2	4	14	41	13	28	49	12	16	5
20160807 0000	1	DD	6	24	0	0	25	0	3	17	4	20	6	9	27	5	7		20160919 0200	1	DD	5	10	46	6	18	0	18	26	3	10	27	3	5	0	0	17	9	16	2	4	21	20	23	9	29	18	28	4
20160807 0030	1	DD	6	13	0	0	4	0	0	13	7	12	6	5	15	12	4		20160919 0230	1	DD	5	7	31	0	1	7	12	22	3	25	2	10	6	4	0	12	10	11	3	7	27	25	13	5	15	24	7	7
20160807 0100	1	DD	6	19	0	0	0	0	9	24	3	14	5	10	17	8	6		20160919 0300	1	DD	5	10	0	8	21	0	8	37	8	16	6	3	2	3	0	1	28	13	5	4	15	22	9	6	14	21	27	2
20160807 0130	1	DD	6	33	3	0	0	0	17	18	9	15	5	4	12	2	3		20160919 0330	1	DD	5	13	14	1	9	2	3	20	7	15	8	8	4	22	0	11	18	38	2	6	0	11	27	7	0	41	15	5
20160807 0200	1	DD	6	8	0	0	0	0	15	16	2	25	4	8	21	0	0		20160919 0400	1	DD	5	10	9	1	11	2	0	29	0	14	38	3	6	1	0	4	16	13	0	7	0	18	12	8	14	13	16	13
20160807 0230	1	DD	6	11	1	0	0	0	0	22	3	22	22	5	15	3	15		20160919 0430	1	DD	5	25	35	3	20	11	2	49	10	18	10	9	4	0	0	0	47	11	2	10	0	18	15	9	15	13	6	13
20160807 0300	1	DD	6	6	1	0	4	0	12	19	5	8	16	2	17	3	2		20160919 0500	1	DD	5	18	0	1	18	7	33	24	14	20	9	5	8	5	0	13	15	28	2	9	0	26	28	5	0	13	0	67
20160807 0330	1	DD	6	6	0	0	0	0	8	21	3	18	5	9	48	7	11		20160919 0530	1	DD	5	11	0	7	9	9	0	23	31	17	20	7	9	0	0	11	16	40	0	13	12	22	43	31	19	30	0	7
20160807 0400	1	DD	6	12	0	0	19	0	18	14	6	4	18	2	29	4	10		20160919 0600	1	DD	5	21	71	12	7	4	17	31	68	133	15	3	5	2	0	7	31	31	2	3	107	31	6	29	44	28	0	26
20160807 0430	1	DD	6	16	4	0	2	0	7	21	0	6	7	5	33	0	11		20160919 0630	1	DD	5	21	28	11	20	2	20	30	37	38	19	0	11	5	0	13	3	13	0	4	10	25	0	31	38	21	0	6
20160807 0500	1	DD	6	13	0	0	16	0	11	19	0	12	16	6	19	9	0		20160919 0700	1	DD	5	21	111	3	25	11	12	23	31	17	35	15	2	2	0	6	23	12	2	12	17	6	2	42	59	21	2	7
20160807 0530	1	DD	6	11	2	0	8	0	5	17	0	17	7	8	43	3	9		20160919 0730	1	DD	5	9	11	17	21	2	6	19	50	47	17	0	3	12	0	10	43	31	5	7	25	15	39	36	51	20	0	5
20160807 0600	1	DD	6	30	0	0	3	0	16	16	0	6	2	6	11	7	3		20160919 0800	1	DD	5	7	38	11	26	9	13	38	43	30	11	2	10	2	0	9	10	17	8	9	17	3	19	36	88	36	35	15
20160807 0630	1	DD	6	3	0	0	12	0	9	19	0	12	8	17	14	2	2		20160919 0830	1	DD	5	22	0	0	27	7	0	29	40	53	16	0	13	5	0	14	17	15	4	14	2	30	20	35	91	39	27	13
20160807 0700	1	DD	6	22	0	0	5	0	13	16	7	10	2	2	0	4	4		20160919 0900	1	DD	5	22	103	10	25	2	22	46	14	45	30	15	21	4	0	38	21	18	12	13	72	33	0	42	96	42	30	20
20160807 0730	1	DD	6	20	0	0	10	0	10	15	0	13	13	4	60	14	4		20160919 0930	1	DD	5	26	12	17	41	0	38	36	17	19	30	0	11	8	0	20	17	10	11	3	26	17	4	36	86	36	23	4
20160807 0800	1	DD	6	23	0	0	9	0	14	26	5	8	2	14	24	18	18		20160919 1000	1	DD	5	25	19	9	12	0	31	65	25	17	6	14	18	44	0	35	0	14	50	4	17	8	25	11	117	24	15	35
20160807 0830	1	DD	6	12	0	0	20	0	22	19	3	15	15	18	14	5	4		20160919 1030	1	DD	5	30	7	11	12	10	17	19	21	0	31	2	3	35	0	27	0	26	12	0	24	14	17	24	31	27	36	23
20160807 0900	1	DD	6	6	0	0	0	0	10	19	21	5	8	6	8	14	17		20160919 1100	1	DD	5	25	37	15	73	8	3	46	37	0	8	3	0	26	0	23	0	23	18	21	7	14	10	87	58	29	71	28
20160807 0930	1	DD	6	10	0	0	10	0	36	22	19	18	4	12	8	29	4		20160919 1130	1	DD	5	32	44	18	39	8	18	34	132	89	19	12	16	21	0	26	31	25	23	12	49	25	12	42	132	31	40	25
20160807 1000	1	DD	6	9	0	0	26	0	22	14	4	32	11	10	18	21	10		20160919 1200	1	DD	5	38	25	16	12	9	2	30	37	338	21	0	0	14	0	29	106	22	13	11	33	23	18	47	22	37	9	11
20160807 1030	1	DD	6	20	0	0	3	0	15	14	12	5	15	13	18	18	9		20160919 1230	1	DD	5	23	5	19	12	3	12	27	31	50	18	0	0	0	0	37	34	22	34	4	12	22	14	21	33	34	19	13
20160807 1100	1	DD	6	30	0	0	10	0	31	8	5	17	7	5	4	5	13		20160919 1300	1	DD	5	41	21	8	14	11	37	15	24	7	49	2	6	4	0	32	21	23	24	8	17	27	10	14	68	26	10	6
20160807 1130	1	DD	6	21	0	0	34	0	35	4	2	22	5	17	8	6	6		20160919 1330	1	DD	5	7	0	11	23	0	0	1	7	0	5	0	0	0	0	0	7	4	4	1	7	4	0	2	16	0	0	0
20160807 1200	1	DD	6	14	0	0	32	0	13	10	20	13	12	10	4	22	7
20160807 1230	1	DD	6	22	0	0	17	0	23	15	15	19	11	8	26	6	8
20160807 1300	1	DD	6	14	0	0	15	0	18	2	9	4	7	12	6	17	5
20160807 1330	1	DD	6	15	0	0	26	0	15	9	18	14	20	9	9	12	12
20160807 1400	1	DD	6	11	0	0	17	0	15	12	13	11	2	6	36	14	10
20160807 1430	1	DD	6	24	0	0	20	0	26	11	17	2	2	6	36	20	7
20160807 1500	1	DD	6	14	0	0	31	0	12	11	13	15	4	20	23	13	15
20160807 1530	1	DD	6	33	0	0	2	0	16	6	20	16	5	13	26	3	8
20160807 1600	1	DD	6	30	0	0	9	0	21	8	10	26	11	13	17	0	5
20160807 1630	1	DD	6	35	0	0	21	0	18	15	31	7	6	18	27	0	3
20160807 1700	1	DD	6	21	0	0	12	0	12	13	2	35	2	28	43	12	2
20160807 1730	1	DD	6	16	0	0	3	0	21	16	3	12	9	21	27	15	7
20160807 1800	1	DD	6	24	0	0	30	0	29	15	7	15	13	22	44	34	5
20160807 1830	1	DD	6	16	0	0	15	0	21	19	5	9	10	14	54	31	2
20160807 1900	1	DD	6	27	0	0	8	0	20	9	3	20	23	30	37	2	2
20160807 1930	1	DD	6	9	0	0	0	0	13	13	6	18	9	23	21	32	0
20160807 2000	1	DD	6	10	0	0	0	0	17	19	18	11	0	15	24	25	2
20160807 2030	1	DD	6	14	0	0	0	0	11	20	3	10	11	9	29	0	5
20160807 2100	1	DD	6	20	0	0	0	0	9	12	7	19	8	34	31	10	2
20160807 2130	1	DD	6	24	0	0	13	0	49	21	30	15	10	19	32	8	0
20160807 2200	1	DD	6	17	0	0	1	0	44	20	11	34	4	27	21	16	4
20160807 2230	1	DD	7	17	0	0	0	0	26	14	7	38	1	26	27	7	4
20160807 2300	1	DD	7	32	0	0	23	0	17	6	16	30	6	9	26	8	9
20160807 2330	1	DD	7	2	0	0	3	0	37	8	19	34	5	14	20	5	2
20160808 0000	1	DD	7	12	0	0	6	0	30	18	0	27	4	6	40	11	0
20160808 0030	1	DD	7	9	0	0	0	0	30	23	5	34	10	9	28	3	9
20160808 0100	1	DD	7	32	0	0	0	0	22	14	0	16	6	8	26	9	12
20160808 0130	1	DD	7	6	0	0	9	0	20	9	3	31	8	2	59	6	2
20160808 0200	1	DD	7	7	0	0	0	0	23	13	22	21	7	3	30	1	0
20160808 0230	1	DD	7	11	0	0	0	0	17	15	0	19	11	9	19	6	8
20160808 0300	1	DD	7	12	0	0	20	0	23	14	9	13	8	14	42	3	11
20160808 0330	1	DD	7	15	0	0	8	0	10	7	2	11	9	8	44	6	6
20160808 0400	1	DD	7	12	0	0	0	0	22	17	6	12	0	36	60	0	9
20160808 0430	1	DD	7	9	0	0	0	0	28	29	0	10	3	16	38	4	12
20160808 0500	1	DD	7	10	0	0	11	0	26	13	0	16	3	21	24	7	0
20160808 0530	1	DD	7	9	0	0	0	0	19	9	0	14	13	5	32	2	10
20160808 0600	1	DD	7	3	0	0	0	0	18	9	1	26	7	5	25	4	2
20160808 0630	1	DD	7	10	0	0	0	0	18	12	7	11	4	6	32	25	6
20160808 0700	1	DD	7	14	0	0	30	0	13	22	0	5	4	14	26	4	7
20160808 0730	1	DD	7	16	0	0	18	0	19	21	0	3	0	8	24	7	7
20160808 0800	1	DD	7	8	0	0	12	0	14	21	4	21	12	3	36	13	7
20160808 0830	1	DD	7	15	0	0	16	0	22	33	14	17	13	10	19	15	6
20160808 0900	1	DD	7	9	0	0	27	0	15	23	11	6	0	10	43	8	20
20160808 0930	1	DD	7	1	0	0	0	0	25	17	6	15	0	20	17	21	12
20160808 1000	1	DD	7	8	0	0	0	0	14	21	4	23	4	12	26	16	12
[truncated: 22 more columns]

## Sheet: pyxGE2;pyx3
A42CtDayLight				A42CtM059C17 13 Jun 2016	A42CtM059C18 13 Jun 2016	A42CtM059C19 13 Jun 2016	A42CtM059C20 13 Jun 2016	A42CtM059C21 13 Jun 2016	A42CtM059C22 13 Jun 2016	A42CtM059C23 13 Jun 2016	A42CtM059C24 13 Jun 2016	A42CtM059C26 13 Jun 2016	A42CtM059C27 13 Jun 2016	A42CtM059C28 13 Jun 2016	A42CtM059C29 13 Jun 2016	A42CtM059C30 13 Jun 2016	A42CtM059C31 13 Jun 2016	A42CtM059C32 13 Jun 2016						pyxGE2;pyx3																	pyxGE2;pyx3
1041				1041	1041	1041	1041	1041	1041	1041	1041	1041	1041	1041	1041	1041	1041	1041		B36CtDayLight				B36CtM006C02 19 Jul 2016	B36CtM006C03 19 Jul 2016	B36CtM006C04 19 Jul 2016	B36CtM006C09 19 Jul 2016	B36CtM006C10 19 Jul 2016	B36CtM006C11 19 Jul 2016	B36CtM006C12 19 Jul 2016	B36CtM006C14 19 Jul 2016	B36CtM006C15 19 Jul 2016	B36CtM006C26 19 Jul 2016	B36CtM006C28 19 Jul 2016	B36CtM006C30 19 Jul 2016		B37CtDayLight				B37CtM020C01 31 Aug 2016	B37CtM020C02 31 Aug 2016	B37CtM020C03 31 Aug 2016	B37CtM020C05 31 Aug 2016	B37CtM020C06 31 Aug 2016	B37CtM020C07 31 Aug 2016	B37CtM020C08 31 Aug 2016	B37CtM020C09 31 Aug 2016	B37CtM020C10 31 Aug 2016
30				30	30	30	30	30	30	30	30	30	30	30	30	30	30	30		947				947	947	947	947	947	947	947	947	947	947	947	947		902				902	902	902	902	902	902	902	902	902
1800				1800	1800	1800	1800	1800	1800	1800	1800	1800	1800	1800	1800	1800	1800	1800		30				30	30	30	30	30	30	30	30	30	30	30	30		30				30	30	30	30	30	30	30	30	30
20160613 1800	1	LD	1	19	11	14	36	59	62	41	25	21	50	44	32	23	49	61		1700	column 1	condition	day in condition	1700	1700	1700	1700	1700	1700	1700	1700	1700	1700	1700	1700		1900		condition	days in condition	1900	1900	1900	1900	1900	1900	1900	1900	1900
20160613 1830	1	LD	1	4	17	50	118	60	125	34	62	31	66	60	86	66	87	100		20160719 1700	1	LD	1	0	0	32	0	1	6	54	0	0	24	57	32		20160831 1900	1	LD	0	0	12	0	0	48	10	0	0	0
20160613 1900	1	LD	1	2	17	31	100	51	98	0	38	46	65	61	150	50	45	126		20160719 1730	1	LD	1	0	2	29	0	2	41	24	14	0	65	62	30		20160831 1930	1	LD	0	0	0	0	0	0	0	1	0	0
20160613 1930	1	LD	1	6	21	32	72	15	8	0	11	101	43	48	85	30	7	44		20160719 1800	1	LD	1	0	2	0	14	8	7	7	16	6	72	12	25		20160831 2000	1	LD	0	0	2	26	0	0	0	0	0	0
20160613 2000	1	LD	1	16	20	79	73	62	57	28	34	53	40	43	115	67	79	30		20160719 1830	1	LD	1	0	6	26	43	21	66	0	0	20	72	58	20		20160831 2030	1	LD	0	0	10	37	0	0	0	0	0	27
20160613 2030	1	LD	1	87	32	77	58	53	87	42	45	20	64	48	49	49	21	77		20160719 1900	1	LD	1	19	1	23	46	7	26	21	5	0	83	38	29		20160831 2100	1	LD	0	0	33	68	4	8	0	4	0	80
20160613 2100	1	LD	1	10	52	38	58	44	157	44	40	62	54	61	46	86	93	87		20160719 1930	1	LD	1	44	26	44	41	1	48	35	12	40	55	23	45		20160831 2130	0	LD	0	45	20	22	8	12	0	44	0	41
20160613 2130	0	LD	1	27	46	23	33	46	3	0	32	10	108	110	11	72	11	50		20160719 2000	1	LD	1	0	22	41	38	8	30	42	14	33	54	41	43		20160831 2200	0	LD	0	0	9	0	0	0	0	5	0	0
20160613 2200	0	LD	1	0	0	0	0	0	0	1	3	2	16	3	14	2	0	6		20160719 2030	1	LD	1	28	27	29	61	14	71	61	19	49	45	30	48		20160831 2230	0	LD	0	2	16	0	0	0	0	0	0	0
20160613 2230	0	LD	1	0	0	0	0	0	1	0	5	0	0	3	0	0	0	39		20160719 2100	1	LD	1	18	48	33	36	9	56	38	16	49	57	48	48		20160831 2300	0	LD	0	0	0	0	0	0	0	0	0	0
20160613 2300	0	LD	1	0	1	0	0	0	6	17	6	0	12	1	0	0	76	12		20160719 2130	0	LD	1	62	9	6	31	1	82	7	5	28	18	19	31		20160831 2330	0	LD	0	0	0	0	0	0	0	0	0	0
20160613 2330	0	LD	1	0	0	0	0	0	15	0	58	9	0	27	13	0	0	4		20160719 2200	0	LD	1	1	12	0	0	0	2	0	0	24	0	0	0		20160901 0000	0	LD	0	0	0	0	0	0	0	0	0	0
20160614 0000	0	LD	1	0	0	0	0	0	0	0	14	7	0	0	0	12	2	0		20160719 2230	0	LD	1	13	0	0	4	0	0	0	0	0	0	0	0		20160901 0030	0	LD	0	0	0	0	0	0	0	0	0	0
20160614 0030	0	LD	1	0	2	0	0	0	0	0	19	0	0	0	0	0	1	0		20160719 2300	0	LD	1	0	0	0	0	0	1	0	0	0	0	0	0		20160901 0100	0	LD	0	0	0	0	0	0	0	0	0	0
20160614 0100	0	LD	1	0	7	0	0	0	0	0	12	0	80	0	0	0	0	0		20160719 2330	0	LD	1	0	0	0	0	0	5	18	0	0	0	0	0		20160901 0130	0	LD	0	0	0	0	0	0	0	0	55	0
20160614 0130	0	LD	1	0	19	0	0	0	0	0	0	8	5	0	0	0	56	0		20160720 0000	0	LD	1	0	0	0	0	0	0	0	0	0	0	0	0		20160901 0200	0	LD	0	0	0	0	0	0	0	0	38	0
20160614 0200	0	LD	1	78	0	0	0	0	0	0	0	0	3	0	0	0	4	0		20160720 0030	0	LD	1	0	0	0	0	0	0	1	0	0	1	0	0		20160901 0230	0	LD	0	0	0	0	0	0	0	0	3	0
20160614 0230	0	LD	1	0	122	0	0	0	0	0	0	0	0	0	0	0	0	0		20160720 0100	0	LD	1	0	1	0	5	0	46	26	42	0	0	0	0		20160901 0300	0	LD	0	0	0	0	0	0	0	22	0	1
20160614 0300	0	LD	1	0	11	0	0	114	0	0	0	0	0	0	0	0	18	0		20160720 0130	0	LD	1	0	0	0	0	0	1	0	0	0	0	0	0		20160901 0330	0	LD	0	0	0	1	0	0	0	0	17	0
20160614 0330	0	LD	1	0	42	0	0	1	0	0	0	49	0	0	0	0	9	0		20160720 0200	0	LD	1	0	0	0	0	5	1	0	0	0	0	0	0		20160901 0400	0	LD	0	0	0	0	0	0	0	0	14	0
20160614 0400	0	LD	1	0	0	0	0	0	0	0	0	1	0	0	0	0	0	0		20160720 0230	0	LD	1	0	0	0	1	0	0	0	0	0	0	0	0		20160901 0430	0	LD	0	0	0	1	0	0	0	0	2	0
20160614 0430	0	LD	1	0	4	0	0	0	0	0	0	0	0	0	0	0	13	0		20160720 0300	0	LD	1	0	0	0	2	0	13	0	0	0	0	0	0		20160901 0500	0	LD	0	0	0	0	0	0	0	0	6	0
20160614 0500	0	LD	1	0	0	0	0	0	0	0	0	3	7	0	0	0	0	0		20160720 0330	0	LD	1	0	0	0	0	0	0	0	0	0	0	0	0		20160901 0530	0	LD	0	0	0	9	0	0	0	0	0	0
20160614 0530	0	LD	1	0	5	0	0	0	0	0	0	0	21	20	0	0	57	0		20160720 0400	0	LD	1	0	0	0	0	0	0	0	0	0	0	0	0		20160901 0600	0	LD	0	0	0	0	0	0	0	0	0	0
20160614 0600	0	LD	1	1	0	0	0	0	0	0	0	39	31	69	0	0	69	0		20160720 0430	0	LD	1	0	0	0	0	0	0	0	0	0	0	0	1		20160901 0630	0	LD	0	0	0	16	0	0	0	0	0	0
20160614 0630	0	LD	1	2	23	0	0	30	0	0	0	0	95	0	0	0	43	0		20160720 0500	0	LD	1	0	0	1	29	0	0	0	0	0	0	0	0		20160901 0700	0	LD	0	0	0	3	0	0	0	0	0	0
20160614 0700	0	LD	1	2	0	0	0	0	0	0	0	0	29	5	0	0	13	0		20160720 0530	0	LD	1	0	0	2	19	0	0	0	0	1	0	0	0		20160901 0730	0	LD	0	0	0	31	0	0	0	0	15	0
20160614 0730	0	LD	1	14	0	0	2	0	0	0	0	0	26	0	0	0	0	0		20160720 0600	0	LD	1	0	0	1	14	0	2	0	0	0	0	0	0		20160901 0800	0	LD	0	0	0	0	0	0	0	0	3	0
20160614 0800	0	LD	1	1	0	0	0	0	0	0	0	4	49	34	0	0	48	0		20160720 0630	0	LD	1	0	0	0	14	2	0	0	0	18	0	4	0		20160901 0830	0	LD	0	0	0	4	0	0	0	0	27	0
20160614 0830	0	LD	1	77	0	0	0	0	0	0	0	0	92	35	0	0	11	0		20160720 0700	0	LD	1	0	0	2	33	8	0	0	49	32	2	2	0		20160901 0900	0	LD	0	0	0	22	0	0	0	0	13	0
20160614 0900	0	LD	1	84	0	0	0	0	0	0	0	107	41	1	0	0	10	0		20160720 0730	0	LD	1	0	9	3	0	8	0	0	0	0	0	0	0		20160901 0930	1	LD	1	42	64	45	49	49	3	46	49	35
20160614 0930	1	LD	2	41	41	24	54	17	66	24	47	56	49	59	65	59	64	74		20160720 0800	0	LD	1	0	13	0	0	6	0	0	0	3	0	0	0		20160901 1000	1	LD	1	35	12	54	41	49	0	41	0	35
20160614 1000	1	LD	2	19	15	44	88	87	60	59	26	52	60	47	74	21	0	68		20160720 0830	0	LD	1	0	12	2	0	0	0	0	38	4	18	0	7		20160901 1030	1	LD	1	16	0	78	25	11	0	46	0	32
20160614 1030	1	LD	2	19	22	54	50	7	55	35	70	23	72	36	78	62	32	40		20160720 0900	0	LD	1	0	4	2	0	2	0	0	4	0	1	5	12		20160901 1100	1	LD	1	24	0	22	17	0	6	43	0	6
20160614 1100	1	LD	2	42	27	0	46	0	0	11	0	67	41	55	51	20	0	87		20160720 0930	1	LD	2	16	2	25	23	11	54	19	52	43	38	0	42		20160901 1130	1	LD	1	20	0	10	11	2	6	23	23	37
20160614 1130	1	LD	2	0	16	0	19	0	2	0	0	7	0	46	70	21	48	7		20160720 1000	1	LD	2	24	12	19	33	11	40	40	2	45	42	5	35		20160901 1200	1	LD	1	30	0	0	0	45	0	20	0	43
20160614 1200	1	LD	2	0	28	62	0	0	0	0	17	58	5	3	29	0	122	7		20160720 1030	1	LD	2	14	9	18	44	19	51	36	17	52	38	34	31		20160901 1230	1	LD	1	0	0	0	0	0	0	25	0	44
20160614 1230	1	LD	2	2	13	18	8	0	0	19	8	36	24	29	2	0	46	0		20160720 1100	1	LD	2	7	29	15	54	42	32	33	50	37	25	18	22		20160901 1300	1	LD	1	4	0	0	1	0	0	18	0	7
20160614 1300	1	LD	2	0	3	0	25	3	60	65	45	37	13	39	6	13	69	0		20160720 1130	1	LD	2	21	4	14	42	0	34	36	57	41	23	44	16		20160901 1330	1	LD	1	0	0	0	0	0	0	13	21	0
20160614 1330	1	LD	2	0	0	0	3	29	33	0	46	0	4	15	76	31	10	0		20160720 1200	1	LD	2	3	1	6	27	0	53	29	0	44	29	12	19		20160901 1400	1	LD	1	0	0	0	0	0	1	5	12	0
20160614 1400	1	LD	2	0	0	11	0	9	0	52	0	3	0	5	70	29	12	0		20160720 1230	1	LD	2	6	0	0	9	0	45	57	0	32	39	3	0		20160901 1430	1	LD	1	2	0	0	0	0	0	2	21	0
20160614 1430	1	LD	2	10	20	46	0	0	10	17	1	0	0	3	50	31	0	0		20160720 1300	1	LD	2	9	0	12	29	10	0	42	4	8	46	3	2		20160901 1500	1	LD	1	0	0	0	0	6	0	0	6	0
20160614 1500	1	LD	2	0	5	17	0	8	3	5	0	0	0	0	1	20	5	2		20160720 1330	1	LD	2	93	0	6	0	0	0	28	2	0	39	8	0		20160901 1530	1	LD	1	0	0	0	0	0	5	0	23	0
20160614 1530	1	LD	2	0	0	0	5	22	31	24	0	0	0	9	0	8	34	15		20160720 1400	1	LD	2	2	15	0	3	0	0	33	0	0	4	8	0		20160901 1600	1	LD	1	3	0	0	14	13	0	0	0	1
20160614 1600	1	LD	2	0	0	10	0	3	0	92	0	87	0	0	0	0	13	49		20160720 1430	1	LD	2	33	130	33	4	1	0	32	6	0	0	16	0		20160901 1630	1	LD	1	0	0	0	34	31	52	0	0	0
20160614 1630	1	LD	2	12	1	42	7	0	41	23	0	144	0	0	0	8	28	13		20160720 1500	1	LD	2	27	0	0	0	3	0	18	0	0	0	11	0		20160901 1700	1	LD	1	0	0	0	0	18	37	15	0	0
20160614 1700	1	LD	2	27	8	0	72	0	0	88	0	79	0	27	0	66	3	0		20160720 1530	1	LD	2	0	0	17	7	0	0	0	17	4	214	13	0		20160901 1730	1	LD	1	0	0	4	0	0	0	0	0	41
20160614 1730	1	LD	2	22	0	0	29	0	5	0	0	0	28	0	60	48	4	2		20160720 1600	1	LD	2	0	3	6	0	0	0	2	14	0	4	0	0		20160901 1800	1	LD	1	0	0	49	0	0	0	0	0	47
20160614 1800	1	LD	2	0	7	0	83	0	8	0	0	39	12	26	31	13	39	27		20160720 1630	1	LD	2	0	0	0	46	0	0	26	0	0	19	0	0		20160901 1830	1	LD	1	0	0	61	0	0	1	8	0	40
20160614 1830	1	LD	2	0	26	0	108	2	39	0	0	0	0	0	4	29	58	108		20160720 1700	1	LD	2	0	0	0	0	0	0	12	0	0	0	0	0		20160901 1900	1	LD	1	0	0	33	0	0	49	60	0	45
20160614 1900	1	LD	2	11	24	7	29	48	10	0	0	40	47	23	42	4	24	71		20160720 1730	1	LD	2	0	10	2	0	0	2	7	16	2	0	9	0		20160901 1930	1	LD	1	11	0	19	0	1	0	45	0	37
20160614 1930	1	LD	2	0	6	43	12	43	70	0	2	0	31	50	71	48	31	112		20160720 1800	1	LD	2	0	6	3	26	1	0	19	0	0	0	0	0		20160901 2000	1	LD	1	16	23	67	38	0	0	18	0	10
20160614 2000	1	LD	2	11	13	83	12	33	22	15	6	0	47	9	47	60	21	65		20160720 1830	1	LD	2	0	0	11	0	1	0	17	0	0	4	27	0		20160901 2030	1	LD	1	21	61	14	30	22	1	19	0	49
20160614 2030	1	LD	2	20	22	39	25	45	12	43	40	70	36	36	22	35	65	84		20160720 1900	1	LD	2	0	6	0	12	0	0	12	0	56	20	23	0		20160901 2100	1	LD	1	23	74	53	37	27	0	18	16	44
20160614 2100	1	LD	2	24	28	36	41	24	0	36	48	11	53	50	80	39	0	98		20160720 1930	1	LD	2	0	1	31	5	1	4	27	11	37	34	52	0		20160901 2130	0	LD	1	9	47	43	51	11	52	64	103	23
20160614 2130	0	LD	2	8	64	96	52	53	125	78	101	69	80	116	76	102	50	95		20160720 2000	1	LD	2	37	5	29	34	25	68	39	21	30	18	14	21		20160901 2200	0	LD	1	0	0	0	0	0	59	0	2	0
20160614 2200	0	LD	2	0	0	0	0	0	0	2	0	1	0	3	0	0	0	21		20160720 2030	1	LD	2	13	8	32	31	10	40	33	19	25	30	5	32		20160901 2230	0	LD	1	0	0	0	0	0	0	0	0	0
20160614 2230	0	LD	2	0	0	0	0	0	2	3	0	164	9	20	0	0	0	7		20160720 2100	1	LD	2	11	14	32	27	28	70	43	21	28	25	0	44		20160901 2300	0	LD	1	0	0	2	0	0	0	0	0	0
20160614 2300	0	LD	2	0	0	0	0	0	24	1	0	0	0	0	0	0	0	10		20160720 2130	0	LD	2	93	17	4	24	26	92	3	17	26	6	1	17		20160901 2330	0	LD	1	0	0	0	0	0	0	0	0	0
20160614 2330	0	LD	2	0	0	0	0	0	12	86	9	16	0	2	0	0	0	5		20160720 2200	0	LD	2	14	1	0	0	1	0	0	0	0	0	0	0		20160902 0000	0	LD	1	0	0	0	0	0	0	0	0	0
20160615 0000	0	LD	2	0	0	0	0	0	55	0	5	48	0	6	0	45	0	0		20160720 2230	0	LD	2	0	4	0	0	0	0	0	0	0	0	0	0		20160902 0030	0	LD	1	0	0	2	0	0	0	0	0	0
20160615 0030	0	LD	2	0	0	0	0	0	3	1	27	61	0	4	0	63	0	0		20160720 2300	0	LD	2	1	3	0	0	0	0	7	0	0	0	0	0		20160902 0100	0	LD	1	0	0	0	0	0	0	0	0	0
20160615 0100	0	LD	2	0	0	0	0	0	2	1	3	0	0	0	0	0	0	1		20160720 2330	0	LD	2	0	21	0	0	0	0	0	0	0	0	0	0		20160902 0130	0	LD	1	0	0	7	0	0	0	0	0	0
20160615 0130	0	LD	2	0	0	0	0	0	0	13	26	0	0	0	0	2	0	0		20160721 0000	0	LD	2	1	2	0	0	0	0	0	0	0	0	0	0		20160902 0200	0	LD	1	0	0	1	0	0	0	0	0	0
20160615 0200	0	LD	2	0	0	0	0	0	1	4	2	6	0	0	0	0	0	0		20160721 0030	0	LD	2	1	48	0	0	0	0	0	0	0	0	0	0		20160902 0230	0	LD	1	0	0	6	0	0	0	0	0	0
20160615 0230	0	LD	2	0	0	0	0	0	77	0	0	9	0	0	0	0	0	0		20160721 0100	0	LD	2	0	0	0	0	0	0	0	0	0	0	23	5		20160902 0300	0	LD	1	0	0	0	0	0	0	0	0	0
20160615 0300	0	LD	2	0	0	40	0	14	5	14	0	1	0	0	0	0	0	0		20160721 0130	0	LD	2	0	4	0	0	0	0	2	0	0	0	0	0		20160902 0330	0	LD	1	0	0	0	0	0	0	0	0	0
20160615 0330	0	LD	2	0	0	12	0	17	4	34	0	0	0	0	0	3	0	0		20160721 0200	0	LD	2	1	21	0	0	0	0	1	0	0	0	0	0		20160902 0400	0	LD	1	0	0	0	0	0	0	0	0	0
20160615 0400	0	LD	2	0	0	17	0	38	48	0	0	90	0	0	0	0	0	0		20160721 0230	0	LD	2	0	7	0	0	0	0	0	0	0	0	0	0		20160902 0430	0	LD	1	0	0	0	0	0	0	0	0	0
20160615 0430	0	LD	2	0	0	6	0	12	4	0	15	1	0	0	0	0	0	0		20160721 0300	0	LD	2	0	1	0	0	0	0	0	0	0	0	0	0		20160902 0500	0	LD	1	0	0	0	0	0	0	0	0	0
20160615 0500	0	LD	2	0	0	1	0	0	8	18	0	33	0	0	0	0	0	0		20160721 0330	0	LD	2	0	1	0	0	0	0	0	0	11	0	0	0		20160902 0530	0	LD	1	0	0	0	0	0	0	0	0	0
20160615 0530	0	LD	2	0	0	28	0	2	53	9	0	0	0	0	0	0	0	0		20160721 0400	0	LD	2	0	0	0	1	0	0	0	0	0	0	0	0		20160902 0600	0	LD	1	0	0	0	0	0	0	0	0	0
20160615 0600	0	LD	2	0	0	11	0	87	0	8	0	0	0	0	0	0	0	0		20160721 0430	0	LD	2	0	0	0	0	0	0	0	0	0	0	0	0		20160902 0630	0	LD	1	0	0	0	0	0	0	0	0	0
20160615 0630	0	LD	2	0	0	0	31	1	3	2	0	0	2	0	0	0	0	0		20160721 0500	0	LD	2	0	0	0	0	0	0	0	0	0	13	0	0		20160902 0700	0	LD	1	0	0	0	0	0	0	0	0	0
20160615 0700	0	LD	2	0	0	0	0	6	0	4	0	0	0	0	0	0	0	0		20160721 0530	0	LD	2	0	0	0	0	0	0	0	0	0	0	0	0		20160902 0730	0	LD	1	0	0	0	0	0	0	0	0	0
20160615 0730	0	LD	2	0	0	0	0	4	61	72	0	0	0	0	0	18	0	0		20160721 0600	0	LD	2	0	0	0	0	5	0	0	0	0	0	0	0		20160902 0800	0	LD	1	0	0	0	0	0	0	0	0	6
20160615 0800	0	LD	2	0	0	0	0	1	33	0	0	49	2	0	0	14	0	0		20160721 0630	0	LD	2	0	0	0	0	6	0	0	0	0	0	0	0		20160902 0830	0	LD	1	0	0	0	0	0	0	0	0	2
20160615 0830	0	LD	2	0	0	0	0	26	17	1	0	209	50	0	0	0	0	0		20160721 0700	0	LD	2	0	0	3	0	0	0	9	0	0	0	0	0		20160902 0900	0	LD	1	0	0	0	0	0	0	0	0	1
20160615 0900	0	LD	2	0	0	0	7	0	118	41	0	0	0	0	0	0	0	0		20160721 0730	0	LD	2	0	0	0	0	0	0	9	0	9	8	0	0		20160902 0930	1	LD	2	46	50	52	65	39	29	47	85	64
20160615 0930	1	LD	3	27	24	21	37	30	32	60	38	45	117	37	52	46	28	67		20160721 0800	0	LD	2	0	0	0	0	0	0	21	0	1	37	0	0		20160902 1000	1	LD	2	38	52	39	39	45	29	30	97	55
20160615 1000	1	LD	3	28	67	27	18	21	31	53	26	29	35	69	43	26	85	104		20160721 0830	0	LD	2	0	10	0	0	0	0	0	0	0	0	0	0		20160902 1030	1	LD	2	27	49	84	34	19	0	27	40	43
20160615 1030	1	LD	3	32	45	26	28	43	16	29	18	20	40	73	72	265	40	63		20160721 0900	0	LD	2	0	16	0	0	10	0	0	0	35	28	2	0		20160902 1100	1	LD	2	29	53	47	44	26	0	32	23	29
20160615 1100	1	LD	3	48	7	28	30	54	4	73	33	20	59	49	13	33	40	45		20160721 0930	1	LD	3	33	8	25	40	27	71	46	42	57	54	0	22		20160902 1130	1	LD	2	43	4	48	8	11	3	22	56	42
20160615 1130	1	LD	3	4	13	17	34	0	6	99	57	34	53	49	35	35	53	41		20160721 1000	1	LD	3	39	20	25	47	28	41	42	3	69	30	1	48		20160902 1200	1	LD	2	0	4	33	4	0	0	18	10	24
20160615 1200	1	LD	3	7	4	19	11	0	47	10	7	73	13	33	11	36	188	28		20160721 1030	1	LD	3	23	17	46	37	3	40	22	29	70	28	8	35		20160902 1230	1	LD	2	0	0	11	21	4	0	10	5	35
20160615 1230	1	LD	3	16	37	5	8	0	0	0	24	35	8	30	14	9	0	58		20160721 1100	1	LD	3	27	9	31	32	1	41	23	34	61	104	2	26		20160902 1300	1	LD	2	8	0	0	19	0	0	18	0	73
20160615 1300	1	LD	3	0	0	0	22	0	15	15	51	0	0	0	21	10	15	53		20160721 1130	1	LD	3	16	4	40	24	7	46	32	13	58	66	16	16		20160902 1330	1	LD	2	0	0	39	1	138	0	1	6	14
20160615 1330	1	LD	3	0	0	32	13	0	11	5	3	0	19	3	10	7	21	0		20160721 1200	1	LD	3	18	1	32	26	5	11	32	2	39	47	2	0		20160902 1400	1	LD	2	6	0	30	0	0	0	0	0	1
20160615 1400	1	LD	3	5	0	35	0	0	0	5	10	11	13	0	12	34	56	0		20160721 1230	1	LD	3	2	0	14	24	1	18	33	21	32	51	3	0		20160902 1430	1	LD	2	2	0	2	0	0	0	1	0	0
20160615 1430	1	LD	3	0	14	31	0	0	0	0	0	65	0	2	0	9	1	0		20160721 1300	1	LD	3	19	16	1	25	0	17	53	18	0	43	0	0		20160902 1500	1	LD	2	0	0	0	2	0	0	0	0	0
20160615 1500	1	LD	3	4	30	12	0	0	14	0	0	93	0	0	0	6	0	0		20160721 1330	1	LD	3	0	0	3	22	10	0	23	6	0	63	2	0		20160902 1530	1	LD	2	1	0	0	0	0	0	0	2	0
20160615 1530	1	LD	3	17	0	19	45	19	6	21	29	23	16	16	42	53	4	74		20160721 1400	1	LD	3	0	5	30	7	0	0	0	0	0	11	0	3		20160902 1600	1	LD	2	0	0	0	0	0	0	10	2	0
20160615 1600	1	LD	3	36	0	18	29	50	0	14	3	0	6	8	11	9	0	16		20160721 1430	1	LD	3	0	0	0	0	4	0	0	0	0	0	0	2		20160902 1630	1	LD	2	0	0	0	0	0	16	6	0	0
20160615 1630	1	LD	3	25	0	40	0	9	25	0	40	0	0	0	0	0	0	0		20160721 1500	1	LD	3	16	0	0	45	0	0	24	9	0	0	25	0		20160902 1700	1	LD	2	0	0	0	0	0	13	6	0	1
20160615 1700	1	LD	3	11	3	21	0	0	0	0	11	0	0	6	0	0	0	0		20160721 1530	1	LD	3	3	0	0	0	0	0	39	0	51	0	0	0		20160902 1730	1	LD	2	0	0	0	1	0	0	16	4	13
20160615 1730	1	LD	3	24	15	0	71	0	0	0	6	34	0	15	4	0	4	0		20160721 1600	1	LD	3	0	0	0	0	0	0	3	0	31	22	0	0		20160902 1800	1	LD	2	6	3	0	48	0	0	0	3	57
20160615 1800	1	LD	3	0	6	27	3	22	0	0	0	199	9	0	3	62	20	0		20160721 1630	1	LD	3	0	0	11	0	0	5	0	0	0	147	2	0		20160902 1830	1	LD	2	1	60	46	0	25	0	17	20	38
20160615 1830	1	LD	3	17	0	13	30	3	0	0	0	53	27	0	0	35	2	0		20160721 1700	1	LD	3	0	0	27	35	0	1	39	5	13	14	0	0		20160902 1900	1	LD	2	0	56	53	21	63	0	19	31	37
20160615 1900	1	LD	3	12	1	17	12	0	10	0	7	0	34	5	44	17	218	0		20160721 1730	1	LD	3	0	0	0	9	0	33	10	24	9	1	13	0		20160902 1930	1	LD	2	31	12	89	24	32	24	23	13	47
20160615 1930	1	LD	3	8	3	32	14	0	9	10	28	39	44	13	32	0	7	2		20160721 1800	1	LD	3	4	0	2	11	5	27	12	19	0	25	0	8		20160902 2000	1	LD	2	33	64	49	34	24	2	11	140	35
20160615 2000	1	LD	3	33	17	22	64	47	10	98	60	75	113	15	25	5	18	69		20160721 1830	1	LD	3	0	0	5	4	0	16	33	0	0	21	6	15		20160902 2030	1	LD	2	39	68	109	37	97	2	18	10	42
20160615 2030	1	LD	3	21	12	26	35	37	9	33	35	51	65	15	84	23	5	73		20160721 1900	1	LD	3	0	0	13	0	0	6	25	13	58	24	0	0		20160902 2100	1	LD	2	39	50	47	27	41	60	26	54	39
20160615 2100	1	LD	3	29	14	23	38	40	12	105	43	43	42	50	37	38	70	69		20160721 1930	1	LD	3	0	12	60	4	21	40	51	33	28	27	8	0		20160902 2130	0	LD	2	167	51	60	45	39	50	72	127	30
20160615 2130	0	LD	3	14	20	106	127	88	17	40	44	11	93	99	54	53	48	115		20160721 2000	1	LD	3	23	7	57	48	8	33	41	19	5	44	31	41		20160902 2200	0	LD	2	0	0	0	0	0	0	0	18	0
20160615 2200	0	LD	3	0	0	0	1	0	0	0	0	0	0	0	0	81	0	3		20160721 2030	1	LD	3	27	8	31	29	28	39	26	6	39	30	23	41		20160902 2230	0	LD	2	0	0	0	0	0	0	0	0	0
20160615 2230	0	LD	3	0	0	0	0	0	0	0	0	0	0	0	0	0	0	0		20160721 2100	1	LD	3	29	16	24	45	18	59	49	10	92	41	11	43		20160902 2300	0	LD	2	0	0	1	0	0	0	0	0	0
20160615 2300	0	LD	3	0	0	0	0	0	0	0	0	37	0	0	0	0	0	0		20160721 2130	0	LD	3	59	8	15	9	8	108	9	1	17	10	5	25		20160902 2330	0	LD	2	0	0	0	0	0	0	0	0	0
20160615 2330	0	LD	3	0	0	0	0	0	0	0	0	41	0	0	0	0	0	0		20160721 2200	0	LD	3	1	0	0	0	0	0	0	0	0	0	1	0		20160903 0000	0	LD	2	0	0	0	0	0	0	0	0	0
20160616 0000	0	LD	3	0	0	0	0	0	0	0	0	0	0	0	0	0	0	0		20160721 2230	0	LD	3	0	0	0	0	0	0	0	0	0	0	0	5		20160903 0030	0	LD	2	0	0	0	0	0	0	0	0	0
20160616 0030	0	LD	3	0	0	0	0	0	0	0	0	3	0	0	0	0	0	0		20160721 2300	0	LD	3	0	0	0	0	0	0	0	0	0	0	0	8		20160903 0100	0	LD	2	11	0	0	0	0	0	0	0	0
20160616 0100	0	LD	3	0	0	0	0	0	0	0	0	5	0	0	0	12	0	0		20160721 2330	0	LD	3	0	0	0	0	0	0	0	0	0	0	0	0		20160903 0130	0	LD	2	0	0	0	0	0	0	0	0	0
20160616 0130	0	LD	3	0	0	0	1	0	0	0	0	0	0	0	0	37	0	0		20160722 0000	0	LD	3	0	0	0	0	0	0	0	0	0	0	0	0		20160903 0200	0	LD	2	2	0	0	0	0	0	0	0	0
20160616 0200	0	LD	3	0	0	0	0	0	0	0	0	0	0	0	0	3	0	0		20160722 0030	0	LD	3	0	0	0	0	0	0	0	0	0	0	0	0		20160903 0230	0	LD	2	0	0	0	0	0	0	0	0	0
20160616 0230	0	LD	3	0	0	16	50	0	0	0	0	0	0	0	0	8	0	0		20160722 0100	0	LD	3	0	0	0	0	0	3	0	0	0	0	0	0		20160903 0300	0	LD	2	0	0	0	0	0	0	0	0	0
20160616 0300	0	LD	3	0	0	0	4	0	0	0	0	0	53	0	0	26	4	0		20160722 0130	0	LD	3	0	0	0	0	0	0	0	0	0	0	0	0		20160903 0330	0	LD	2	1	0	0	0	0	0	0	0	0
20160616 0330	0	LD	3	0	0	0	25	0	0	0	0	0	1	0	0	52	28	0		20160722 0200	0	LD	3	0	28	0	0	0	7	0	0	0	0	10	0		20160903 0400	0	LD	2	0	0	0	0	0	0	0	0	0
20160616 0400	0	LD	3	0	0	0	5	0	0	0	0	0	0	8	0	0	0	0		20160722 0230	0	LD	3	0	0	0	0	0	32	0	0	0	0	17	0		20160903 0430	0	LD	2	3	0	0	0	0	0	0	0	0
20160616 0430	0	LD	3	0	0	0	0	0	0	0	0	0	0	0	0	7	0	0		20160722 0300	0	LD	3	0	1	0	0	0	0	0	0	0	0	0	0		20160903 0500	0	LD	2	0	0	0	0	0	0	0	0	0
20160616 0500	0	LD	3	0	0	0	0	0	0	9	0	79	0	6	0	23	29	19		20160722 0330	0	LD	3	0	37	0	0	0	0	0	0	0	0	0	0		20160903 0530	0	LD	2	0	0	0	0	0	0	0	0	0
20160616 0530	0	LD	3	0	0	0	0	0	0	2	0	0	0	21	0	43	0	5		20160722 0400	0	LD	3	0	19	0	0	0	26	2	0	0	0	0	0		20160903 0600	0	LD	2	0	0	0	0	0	0	0	0	0
20160616 0600	0	LD	3	0	0	0	4	0	0	6	0	49	0	0	0	13	0	1		20160722 0430	0	LD	3	0	0	0	0	0	1	0	0	0	0	1	0		20160903 0630	0	LD	2	0	0	0	0	0	0	0	0	0
20160616 0630	0	LD	3	0	0	0	0	0	0	3	0	38	1	0	0	16	0	0		20160722 0500	0	LD	3	0	0	0	0	0	1	0	20	0	0	14	0		20160903 0700	0	LD	2	0	0	1	0	0	0	0	0	0
20160616 0700	0	LD	3	0	0	0	0	0	0	32	0	39	16	1	0	7	0	45		20160722 0530	0	LD	3	0	0	0	0	0	3	0	10	0	0	2	0		20160903 0730	0	LD	2	0	0	4	0	0	0	0	0	0
20160616 0730	0	LD	3	0	0	25	0	0	0	1	0	60	3	0	0	7	0	0		20160722 0600	0	LD	3	0	0	0	0	0	22	3	0	0	0	18	5		20160903 0800	0	LD	2	0	0	0	0	0	0	0	0	3
20160616 0800	0	LD	3	0	0	13	0	0	0	3	0	84	116	0	0	0	0	1		20160722 0630	0	LD	3	0	0	0	0	0	32	3	0	0	0	0	3		20160903 0830	0	LD	2	0	0	5	0	0	0	0	0	0
20160616 0830	0	LD	3	0	0	18	0	0	0	30	0	38	0	0	0	1	2	0		20160722 0700	0	LD	3	0	11	0	0	0	0	16	0	0	6	6	0		20160903 0900	0	LD	2	0	0	37	0	0	21	0	0	0
20160616 0900	0	LD	3	0	0	0	1	0	0	0	0	5	21	0	0	5	0	0		20160722 0730	0	LD	3	0	0	0	0	2	1	20	0	0	0	0	0		20160903 0930	1	LD	3	64	40	66	45	37	6	40	139	57
20160616 0930	0	6h delay		4	0	0	0	0	0	42	0	1	1	3	2	0	0	2		20160722 0800	0	LD	3	0	0	0	0	8	0	0	0	0	0	0	0		20160903 1000	1	LD	3	39	28	49	62	65	0	25	102	28
20160616 1000	0	6h delay		0	0	0	0	21	0	0	0	36	0	0	0	0	0	3		20160722 0830	0	LD	3	0	6	0	0	0	0	0	0	0	23	0	32		20160903 1030	1	LD	3	35	31	56	37	18	0	32	79	79
20160616 1030	0	6h delay		1	0	14	0	0	8	5	0	1	0	0	4	57	5	89		20160722 0900	0	LD	3	0	4	0	0	0	32	0	0	0	41	0	80		20160903 1100	1	LD	3	33	69	41	30	38	12	20	50	113
20160616 1100	0	6h delay		26	4	38	2	0	0	41	66	26	0	0	0	2	14	76		20160722 0930	0	6h delay		0	0	2	4	48	13	0	22	0	30	17	9		20160903 1130	1	LD	3	27	0	42	27	7	0	19	41	41
20160616 1130	0	6h delay		37	0	40	20	59	11	54	30	84	41	0	3	7	1	48		20160722 1000	0	6h delay		13	2	0	10	11	3	0	12	12	29	0	0		20160903 1200	1	LD	3	16	0	39	28	14	0	26	2	38
20160616 1200	0	6h delay		16	21	35	88	57	10	4	34	76	32	0	13	3	6	95		20160722 1030	0	6h delay		37	1	5	0	11	62	0	0	0	35	0	0		20160903 1230	1	LD	3	0	0	38	14	0	0	10	0	23
20160616 1230	0	6h delay		55	0	50	40	79	0	19	69	187	41	15	0	9	0	82		20160722 1100	0	6h delay		2	2	0	6	31	44	6	32	3	20	11	34		20160903 1300	1	LD	3	0	10	25	0	0	0	0	0	0
20160616 1300	0	6h delay		1	0	25	60	37	27	41	46	16	0	19	0	0	0	4		20160722 1130	0	6h delay		9	13	6	63	29	24	44	0	40	28	0	73		20160903 1330	1	LD	3	0	22	28	0	0	0	0	8	0
20160616 1330	0	6h delay		0	0	24	37	8	17	35	188	14	0	84	0	0	0	13		20160722 1200	0	6h delay		1	0	35	18	39	15	30	0	28	36	5	15		20160903 1400	1	LD	3	0	0	7	0	0	0	0	0	3
20160616 1400	0	6h delay		12	0	36	6	0	0	0	185	68	0	59	17	7	3	32		20160722 1230	0	6h delay		26	0	44	1	0	24	17	5	27	17	22	0		20160903 1430	1	LD	3	0	0	26	0	0	0	0	0	64
20160616 1430	0	6h delay		4	0	7	1	0	0	1	37	64	0	5	1	26	0	92		20160722 1300	0	6h delay		36	3	42	2	0	77	29	26	0	45	23	0		20160903 1500	1	LD	3	0	0	6	0	0	0	2	0	34
20160616 1500	0	6h delay		0	0	0	0	0	2	0	0	1	0	11	17	20	0	9		20160722 1330	0	6h delay		26	0	9	0	0	60	46	46	0	66	25	0		20160903 1530	1	LD	3	0	0	15	0	2	0	0	0	24
20160616 1530	1	TC1	1	11	6	0	35	0	25	0	0	15	0	0	0	11	5	11		20160722 1400	0	6h delay		0	6	3	0	0	61	28	16	2	43	11	28		20160903 1600	1	LD	3	0	0	0	0	0	0	0	0	11
20160616 1600	1	TC1	1	43	18	14	52	0	35	0	19	114	6	0	0	11	0	85		20160722 1430	0	6h delay		0	33	0	1	2	76	0	37	3	37	21	43		20160903 1630	1	LD	3	0	0	0	0	0	8	0	0	0
20160616 1630	1	TC1	1	39	74	33	12	1	0	26	3	155	50	28	0	73	0	44		20160722 1500	0	6h delay		0	0	1	17	1	10	7	16	0	114	5	34		20160903 1700	1	LD	3	0	0	19	0	0	18	0	0	0
20160616 1700	1	TC1	1	11	0	45	55	148	0	6	12	153	0	38	32	95	63	60		20160722 1530	1	TC1	1	41	0	13	24	0	0	14	0	0	8	0	26		20160903 1730	1	LD	3	1	0	40	0	0	0	0	0	0
20160616 1730	1	TC1	1	4	0	33	54	37	0	13	4	225	62	60	9	57	77	3		20160722 1600	1	TC1	1	48	2	16	3	4	0	35	0	36	0	5	0		20160903 1800	1	LD	3	0	0	30	1	0	0	0	0	41
20160616 1800	1	TC1	1	29	8	41	0	126	0	26	5	7	20	13	0	29	0	0		20160722 1630	1	TC1	1	35	0	0	0	21	0	15	0	1	24	5	0		20160903 1830	1	LD	3	5	18	59	21	0	0	0	0	51
20160616 1830	1	TC1	1	30	3	46	25	60	0	46	31	27	57	3	3	0	93	4		20160722 1700	1	TC1	1	19	0	31	2	4	32	0	0	11	104	18	0		20160903 1900	1	LD	3	22	40	111	46	0	0	2	0	39
20160616 1900	1	TC1	1	17	0	1	86	0	2	108	66	0	79	5	26	0	4	0		20160722 1730	1	TC1	1	14	1	0	37	0	8	0	0	0	53	19	0		20160903 1930	1	LD	3	31	40	116	33	23	0	45	28	78
20160616 1930	1	TC1	1	1	0	0	35	0	1	9	68	50	45	17	7	26	24	41		20160722 1800	1	TC1	1	26	12	0	41	0	0	18	49	18	25	11	4		20160903 2000	1	LD	3	41	32	89	29	94	30	22	73	44
20160616 2000	1	TC1	1	15	0	0	98	21	0	0	67	0	0	6	10	60	44	66		20160722 1830	1	TC1	1	53	14	4	26	4	11	19	33	14	63	15	0		20160903 2030	1	LD	3	39	36	96	29	41	7	63	80	39
20160616 2030	1	TC1	1	15	0	0	44	52	0	0	10	200	0	4	24	38	0	47		20160722 1900	1	TC1	1	22	15	11	5	4	48	5	1	0	41	24	0		20160903 2100	1	LD	3	31	28	95	30	65	10	24	46	39
20160616 2100	1	TC1	1	19	3	10	33	0	0	62	0	136	3	27	0	56	0	60		20160722 1930	1	TC1	1	3	11	32	0	0	44	26	9	0	66	18	0		20160903 2130	0	LD	3	51	48	120	54	65	66	86	113	57
20160616 2130	1	TC1	1	22	91	2	22	33	0	29	0	96	39	0	2	22	0	143		20160722 2000	1	TC1	1	15	4	15	2	7	46	0	0	47	62	2	16		20160903 2200	0	LD	3	0	0	3	0	3	8	3	0	64
20160616 2200	1	TC1	1	0	8	1	6	60	0	14	11	0	0	0	0	20	3	55		20160722 2030	1	TC1	1	43	9	1	2	2	46	1	14	0	16	13	44		20160903 2230	0	LD	3	0	0	0	0	2	0	0	0	0
20160616 2230	1	TC1	1	0	0	22	18	72	0	0	0	0	0	0	19	38	0	3		20160722 2100	1	TC1	1	6	0	10	11	0	42	6	48	6	107	0	20		20160903 2300	0	LD	3	0	0	7	0	1	0	0	0	4
20160616 2300	1	TC1	1	0	0	30	2	0	0	0	0	0	0	0	0	0	0	0		20160722 2130	1	TC1	1	10	22	13	10	4	4	3	23	27	35	2	30		20160903 2330	0	LD	3	0	0	0	0	0	0	0	0	0
20160616 2330	1	TC1	1	1	0	17	12	0	0	0	0	0	0	0	0	0	0	0		20160722 2200	1	TC1	1	20	0	6	0	8	0	27	66	12	95	4	54		20160904 0000	0	LD	3	0	0	1	0	7	0	0	0	0
20160617 0000	1	TC1	1	0	0	56	0	0	0	0	0	41	0	0	0	0	0	0		20160722 2230	1	TC1	1	3	0	0	6	0	0	0	0	0	21	15	21		20160904 0030	0	LD	3	0	0	9	43	0	0	0	0	0
20160617 0030	1	TC1	1	0	0	46	0	0	0	0	0	0	0	0	0	0	53	0		20160722 2300	1	TC1	1	0	1	0	0	5	0	0	0	0	0	9	1		20160904 0100	0	LD	3	0	0	14	58	0	0	0	0	0
20160617 0100	1	TC1	1	3	0	0	0	0	0	0	0	0	0	0	0	0	63	0		20160722 2330	1	TC1	1	0	85	0	0	0	0	0	0	0	0	0	0		20160904 0130	0	LD	3	0	0	8	4	0	0	0	0	0
20160617 0130	1	TC1	1	0	0	0	0	0	0	0	0	0	0	0	0	0	0	0		20160723 0000	1	TC1	1	0	3	0	2	0	0	0	0	0	0	0	0		20160904 0200	0	LD	3	0	0	9	29	10	0	0	0	0
20160617 0200	1	TC1	1	0	0	0	0	0	0	0	0	0	0	0	1	0	0	0		20160723 0030	1	TC1	1	0	0	0	0	0	0	0	0	0	0	0	0		20160904 0230	0	LD	3	0	57	0	0	0	0	0	0	0
20160617 0230	1	TC1	1	0	0	0	0	0	0	0	0	0	24	0	0	0	74	0		20160723 0100	1	TC1	1	0	0	0	0	0	0	0	0	0	0	0	0		20160904 0300	0	LD	3	0	0	0	0	0	0	0	0	0
20160617 0300	1	TC1	1	0	18	0	0	0	0	0	0	0	0	0	0	0	0	0		20160723 0130	1	TC1	1	3	0	0	1	0	0	0	0	0	0	0	0		20160904 0330	0	LD	3	0	0	34	0	13	0	0	0	0
20160617 0330	0	TC1	1	0	0	0	0	0	0	0	0	0	0	0	0	1	0	0		20160723 0200	1	TC1	1	1	0	0	0	0	0	0	0	0	0	0	11		20160904 0400	0	LD	3	0	1	0	0	1	0	0	0	0
20160617 0400	0	TC1	1	0	0	0	0	0	0	0	0	0	0	0	0	3	0	0		20160723 0230	1	TC1	1	29	0	0	0	0	0	0	0	0	0	1	0		20160904 0430	0	LD	3	0	34	15	0	16	0	0	0	0
20160617 0430	0	TC1	1	0	0	0	0	0	0	0	0	0	0	0	0	1	0	0		20160723 0300	1	TC1	1	3	0	0	0	0	0	15	0	0	0	0	0		20160904 0500	0	LD	3	0	5	0	0	68	0	0	0	0
20160617 0500	0	TC1	1	0	0	0	0	0	0	0	0	0	0	0	0	0	0	0		20160723 0330	0	TC1	1	0	0	0	0	0	0	0	0	0	0	0	0		20160904 0530	0	LD	3	0	0	5	0	0	0	0	0	0
20160617 0530	0	TC1	1	0	0	0	0	0	0	0	0	0	0	0	0	0	0	0		20160723 0400	0	TC1	1	1	0	0	0	0	0	0	0	0	0	0	0		20160904 0600	0	LD	3	0	0	1	0	3	0	0	0	0
20160617 0600	0	TC1	1	0	0	0	0	0	0	0	0	0	0	0	0	0	0	0		20160723 0430	0	TC1	1	0	0	0	0	0	0	0	0	0	0	0	0		20160904 0630	0	LD	3	0	0	32	0	2	0	0	0	0
20160617 0630	0	TC1	1	0	0	0	0	0	0	0	0	0	0	0	0	0	0	0		20160723 0500	0	TC1	1	0	0	0	0	0	0	0	0	0	0	0	0		20160904 0700	0	LD	3	0	0	0	0	10	0	0	0	0
20160617 0700	0	TC1	1	0	0	0	0	0	0	0	0	0	0	0	0	0	0	0		20160723 0530	0	TC1	1	0	0	0	0	0	0	0	0	0	0	2	0		20160904 0730	0	LD	3	0	0	55	0	4	6	1	0	32
20160617 0730	0	TC1	1	0	0	0	0	0	0	0	0	0	0	0	0	0	0	0		20160723 0600	0	TC1	1	16	0	0	0	0	0	0	0	0	0	0	0		20160904 0800	0	LD	3	0	0	20	0	7	0	51	0	6
20160617 0800	0	TC1	1	0	0	0	0	0	0	0	0	0	0	0	0	0	0	0		20160723 0630	0	TC1	1	0	0	0	0	0	0	0	0	0	0	0	0		20160904 0830	0	LD	3	0	0	3	0	2	16	44	0	1
20160617 0830	0	TC1	1	0	0	0	0	0	0	0	0	0	0	0	0	0	0	0		20160723 0700	0	TC1	1	0	0	0	0	0	0	8	0	0	2	0	0		20160904 0900	0	LD	3	0	0	3	0	17	5	0	0	17
20160617 0900	0	TC1	1	0	0	0	0	0	0	0	0	0	0	0	0	0	0	0		20160723 0730	0	TC1	1	0	0	0	0	0	0	10	0	0	3	0	0		20160904 0930	0	6h delay		0	0	56	9	0	13	0	0	0
20160617 0930	0	TC1	1	0	0	0	0	0	0	0	0	0	0	0	0	0	0	0		20160723 0800	0	TC1	1	25	0	0	0	0	0	0	0	0	0	0	0		20160904 1000	0	6h delay		0	0	56	0	16	17	0	0	15
20160617 1000	0	TC1	1	0	0	0	0	0	0	0	0	0	3	0	0	0	0	0		20160723 0830	0	TC1	1	0	0	0	0	0	0	0	0	0	15	0	1		20160904 1030	0	6h delay		8	12	76	17	0	0	0	47	28
20160617 1030	0	TC1	1	0	0	0	0	0	0	0	0	0	64	0	0	0	0	0		20160723 0900	0	TC1	1	0	0	0	0	0	2	0	0	0	13	0	13		20160904 1100	0	6h delay		1	15	73	6	0	28	9	105	57
20160617 1100	0	TC1	1	0	0	2	0	0	0	0	0	0	0	0	0	0	3	1		20160723 0930	0	TC1	1	0	0	0	0	0	0	0	0	0	6	0	0		20160904 1130	0	6h delay		45	1	65	44	10	28	49	51	48
20160617 1130	0	TC1	1	0	0	0	0	0	0	0	2	0	66	0	0	0	0	0		20160723 1000	0	TC1	1	0	0	0	0	0	22	0	0	2	2	0	0		20160904 1200	0	6h delay		9	3	45	21	1	0	4	78	50
20160617 1200	0	TC1	1	0	0	0	0	0	0	60	3	0	30	0	0	0	17	12		20160723 1030	0	TC1	1	0	0	0	0	0	3	0	0	0	1	0	0		20160904 1230	0	6h delay		5	17	63	49	16	1	4	86	34
20160617 1230	0	TC1	1	5	0	27	1	0	12	0	12	0	61	0	1	0	17	17		20160723 1100	0	TC1	1	0	0	0	0	0	6	0	0	180	22	8	9		20160904 1300	0	6h delay		5	27	98	61	52	39	38	18	35
20160617 1300	0	TC1	1	5	0	43	0	0	0	6	0	38	4	1	0	2	0	11		20160723 1130	0	TC1	1	9	0	0	0	6	65	0	0	0	29	12	7		20160904 1330	0	6h delay		0	24	1	0	25	0	108	70	12
20160617 1330	0	TC1	1	0	0	49	2	0	21	19	17	50	0	21	16	82	0	26		20160723 1200	0	TC1	1	7	0	4	8	8	66	2	3	0	36	10	28		20160904 1400	0	6h delay		0	6	32	0	5	0	0	115	1
20160617 1400	0	TC1	1	0	2	45	29	0	25	6	73	80	0	6	0	54	6	70		20160723 1230	0	TC1	1	7	0	0	5	4	53	0	9	0	51	3	16		20160904 1430	0	6h delay		3	2	79	2	0	0	2	12	11
20160617 1430	0	TC1	1	0	11	81	26	0	3	0	0	47	0	22	0	37	0	36		20160723 1300	0	TC1	1	2	6	2	2	0	60	4	0	0	32	0	0		20160904 1500	0	6h delay		8	0	0	8	2	43	1	0	0
20160617 1500	0	TC1	1	0	1	32	107	76	0	10	0	57	0	34	19	10	0	38		20160723 1330	0	TC1	1	0	12	0	0	20	57	0	0	0	41	34	0		20160904 1530	1	TC1	1	3	0	29	127	63	14	9	29	56
20160617 1530	1	TC1	2	22	12	1	49	169	1	38	37	74	17	24	17	19	2	39		20160723 1400	0	TC1	1	0	0	14	0	0	48	2	0	0	9	22	0		20160904 1600	1	TC1	1	34	3	63	2	50	0	47	0	65
20160617 1600	1	TC1	2	32	0	0	45	31	101	33	78	39	198	29	14	107	37	25		20160723 1430	0	TC1	1	6	1	28	7	0	24	1	0	0	38	7	0		20160904 1630	1	TC1	1	27	60	22	26	0	0	111	0	54
20160617 1630	1	TC1	2	14	0	37	65	24	67	142	111	49	65	73	8	84	88	32		20160723 1500	0	TC1	1	0	0	0	5	10	0	14	0	0	23	57	0		20160904 1700	1	TC1	1	26	35	2	45	0	0	19	99	51
20160617 1700	1	TC1	2	17	7	53	110	0	30	1	57	45	41	76	0	41	0	12		20160723 1530	1	TC1	2	34	0	5	4	25	6	11	12	10	35	10	9		20160904 1730	1	TC1	1	159	40	57	52	2	13	4	74	61
20160617 1730	1	TC1	2	51	4	21	20	21	38	0	30	78	103	2	0	64	8	156		20160723 1600	1	TC1	2	24	8	51	22	10	39	42	56	29	0	25	30		20160904 1800	1	TC1	1	113	46	82	53	7	35	34	22	55
20160617 1800	1	TC1	2	0	0	28	17	113	52	0	0	36	39	9	0	34	14	36		20160723 1630	1	TC1	2	21	19	52	34	35	57	1	119	79	72	20	24		20160904 1830	1	TC1	1	112	67	61	24	70	4	81	111	58
20160617 1830	1	TC1	2	1	2	40	30	89	3	268	4	127	0	0	111	275	0	38		20160723 1700	1	TC1	2	34	26	36	25	17	65	15	98	15	32	33	25		20160904 1900	1	TC1	1	47	30	60	43	116	6	24	136	43
20160617 1900	1	TC1	2	22	13	25	28	31	0	66	6	123	0	95	0	11	0	38		20160723 1730	1	TC1	2	41	6	36	42	26	46	36	31	9	36	25	32		20160904 1930	1	TC1	1	0	52	78	52	26	17	22	80	59
20160617 1930	1	TC1	2	20	20	146	46	0	0	20	79	107	24	12	0	53	0	61		20160723 1800	1	TC1	2	4	19	42	28	26	73	47	86	0	46	13	24		20160904 2000	1	TC1	1	81	26	57	43	2	28	40	67	43
20160617 2000	1	TC1	2	0	0	80	40	25	0	6	7	185	57	0	29	59	9	58		20160723 1830	1	TC1	2	21	7	88	9	20	56	42	2	0	34	24	24		20160904 2030	1	TC1	1	131	30	63	48	32	42	40	140	61
20160617 2030	1	TC1	2	1	0	5	134	0	2	6	4	183	79	1	46	98	1	67		20160723 1900	1	TC1	2	25	10	52	20	0	33	26	1	0	37	11	32		20160904 2100	1	TC1	1	101	49	87	57	47	6	35	79	71
20160617 2100	1	TC1	2	18	0	0	14	95	0	11	54	102	103	11	2	112	0	39		20160723 1930	1	TC1	2	14	104	29	29	0	5	22	47	17	68	17	29		20160904 2130	1	TC1	1	31	41	84	49	35	25	34	107	47
20160617 2130	1	TC1	2	23	0	4	2	4	0	0	67	117	77	0	0	47	0	81		20160723 2000	1	TC1	2	5	24	22	18	1	21	28	5	18	27	19	0		20160904 2200	1	TC1	1	26	134	68	11	19	11	33	124	86
20160617 2200	1	TC1	2	14	0	28	34	42	60	0	122	3	0	0	26	2	0	33		20160723 2030	1	TC1	2	13	7	3	23	9	30	33	33	47	74	16	0		20160904 2230	1	TC1	1	0	25	53	0	0	24	26	95	12
20160617 2230	1	TC1	2	5	0	18	6	0	66	0	3	0	0	0	2	1	4	0		20160723 2100	1	TC1	2	20	13	30	21	23	30	3	0	3	87	30	35		20160904 2300	1	TC1	1	0	14	0	0	0	19	2	216	5
20160617 2300	1	TC1	2	0	0	0	78	0	1	0	0	0	0	0	0	14	0	0		20160723 2130	1	TC1	2	27	38	21	38	20	3	3	0	0	41	11	26		20160904 2330	1	TC1	1	0	5	0	0	0	21	0	0	0
20160617 2330	1	TC1	2	0	0	0	0	0	0	0	0	0	0	0	0	0	0	0		20160723 2200	1	TC1	2	11	57	4	3	7	1	0	1	17	35	15	33		20160905 0000	1	TC1	1	0	5	6	0	0	22	0	0	10
20160618 0000	1	TC1	2	0	0	0	0	0	0	0	0	0	0	0	0	0	0	0		20160723 2230	1	TC1	2	0	1	0	13	22	11	11	1	80	42	29	30		20160905 0030	1	TC1	1	0	2	0	0	0	0	0	0	0
20160618 0030	1	TC1	2	0	0	0	1	0	0	0	0	0	0	0	0	0	18	0		20160723 2300	1	TC1	2	0	0	0	0	0	0	23	0	0	7	3	12		20160905 0100	1	TC1	1	0	0	0	0	0	20	0	0	3
20160618 0100	1	TC1	2	0	0	0	27	0	0	0	0	26	0	0	0	0	0	0		20160723 2330	1	TC1	2	0	0	0	0	44	0	0	0	0	0	0	0		20160905 0130	1	TC1	1	0	0	0	0	0	0	0	0	0
20160618 0130	1	TC1	2	0	0	0	1	0	0	0	0	15	0	0	0	0	45	0		20160724 0000	1	TC1	2	0	0	0	2	0	10	0	0	0	0	2	0		20160905 0200	1	TC1	1	0	0	0	0	0	0	0	0	0
20160618 0200	1	TC1	2	0	0	0	0	0	0	0	0	38	0	0	0	0	0	0		20160724 0030	1	TC1	2	1	0	0	0	0	79	0	0	0	0	0	0		20160905 0230	1	TC1	1	0	12	0	0	0	0	0	0	0
20160618 0230	1	TC1	2	0	0	0	46	0	0	0	0	0	0	0	0	0	0	0		20160724 0100	1	TC1	2	0	0	0	0	1	1	0	0	0	0	0	0		20160905 0300	1	TC1	1	0	0	0	0	0	0	0	0	0
20160618 0300	1	TC1	2	0	0	0	2	0	0	0	0	0	0	0	0	0	0	0		20160724 0130	1	TC1	2	0	0	0	0	2	1	0	0	0	0	0	0		20160905 0330	0	TC1	1	0	0	0	0	0	0	0	0	0
20160618 0330	0	TC1	2	0	0	0	3	0	0	0	0	0	0	0	0	0	0	0		20160724 0200	1	TC1	2	0	0	0	0	0	23	0	0	0	0	18	0		20160905 0400	0	TC1	1	0	0	0	0	0	0	0	0	0
20160618 0400	0	TC1	2	0	0	0	0	0	0	0	0	0	0	0	0	0	0	0		20160724 0230	1	TC1	2	0	0	0	0	0	91	4	0	0	0	46	0		20160905 0430	0	TC1	1	0	0	0	0	0	0	0	0	0
20160618 0430	0	TC1	2	0	0	0	0	0	0	0	0	0	0	0	0	0	0	0		20160724 0300	1	TC1	2	0	0	0	0	5	8	2	0	0	0	0	0		20160905 0500	0	TC1	1	0	0	0	0	0	0	0	0	0
20160618 0500	0	TC1	2	0	0	0	0	0	0	0	12	0	0	0	0	0	0	0		20160724 0330	0	TC1	2	0	0	0	0	0	0	0	0	0	0	2	0		20160905 0530	0	TC1	1	0	0	0	0	0	0	0	13	0
20160618 0530	0	TC1	2	0	0	0	0	0	0	0	0	0	0	0	0	0	0	0		20160724 0400	0	TC1	2	0	0	0	0	0	0	0	0	0	0	1	0		20160905 0600	0	TC1	1	0	0	0	0	0	0	0	0	0
20160618 0600	0	TC1	2	0	0	0	0	0	0	0	0	0	0	0	0	0	0	0		20160724 0430	0	TC1	2	0	0	0	0	0	6	0	0	0	0	0	0		20160905 0630	0	TC1	1	0	0	0	0	0	0	0	3	0
20160618 0630	0	TC1	2	0	0	0	0	0	0	0	5	0	0	0	0	0	0	0		20160724 0500	0	TC1	2	0	0	0	0	0	2	0	0	0	0	0	0		20160905 0700	0	TC1	1	0	0	0	0	0	0	0	38	0
20160618 0700	0	TC1	2	0	0	0	0	0	0	0	0	0	0	0	0	0	0	0		20160724 0530	0	TC1	2	0	0	0	0	0	1	0	0	0	0	0	0		20160905 0730	0	TC1	1	0	0	0	0	0	0	0	6	0
20160618 0730	0	TC1	2	0	0	0	0	0	0	0	0	0	0	0	0	0	0	0		20160724 0600	0	TC1	2	0	0	0	0	0	4	0	0	0	0	61	0		20160905 0800	0	TC1	1	0	0	0	0	0	8	0	22	0
20160618 0800	0	TC1	2	0	0	0	0	0	0	0	0	0	0	0	0	0	0	0		20160724 0630	0	TC1	2	0	0	0	0	0	27	0	0	0	0	4	0		20160905 0830	0	TC1	1	0	0	0	0	0	4	0	1	0
20160618 0830	0	TC1	2	0	0	0	0	0	0	0	0	0	0	0	0	0	0	0		20160724 0700	0	TC1	2	0	0	0	0	0	4	0	0	0	0	0	0		20160905 0900	0	TC1	1	0	0	0	0	0	5	0	19	0
20160618 0900	0	TC1	2	0	0	0	0	0	0	0	0	26	0	0	0	0	0	0		20160724 0730	0	TC1	2	0	0	0	0	0	46	0	0	0	0	0	0		20160905 0930	0	TC1	1	0	0	0	0	0	0	0	11	0
20160618 0930	0	TC1	2	0	0	0	0	0	0	0	15	77	0	0	0	0	0	0		20160724 0800	0	TC1	2	0	0	0	0	0	10	0	0	0	4	0	0		20160905 1000	0	TC1	1	0	0	0	0	0	30	0	29	2
20160618 1000	0	TC1	2	0	0	0	0	0	0	0	66	185	0	0	0	0	0	0		20160724 0830	0	TC1	2	0	0	0	0	0	20	0	0	0	0	9	0		20160905 1030	0	TC1	1	0	3	0	0	0	0	0	0	5
20160618 1030	0	TC1	2	1	0	0	0	0	0	0	46	0	0	0	0	0	4	0		20160724 0900	0	TC1	2	0	0	3	0	0	5	0	0	0	0	0	0		20160905 1100	0	TC1	1	0	0	16	25	0	8	0	0	33
20160618 1100	0	TC1	2	15	0	0	0	0	0	0	1	0	29	0	0	0	58	0		20160724 0930	0	TC1	2	0	0	0	0	0	21	0	0	0	0	0	0		20160905 1130	0	TC1	1	1	13	6	26	0	3	0	0	21
20160618 1130	0	TC1	2	4	0	0	0	0	0	0	20	0	36	0	1	0	2	0		20160724 1000	0	TC1	2	4	0	0	0	0	9	0	0	0	2	13	0		20160905 1200	0	TC1	1	4	9	33	0	0	0	5	12	60
20160618 1200	0	TC1	2	3	0	1	6	0	0	0	0	0	0	1	14	0	55	1		20160724 1030	0	TC1	2	0	0	0	3	0	45	0	0	0	0	22	29		20160905 1230	0	TC1	1	10	6	53	29	6	0	4	8	41
20160618 1230	0	TC1	2	0	0	24	0	0	14	0	0	0	0	91	38	0	2	0		20160724 1100	0	TC1	2	0	0	1	0	0	30	0	0	0	9	0	30		20160905 1300	0	TC1	1	1	0	42	2	0	21	3	0	35
20160618 1300	0	TC1	2	6	7	21	0	5	64	0	0	0	18	34	15	1	17	0		20160724 1130	0	TC1	2	2	0	0	0	1	85	5	3	2	9	0	30		20160905 1330	0	TC1	1	9	0	66	3	0	19	8	0	34
20160618 1330	0	TC1	2	0	6	7	0	0	29	0	0	0	39	18	0	83	22	2		20160724 1200	0	TC1	2	17	0	0	0	0	52	0	0	0	11	2	28		20160905 1400	0	TC1	1	6	0	56	4	0	0	2	15	20
20160618 1400	0	TC1	2	0	0	19	4	0	4	0	0	0	19	0	0	22	23	37		20160724 1230	0	TC1	2	1	0	1	0	0	29	0	8	0	21	0	0		20160905 1430	0	TC1	1	33	0	0	0	0	0	29	80	20
20160618 1430	0	TC1	2	0	4	36	0	59	19	0	22	27	0	8	0	13	28	33		20160724 1300	0	TC1	2	0	0	31	12	0	0	22	0	0	12	0	0		20160905 1500	0	TC1	1	3	0	33	8	12	2	2	67	36
20160618 1500	0	TC1	2	7	0	38	0	0	28	182	13	35	0	6	0	13	53	25		20160724 1330	0	TC1	2	6	0	43	12	0	0	0	0	0	16	17	0		20160905 1530	1	TC1	2	53	2	34	59	34	6	54	7	42
20160618 1530	1	TC1	3	33	21	26	33	88	13	32	1	112	27	14	23	16	15	27		20160724 1400	0	TC1	2	0	0	0	2	0	0	0	2	1	45	1	0		20160905 1600	1	TC1	2	96	60	41	35	81	0	24	17	19
20160618 1600	1	TC1	3	39	30	25	44	67	0	15	21	144	137	31	32	18	61	82		20160724 1430	0	TC1	2	0	1	0	7	0	6	29	4	13	15	0	0		20160905 1630	1	TC1	2	25	42	73	82	115	0	44	42	26
20160618 1630	1	TC1	3	43	4	29	26	39	2	23	13	62	33	19	4	101	82	178		20160724 1500	0	TC1	2	0	2	5	0	14	53	0	61	11	21	0	0		20160905 1700	1	TC1	2	26	27	113	55	177	0	53	64	23
20160618 1700	1	TC1	3	30	0	46	32	99	111	14	45	42	27	9	0	166	26	50		20160724 1530	1	TC1	3	17	10	45	0	6	154	4	47	19	0	12	0		20160905 1730	1	TC1	2	56	62	77	34	64	25	70	79	53
20160618 1730	1	TC1	3	40	0	135	0	21	97	3	48	70	56	4	67	33	8	31		20160724 1600	1	TC1	3	55	16	42	36	9	172	28	92	30	0	20	12		20160905 1800	1	TC1	2	15	46	42	30	57	42	42	78	50
20160618 1800	1	TC1	3	29	13	106	0	0	0	66	62	68	37	34	2	26	0	26		20160724 1630	1	TC1	3	34	20	50	28	0	97	35	91	22	34	32	59		20160905 1830	1	TC1	2	155	90	60	48	9	22	66	103	47
20160618 1830	1	TC1	3	36	40	13	27	14	2	211	14	163	31	79	14	98	174	58		20160724 1700	1	TC1	3	48	37	51	17	27	139	23	111	38	30	18	69		20160905 1900	1	TC1	2	78	64	41	33	43	0	54	117	57
20160618 1900	1	TC1	3	32	0	95	204	0	50	1	2	108	30	30	0	117	0	16		20160724 1730	1	TC1	3	6	31	34	7	17	104	43	155	40	55	33	103		20160905 1930	1	TC1	2	81	113	61	38	75	34	74	63	67
20160618 1930	1	TC1	3	31	0	66	45	45	14	0	60	173	25	13	11	32	5	10		20160724 1800	1	TC1	3	0	26	22	3	1	125	12	73	33	22	39	23		20160905 2000	1	TC1	2	47	92	57	34	243	0	64	115	53
20160618 2000	1	TC1	3	7	4	51	0	13	0	0	49	62	0	0	9	8	35	16		20160724 1830	1	TC1	3	29	25	32	31	0	52	51	0	28	25	30	38		20160905 2030	1	TC1	2	39	32	68	26	97	19	32	157	61
20160618 2030	1	TC1	3	0	29	31	0	46	1	0	72	122	17	3	2	24	0	35		20160724 1900	1	TC1	3	31	14	43	15	3	198	56	0	0	23	23	44		20160905 2100	1	TC1	2	40	31	49	46	105	4	36	82	90
20160618 2100	1	TC1	3	25	6	0	5	29	0	2	90	121	4	0	18	62	0	44		20160724 1930	1	TC1	3	4	4	25	26	0	31	28	7	0	32	29	25		20160905 2130	1	TC1	2	39	31	50	98	40	15	30	69	59
20160618 2130	1	TC1	3	25	14	0	5	35	0	0	20	53	7	19	0	257	0	33		20160724 2000	1	TC1	3	22	13	32	44	5	79	27	69	8	41	38	32		20160905 2200	1	TC1	2	61	75	55	33	18	20	19	95	167
20160618 2200	1	TC1	3	17	0	0	0	11	0	0	29	51	1	0	3	3	0	42		20160724 2030	1	TC1	3	27	18	33	56	0	26	63	20	5	31	4	0		20160905 2230	1	TC1	2	23	88	43	16	2	15	23	78	42
20160618 2230	1	TC1	3	0	0	9	0	22	0	0	31	78	59	0	0	0	0	0		20160724 2100	1	TC1	3	13	15	9	44	4	13	30	1	34	47	20	43		20160905 2300	1	TC1	2	0	35	40	0	29	17	7	124	13
20160618 2300	1	TC1	3	0	0	0	0	0	0	0	23	50	5	0	0	7	26	0		20160724 2130	1	TC1	3	16	1	14	49	2	6	39	11	3	51	32	38		20160905 2330	1	TC1	2	2	13	31	0	10	13	0	3	0
20160618 2330	1	TC1	3	0	0	0	0	0	0	0	0	37	1	0	0	0	10	0		20160724 2200	1	TC1	3	31	4	6	17	9	0	50	2	0	54	23	33		20160906 0000	1	TC1	2	0	0	37	0	0	16	0	0	0
20160619 0000	1	TC1	3	0	0	0	0	0	0	0	0	218	12	0	0	0	0	0		20160724 2230	1	TC1	3	14	0	4	22	0	32	23	0	95	35	28	64		20160906 0030	1	TC1	2	0	0	0	0	0	11	0	0	0
20160619 0030	1	TC1	3	0	0	0	0	0	0	0	0	290	15	0	0	0	0	0		20160724 2300	1	TC1	3	3	0	0	0	35	0	18	0	49	49	32	25		20160906 0100	1	TC1	2	0	0	4	0	0	22	0	0	0
20160619 0100	1	TC1	3	0	0	0	0	0	0	0	0	0	2	0	0	0	0	0		20160724 2330	1	TC1	3	2	0	0	0	0	11	1	0	32	26	34	16		20160906 0130	1	TC1	2	0	0	0	0	0	16	0	0	0
20160619 0130	1	TC1	3	0	0	0	0	0	0	0	0	0	0	0	0	0	0	0		20160725 0000	1	TC1	3	0	0	0	0	0	0	0	0	0	1	13	0		20160906 0200	1	TC1	2	0	0	0	0	0	14	0	0	0
20160619 0200	1	TC1	3	0	0	0	0	0	0	0	0	0	0	0	0	0	0	0		20160725 0030	1	TC1	3	0	0	0	0	2	0	22	0	0	0	3	0		20160906 0230	1	TC1	2	0	0	4	0	0	22	0	0	0
20160619 0230	1	TC1	3	0	0	0	0	0	0	0	0	0	0	0	0	0	30	0		20160725 0100	1	TC1	3	0	0	0	0	0	0	2	0	228	0	26	0		20160906 0300	1	TC1	2	0	0	5	0	0	22	0	0	0
20160619 0300	1	TC1	3	0	0	0	0	0	0	0	0	0	0	0	0	0	91	0		20160725 0130	1	TC1	3	11	0	0	0	0	0	2	0	8	0	0	0		20160906 0330	0	TC1	2	0	0	0	0	0	2	0	0	0
20160619 0330	0	TC1	3	0	0	0	0	0	0	0	0	1	0	0	0	4	6	0		20160725 0200	1	TC1	3	0	0	0	0	0	0	0	0	18	0	0	0		20160906 0400	0	TC1	2	0	0	0	0	0	0	0	0	0
20160619 0400	0	TC1	3	0	0	0	0	0	0	0	0	0	0	0	0	0	0	0		20160725 0230	1	TC1	3	3	0	0	0	0	2	0	0	4	0	0	0		20160906 0430	0	TC1	2	0	0	0	0	0	0	0	0	0
20160619 0430	0	TC1	3	0	0	0	0	0	0	0	0	0	0	0	0	0	0	0		20160725 0300	1	TC1	3	0	0	5	0	0	0	0	0	10	0	0	0		20160906 0500	0	TC1	2	0	0	0	0	0	0	0	0	0
20160619 0500	0	TC1	3	0	0	0	0	0	0	0	0	0	0	0	0	0	0	0		20160725 0330	0	TC1	3	2	0	0	0	0	0	0	0	11	0	0	7		20160906 0530	0	TC1	2	0	0	0	0	0	0	0	0	0
20160619 0530	0	TC1	3	0	0	0	0	0	0	0	0	0	0	0	0	0	0	0		20160725 0400	0	TC1	3	0	0	0	0	0	0	0	0	0	0	0	0		20160906 0600	0	TC1	2	0	0	0	0	0	6	0	0	0
20160619 0600	0	TC1	3	0	0	0	0	0	0	0	0	65	0	0	0	0	0	0		20160725 0430	0	TC1	3	3	0	0	0	0	0	0	0	0	0	0	0		20160906 0630	0	TC1	2	0	0	0	0	0	13	0	0	0
20160619 0630	0	TC1	3	0	0	0	0	0	0	0	0	0	0	0	0	0	0	0		20160725 0500	0	TC1	3	4	0	0	0	0	0	0	0	0	0	0	0		20160906 0700	0	TC1	2	0	0	0	0	0	4	0	0	0
20160619 0700	0	TC1	3	0	0	0	0	0	0	0	0	56	0	0	0	0	17	0		20160725 0530	0	TC1	3	0	0	0	0	0	0	0	0	0	0	0	0		20160906 0730	0	TC1	2	0	0	0	0	0	13	0	0	0
20160619 0730	0	TC1	3	0	0	0	0	0	0	0	0	0	0	0	0	0	0	0		20160725 0600	0	TC1	3	8	0	0	0	0	0	0	0	0	0	0	0		20160906 0800	0	TC1	2	0	0	0	0	0	0	0	0	0
20160619 0800	0	TC1	3	0	0	0	0	0	0	0	0	7	0	0	0	0	0	0		20160725 0630	0	TC1	3	2	0	0	0	0	0	0	0	0	0	0	0		20160906 0830	0	TC1	2	0	0	0	0	0	20	0	0	0
20160619 0830	0	TC1	3	0	0	0	0	0	0	0	0	319	0	0	0	0	0	0		20160725 0700	0	TC1	3	0	0	0	0	0	3	0	0	2	0	0	0		20160906 0900	0	TC1	2	0	0	2	0	0	8	0	0	0
20160619 0900	0	TC1	3	0	0	0	0	0	0	0	0	0	0	0	0	0	1	0		20160725 0730	0	TC1	3	4	0	0	0	0	41	0	0	0	7	0	0		20160906 0930	0	TC1	2	0	0	24	0	0	6	0	0	0
20160619 0930	0	TC1	3	0	0	0	0	0	0	0	0	2	0	0	0	0	0	0		20160725 0800	0	TC1	3	0	0	0	0	0	52	0	0	0	20	0	3		20160906 1000	0	TC1	2	0	0	1	0	0	10	0	0	4
20160619 1000	0	TC1	3	0	0	0	0	0	0	0	0	2	0	0	0	0	0	0		20160725 0830	0	TC1	3	1	0	0	0	0	0	0	0	1	0	0	13		20160906 1030	0	TC1	2	0	0	18	0	0	10	0	0	3
20160619 1030	0	TC1	3	0	0	0	0	0	0	0	0	183	1	0	0	0	3	0		20160725 0900	0	TC1	3	0	0	0	0	0	1	6	0	0	0	0	0		20160906 1100	0	TC1	2	0	0	7	1	0	0	0	5	1
20160619 1100	0	TC1	3	3	0	0	0	3	22	0	0	0	6	0	0	0	3	0		20160725 0930	0	TC1	3	15	0	0	0	0	37	5	0	0	12	0	0		20160906 1130	0	TC1	2	0	3	27	29	0	0	0	0	24
20160619 1130	0	TC1	3	12	0	0	3	0	0	0	0	7	23	0	0	5	25	0		20160725 1000	0	TC1	3	0	0	0	0	0	7	0	0	0	6	0	1		20160906 1200	0	TC1	2	0	13	20	11	0	6	0	8	0
20160619 1200	0	TC1	3	2	15	0	3	0	0	0	0	9	26	0	2	0	0	0		20160725 1030	0	TC1	3	0	0	3	0	0	29	0	0	0	11	0	15		20160906 1230	0	TC1	2	2	1	33	0	8	0	0	0	0
20160619 1230	0	TC1	3	23	0	20	1	0	30	0	0	3	21	27	0	47	0	0		20160725 1100	0	TC1	3	0	0	2	0	4	8	2	0	0	8	0	12		20160906 1300	0	TC1	2	9	0	14	32	0	0	1	0	0
20160619 1300	0	TC1	3	0	0	21	2	0	16	0	0	0	0	37	0	5	0	10		20160725 1130	0	TC1	3	0	0	0	0	0	21	0	0	8	16	0	0		20160906 1330	0	TC1	2	2	0	38	19	2	27	0	2	10
20160619 1330	0	TC1	3	6	0	0	2	11	0	0	0	0	0	6	86	12	14	2		20160725 1200	0	TC1	3	0	0	0	0	0	33	0	0	1	16	0	23		20160906 1400	0	TC1	2	3	0	18	11	0	5	0	13	5
20160619 1400	0	TC1	3	27	0	31	0	0	0	7	0	99	36	1	10	56	12	0		20160725 1230	0	TC1	3	14	0	7	0	4	39	2	0	31	23	1	15		20160906 1430	0	TC1	2	10	0	14	0	0	0	6	75	45
20160619 1430	0	TC1	3	1	53	66	66	0	0	0	0	123	81	22	0	22	5	0		20160725 1300	0	TC1	3	0	2	35	9	0	24	13	0	24	32	0	36		20160906 1500	0	TC1	2	15	0	28	2	12	0	15	60	30
20160619 1500	0	TC1	3	0	0	19	5	0	0	0	0	44	21	20	0	16	0	19		20160725 1330	0	TC1	3	0	5	0	26	15	30	0	0	2	33	0	0		20160906 1530	1	TC1	3	5	14	62	7	20	0	175	15	17
20160619 1530	1	TC1	4	25	0	13	11	145	14	18	11	213	4	2	18	22	8	39		20160725 1400	0	TC1	3	0	0	23	0	0	48	17	15	0	96	4	0		20160906 1600	1	TC1	3	0	38	74	26	79	0	210	22	4
20160619 1600	1	TC1	4	45	5	28	35	63	64	14	0	177	42	44	22	145	23	72		20160725 1430	0	TC1	3	8	0	23	0	0	34	0	14	1	8	21	0		20160906 1630	1	TC1	3	3	40	76	44	77	0	61	40	56
20160619 1630	1	TC1	4	37	11	13	27	153	24	40	8	155	117	52	19	10	33	87		20160725 1500	0	TC1	3	1	5	3	0	0	22	8	0	28	18	6	17		20160906 1700	1	TC1	3	25	33	109	45	47	0	62	56	55
20160619 1700	1	TC1	4	31	0	17	46	116	0	25	8	156	12	44	4	44	72	26		20160725 1530	1	TC1	4	10	10	2	0	12	0	1	19	54	13	20	7		20160906 1730	1	TC1	3	30	48	100	30	53	3	163	33	55
20160619 1730	1	TC1	4	30	0	70	37	58	28	25	56	42	41	24	0	18	97	36		20160725 1600	1	TC1	4	46	31	56	18	27	19	31	65	76	40	49	16		20160906 1800	1	TC1	3	46	35	43	31	33	59	38	53	40
20160619 1800	1	TC1	4	25	0	32	194	89	42	10	41	257	21	21	0	21	23	6		20160725 1630	1	TC1	4	37	27	36	32	24	41	64	153	37	49	20	63		20160906 1830	1	TC1	3	28	74	57	22	14	0	56	47	40
20160619 1830	1	TC1	4	22	1	19	30	32	5	0	64	65	45	34	1	87	36	17		20160725 1700	1	TC1	4	55	36	39	16	17	90	33	95	60	23	30	40		20160906 1900	1	TC1	3	75	82	71	34	72	38	32	25	45
20160619 1900	1	TC1	4	27	36	244	79	55	0	0	62	64	25	22	2	35	50	43		20160725 1730	1	TC1	4	44	16	59	23	34	68	11	63	20	40	27	36		20160906 1930	1	TC1	3	51	30	55	31	93	56	36	46	55
20160619 1930	1	TC1	4	12	1	233	8	48	2	0	66	129	5	36	8	51	9	1		20160725 1800	1	TC1	4	20	18	69	31	16	67	42	1	2	32	36	17		20160906 2000	1	TC1	3	44	32	73	44	61	9	60	27	51
20160619 2000	1	TC1	4	12	7	34	0	15	0	0	25	93	12	51	21	93	7	37		20160725 1830	1	TC1	4	16	35	17	12	9	133	15	59	79	41	14	0		20160906 2030	1	TC1	3	43	79	86	41	86	30	31	57	54
20160619 2030	1	TC1	4	16	0	0	30	49	19	0	32	57	30	43	16	84	0	43		20160725 1900	1	TC1	4	1	1	35	27	6	78	27	23	88	36	32	3		20160906 2100	1	TC1	3	27	39	56	38	54	64	42	68	54
20160619 2100	1	TC1	4	9	0	0	103	91	12	1	75	172	10	8	54	49	0	22		20160725 1930	1	TC1	4	26	2	38	17	14	51	17	0	18	24	14	5		20160906 2130	1	TC1	3	25	68	81	50	97	44	32	99	50
20160619 2130	1	TC1	4	30	0	3	20	61	2	5	29	72	19	53	12	15	3	24		20160725 2000	1	TC1	4	5	1	98	37	7	82	71	37	15	6	57	27		20160906 2200	1	TC1	3	30	37	57	30	44	6	24	67	38
20160619 2200	1	TC1	4	14	27	14	0	62	4	0	33	14	13	14	15	7	23	59		20160725 2030	1	TC1	4	11	9	30	18	0	38	50	3	21	38	17	60		20160906 2230	1	TC1	3	31	39	66	10	47	16	3	48	34
20160619 2230	1	TC1	4	24	0	0	0	64	5	103	141	9	0	15	12	69	4	17		20160725 2100	1	TC1	4	38	5	35	50	9	94	37	9	135	40	36	57		20160906 2300	1	TC1	3	104	31	59	0	82	15	9	39	27
20160619 2300	1	TC1	4	5	0	0	0	152	0	0	22	21	0	0	46	0	0	0		20160725 2130	1	TC1	4	23	5	24	30	27	34	12	14	38	117	37	50		20160906 2330	1	TC1	3	2	17	51	0	0	26	0	20	16
20160619 2330	1	TC1	4	1	0	0	0	9	0	0	2	349	0	0	7	0	0	0		20160725 2200	1	TC1	4	13	3	17	49	9	71	16	0	15	60	39	38		20160907 0000	1	TC1	3	0	0	16	0	0	7	0	6	60
20160620 0000	1	TC1	4	3	0	0	0	60	0	0	0	54	0	0	1	0	0	0		20160725 2230	1	TC1	4	8	3	55	10	0	110	28	18	0	38	25	17		20160907 0030	1	TC1	3	0	0	13	0	0	23	0	0	0
20160620 0030	1	TC1	4	0	0	0	0	0	0	0	0	6	0	0	1	0	0	0		20160725 2300	1	TC1	4	1	0	25	4	5	102	4	0	0	35	40	7		20160907 0100	1	TC1	3	1	0	35	0	0	26	0	0	2
20160620 0100	1	TC1	4	0	0	0	0	0	0	0	0	0	0	0	0	0	0	0		20160725 2330	1	TC1	4	0	4	4	0	7	0	0	0	98	5	55	2		20160907 0130	1	TC1	3	0	0	0	0	0	23	0	0	0
20160620 0130	1	TC1	4	2	0	0	0	0	0	0	0	0	0	0	0	0	0	0		20160726 0000	1	TC1	4	0	0	2	0	28	0	0	0	0	14	14	5		20160907 0200	1	TC1	3	0	0	8	0	0	36	0	0	1
20160620 0200	1	TC1	4	0	0	0	0	0	0	0	0	19	0	0	20	0	2	0		20160726 0030	1	TC1	4	0	0	0	0	3	0	2	0	0	11	26	25		20160907 0230	1	TC1	3	0	0	7	0	0	30	0	0	0
20160620 0230	1	TC1	4	36	0	0	0	0	0	0	0	0	0	0	8	0	5	0		20160726 0100	1	TC1	4	0	0	0	0	3	0	0	0	0	2	7	3		20160907 0300	1	TC1	3	0	0	0	0	0	25	0	0	4
20160620 0300	1	TC1	4	0	0	0	0	0	0	0	0	9	0	0	63	0	0	0		20160726 0130	1	TC1	4	0	0	0	0	0	0	0	0	0	1	0	0		20160907 0330	0	TC1	3	0	0	0	0	0	0	0	0	0
20160620 0330	0	TC1	4	0	0	0	0	0	0	0	0	0	0	0	0	0	0	0		20160726 0200	1	TC1	4	0	0	0	0	0	0	0	0	1	1	27	0		20160907 0400	0	TC1	3	0	0	0	0	0	0	0	0	0
20160620 0400	0	TC1	4	0	0	0	0	0	0	0	0	0	0	0	0	0	0	0		20160726 0230	1	TC1	4	0	0	0	0	0	0	0	0	0	0	0	11		20160907 0430	0	TC1	3	0	0	0	0	0	0	0	0	0
20160620 0430	0	TC1	4	0	0	0	0	0	0	0	0	0	0	0	0	0	0	0		20160726 0300	1	TC1	4	0	0	0	0	0	0	0	0	0	0	2	2		20160907 0500	0	TC1	3	0	0	0	0	0	0	0	0	0
20160620 0500	0	TC1	4	0	0	0	0	0	0	0	0	0	0	0	0	0	0	0		20160726 0330	0	TC1	4	0	0	0	0	0	0	0	0	0	0	0	7		20160907 0530	0	TC1	3	0	0	0	0	0	0	0	0	0
20160620 0530	0	TC1	4	0	0	0	0	0	0	0	0	0	0	0	11	0	0	0		20160726 0400	0	TC1	4	0	0	0	0	0	0	0	0	0	0	0	0		20160907 0600	0	TC1	3	0	0	6	0	0	0	0	0	0
20160620 0600	0	TC1	4	0	0	29	0	0	0	0	0	0	0	0	0	0	0	0		20160726 0430	0	TC1	4	0	0	0	0	0	0	0	0	0	0	0	0		20160907 0630	0	TC1	3	0	0	0	0	0	0	0	0	0
20160620 0630	0	TC1	4	0	0	0	0	0	0	0	0	0	0	0	0	0	0	0		20160726 0500	0	TC1	4	0	0	0	0	0	0	0	0	0	0	0	0		20160907 0700	0	TC1	3	0	0	0	0	0	3	0	0	0
20160620 0700	0	TC1	4	0	0	0	0	0	0	0	0	0	0	0	0	0	0	0		20160726 0530	0	TC1	4	0	0	0	0	0	0	0	0	0	0	0	0		20160907 0730	0	TC1	3	0	0	0	0	0	16	0	0	0
20160620 0730	0	TC1	4	0	0	0	0	0	0	0	0	0	0	0	0	0	0	0		20160726 0600	0	TC1	4	0	0	0	0	0	0	0	0	0	0	0	0		20160907 0800	0	TC1	3	25	0	1	0	0	7	0	0	0
20160620 0800	0	TC1	4	0	0	0	0	0	0	0	0	3	0	0	1	0	0	0		20160726 0630	0	TC1	4	0	0	0	0	0	0	0	0	0	0	0	0		20160907 0830	0	TC1	3	0	0	0	0	0	2	0	0	0
20160620 0830	0	TC1	4	0	0	0	0	0	0	0	0	0	0	0	0	0	0	0		20160726 0700	0	TC1	4	0	0	0	0	0	0	0	0	0	0	0	0		20160907 0900	0	TC1	3	0	0	0	0	0	10	0	0	0
20160620 0900	0	TC1	4	0	0	0	0	0	0	0	0	0	0	0	0	0	0	0		20160726 0730	0	TC1	4	0	0	0	0	0	0	0	0	0	0	0	22		20160907 0930	0	TC1	3	0	0	17	0	0	5	0	0	0
20160620 0930	0	TC1	4	0	0	0	0	0	0	0	0	0	0	0	0	0	0	0		20160726 0800	0	TC1	4	0	0	0	0	0	0	0	0	0	4	0	6		20160907 1000	0	TC1	3	0	0	12	0	0	9	0	0	0
20160620 1000	0	TC1	4	0	0	0	0	0	0	0	0	0	0	0	0	0	0	0		20160726 0830	0	TC1	4	0	0	3	0	0	0	0	0	0	0	0	0		20160907 1030	0	TC1	3	0	0	11	0	0	7	0	0	11
20160620 1030	0	TC1	4	0	0	0	0	0	0	0	0	3	20	0	24	0	0	0		20160726 0900	0	TC1	4	0	0	0	0	0	0	0	0	0	2	2	0		20160907 1100	0	TC1	3	26	2	17	0	0	10	0	0	28
20160620 1100	0	TC1	4	0	0	0	0	0	0	0	0	0	4	0	17	0	50	0		20160726 0930	0	TC1	4	0	0	0	0	0	0	0	0	0	2	0	8		20160907 1130	0	TC1	3	0	4	16	8	2	10	0	1	36
20160620 1130	0	TC1	4	0	0	0	31	0	7	0	0	0	27	0	3	0	22	0		20160726 1000	0	TC1	4	0	0	0	3	0	48	0	0	0	1	0	0		20160907 1200	0	TC1	3	2	0	9	0	0	2	0	0	18
20160620 1200	0	TC1	4	2	1	0	0	0	0	0	0	12	9	13	21	0	0	0		20160726 1030	0	TC1	4	0	0	0	0	0	34	0	0	0	0	0	0		20160907 1230	0	TC1	3	0	0	37	10	0	0	2	0	33
20160620 1230	0	TC1	4	9	8	0	0	0	9	2	0	78	25	27	0	0	0	0		20160726 1100	0	TC1	4	0	0	0	0	0	0	0	0	3	27	0	8		20160907 1300	0	TC1	3	0	0	16	5	9	3	0	0	36
20160620 1300	0	TC1	4	3	15	18	0	0	0	0	0	79	47	9	4	56	12	0		20160726 1130	0	TC1	4	1	0	1	15	11	14	3	0	5	7	0	20		20160907 1330	0	TC1	3	3	0	31	0	2	4	43	4	49
20160620 1330	0	TC1	4	13	2	0	0	0	0	1	0	36	5	14	0	23	0	35		20160726 1200	0	TC1	4	23	24	1	0	0	0	0	0	0	12	0	8		20160907 1400	0	TC1	3	7	0	45	21	8	0	0	0	52
20160620 1400	0	TC1	4	27	0	2	1	0	8	0	1	17	0	10	48	18	53	1		20160726 1230	0	TC1	4	16	0	0	0	0	3	5	0	26	10	0	0		20160907 1430	0	TC1	3	22	0	15	11	0	4	0	1	39
20160620 1430	0	TC1	4	11	0	10	15	26	18	0	3	0	11	10	122	0	0	0		20160726 1300	0	TC1	4	1	0	0	0	0	42	42	0	3	23	1	5		20160907 1500	0	TC1	3	11	0	15	0	0	27	3	1	31
20160620 1500	0	TC1	4	0	0	0	0	8	9	0	0	0	0	0	33	6	0	2		20160726 1330	0	TC1	4	7	0	0	0	0	18	12	4	0	85	2	25		20160907 1530	1	TC1	4	4	13	49	40	34	0	33	6	15
20160620 1530	1	TC1	5	16	1	6	10	85	0	6	31	116	13	20	23	26	41	6		20160726 1400	0	TC1	4	1	1	16	0	0	18	0	0	4	12	10	8		20160907 1600	1	TC1	4	11	40	76	77	71	0	72	26	41
20160620 1600	1	TC1	5	39	26	11	22	55	7	33	0	94	66	9	17	58	74	74		20160726 1430	0	TC1	4	21	0	0	0	8	13	0	0	0	12	0	0		20160907 1630	1	TC1	4	23	38	74	75	70	0	47	38	61
20160620 1630	1	TC1	5	52	19	3	39	72	45	12	24	53	32	26	84	36	33	148		20160726 1500	0	TC1	4	32	0	0	0	7	12	8	1	4	12	10	15		20160907 1700	1	TC1	4	28	14	65	85	2	0	42	48	65
20160620 1700	1	TC1	5	34	13	0	29	66	28	21	11	171	25	25	96	49	53	43		20160726 1530	1	TC1	5	26	9	1	0	2	37	4	14	0	3	63	0		20160907 1730	1	TC1	4	38	27	49	40	38	0	32	54	38
20160620 1730	1	TC1	5	175	6	22	13	19	0	6	27	42	29	7	37	29	54	31		20160726 1600	1	TC1	5	27	8	0	10	11	49	34	6	45	7	35	28		20160907 1800	1	TC1	4	24	59	34	34	42	0	84	27	56
20160620 1800	1	TC1	5	36	0	27	10	36	24	0	32	41	30	23	3	37	0	29		20160726 1630	1	TC1	5	3	7	9	21	28	52	41	17	94	30	23	43		20160907 1830	1	TC1	4	29	25	34	44	38	44	43	52	51
20160620 1830	1	TC1	5	34	16	13	0	54	73	0	46	9	17	49	36	23	0	7		20160726 1700	1	TC1	5	2	35	46	30	14	20	31	42	77	21	23	28		20160907 1900	1	TC1	4	10	66	26	58	90	64	27	77	59
20160620 1900	1	TC1	5	24	27	21	7	68	27	0	23	95	31	12	24	172	6	39		20160726 1730	1	TC1	5	40	27	34	11	9	56	37	33	32	24	25	23		20160907 1930	1	TC1	4	45	25	54	34	110	2	73	97	44
20160620 1930	1	TC1	5	59	9	30	71	57	40	9	39	152	36	2	45	169	40	34		20160726 1800	1	TC1	5	27	15	15	45	10	47	14	36	18	19	44	10		20160907 2000	1	TC1	4	14	110	46	38	38	47	42	68	46
20160620 2000	1	TC1	5	16	2	9	18	54	0	6	51	127	17	38	22	18	0	11		20160726 1830	1	TC1	5	0	50	20	21	1	90	19	2	60	24	18	7		20160907 2030	1	TC1	4	13	37	54	38	44	12	89	41	51
20160620 2030	1	TC1	5	30	14	50	0	100	5	7	61	96	25	2	49	35	17	32		20160726 1900	1	TC1	5	31	15	31	4	16	39	26	0	68	37	13	5		20160907 2100	1	TC1	4	18	43	49	56	54	27	46	66	41
20160620 2100	1	TC1	5	25	7	0	0	53	8	2	29	293	31	10	47	36	16	39		20160726 1930	1	TC1	5	34	35	28	12	6	41	24	9	40	30	7	5		20160907 2130	1	TC1	4	6	48	62	48	71	16	62	56	47
20160620 2130	1	TC1	5	22	12	30	18	40	1	6	34	66	33	10	42	13	0	36		20160726 2000	1	TC1	5	60	25	52	17	3	35	25	27	41	28	22	39		20160907 2200	1	TC1	4	29	56	62	54	81	22	67	47	42
20160620 2200	1	TC1	5	28	10	59	5	59	2	1	11	99	9	169	161	89	0	52		20160726 2030	1	TC1	5	3	13	12	23	16	10	28	0	1	28	3	56		20160907 2230	1	TC1	4	10	50	48	54	27	20	34	99	33
20160620 2230	1	TC1	5	6	0	25	0	61	0	35	22	59	0	0	108	37	118	13		20160726 2100	1	TC1	5	18	27	29	16	2	6	44	15	8	52	19	15		20160907 2300	1	TC1	4	0	83	28	10	1	13	30	82	39
20160620 2300	1	TC1	5	20	0	30	0	41	0	0	19	32	0	0	0	0	65	26		20160726 2130	1	TC1	5	99	17	17	22	16	31	15	2	2	23	45	41		20160907 2330	1	TC1	4	0	61	87	0	6	16	14	9	21
20160620 2330	1	TC1	5	4	7	249	0	20	0	0	14	0	0	0	7	0	0	39		20160726 2200	1	TC1	5	30	4	15	7	4	17	6	0	28	36	19	30		20160908 0000	1	TC1	4	0	4	48	0	0	25	21	2	8
20160621 0000	1	TC1	5	6	8	0	0	5	0	0	7	11	0	0	0	0	0	0		20160726 2230	1	TC1	5	17	6	11	3	3	0	15	19	0	26	25	51		20160908 0030	1	TC1	4	0	18	28	0	0	23	0	9	10
20160621 0030	1	TC1	5	0	0	0	0	0	0	0	30	0	0	0	0	0	0	0		20160726 2300	1	TC1	5	17	0	23	22	8	1	21	0	0	38	85	20		20160908 0100	1	TC1	4	0	3	43	0	0	41	0	7	0
20160621 0100	1	TC1	5	6	0	0	0	0	0	0	0	0	0	0	0	0	2	0		20160726 2330	1	TC1	5	17	4	3	0	9	0	23	6	0	74	31	7		20160908 0130	1	TC1	4	0	11	22	0	0	32	0	0	1
20160621 0130	1	TC1	5	0	0	0	0	0	0	0	0	28	0	0	0	0	14	0		20160727 0000	1	TC1	5	0	0	3	0	0	0	0	0	0	18	45	3		20160908 0200	1	TC1	4	0	0	25	0	0	17	0	0	0
20160621 0200	1	TC1	5	0	0	0	0	0	0	0	0	23	0	0	0	0	0	0		20160727 0030	1	TC1	5	0	2	1	0	0	0	4	0	0	14	22	4		20160908 0230	1	TC1	4	0	0	14	0	0	22	0	0	0
20160621 0230	1	TC1	5	0	0	0	0	0	0	0	0	0	0	0	0	0	0	0		20160727 0100	1	TC1	5	0	48	0	1	0	0	3	0	0	7	12	3		20160908 0300	1	TC1	4	0	40	17	0	0	20	0	0	12
20160621 0300	1	TC1	5	0	0	0	0	0	0	0	0	0	0	0	0	0	0	0		20160727 0130	1	TC1	5	0	5	0	0	0	0	0	0	0	0	2	45		20160908 0330	0	TC1	4	0	0	0	0	0	0	0	0	37
20160621 0330	0	TC1	5	0	0	0	0	0	0	0	0	0	0	0	0	0	0	0		20160727 0200	1	TC1	5	0	0	0	0	2	0	0	0	0	0	3	0		20160908 0400	0	TC1	4	0	1	0	0	0	0	0	0	1
20160621 0400	0	TC1	5	0	0	0	0	0	0	0	0	0	0	0	0	0	0	0		20160727 0230	1	TC1	5	0	7	0	0	0	0	0	0	0	0	16	1		20160908 0430	0	TC1	4	0	1	0	0	0	0	0	0	0
20160621 0430	0	TC1	5	0	0	0	0	0	0	0	0	0	0	0	0	0	0	0		20160727 0300	1	TC1	5	0	3	3	0	6	0	0	0	0	0	1	1		20160908 0500	0	TC1	4	0	1	0	0	0	0	0	0	0
20160621 0500	0	TC1	5	0	0	0	0	0	0	0	0	0	0	0	0	0	0	0		20160727 0330	0	TC1	5	0	38	0	0	0	0	0	0	0	0	4	3		20160908 0530	0	TC1	4	0	110	0	0	0	0	0	0	0
20160621 0530	0	TC1	5	0	0	0	0	0	0	0	0	0	0	0	0	0	0	0		20160727 0400	0	TC1	5	0	0	0	0	0	0	0	0	0	0	0	0		20160908 0600	0	TC1	4	0	0	0	0	0	0	0	0	0
20160621 0600	0	TC1	5	0	0	0	0	0	0	0	0	197	0	0	0	0	0	0		20160727 0430	0	TC1	5	0	0	0	0	0	0	0	0	0	0	1	0		20160908 0630	0	TC1	4	0	1	4	0	0	0	0	0	0
20160621 0630	0	TC1	5	0	0	0	0	0	0	0	0	0	0	0	0	0	0	0		20160727 0500	0	TC1	5	0	0	0	0	0	0	0	0	0	0	0	0		20160908 0700	0	TC1	4	0	0	0	0	0	0	0	0	0
20160621 0700	0	TC1	5	0	0	0	0	0	0	0	0	0	0	0	0	0	0	0		20160727 0530	0	TC1	5	0	0	2	2	0	0	0	0	0	0	0	0		20160908 0730	0	TC1	4	0	0	0	0	0	14	0	0	0
20160621 0730	0	TC1	5	0	0	0	0	0	0	0	0	0	0	0	0	0	0	0		20160727 0600	0	TC1	5	0	0	1	0	0	0	0	0	0	0	0	0		20160908 0800	0	TC1	4	0	56	0	0	0	28	0	0	0
20160621 0800	0	TC1	5	0	0	0	0	0	0	0	0	182	0	0	0	0	0	0		20160727 0630	0	TC1	5	0	0	7	0	0	0	0	0	0	0	6	0		20160908 0830	0	TC1	4	0	0	0	0	0	39	0	0	3
20160621 0830	0	TC1	5	0	0	0	0	0	0	0	0	4	0	0	0	0	0	0		20160727 0700	0	TC1	5	0	0	0	1	51	0	0	0	0	0	0	0		20160908 0900	0	TC1	4	0	18	0	0	0	37	0	0	0
20160621 0900	0	TC1	5	0	0	0	0	0	0	0	0	1	0	0	0	0	0	0		20160727 0730	0	TC1	5	0	0	0	1	20	0	0	0	0	7	10	0		20160908 0930	0	TC1	4	0	5	0	0	0	29	0	0	1
20160621 0930	0	TC1	5	0	0	0	0	0	0	0	0	3	0	0	0	0	0	0		20160727 0800	0	TC1	5	0	0	0	2	3	0	0	0	0	8	52	3		20160908 1000	0	TC1	4	0	0	0	0	0	12	0	0	11
20160621 1000	0	TC1	5	0	0	0	3	0	0	0	0	9	0	0	0	0	0	0		20160727 0830	0	TC1	5	0	1	0	0	0	0	0	0	0	0	0	9		20160908 1030	0	TC1	4	0	0	9	0	0	0	0	0	66
20160621 1030	0	TC1	5	0	0	0	1	0	15	0	0	146	45	0	0	0	0	0		20160727 0900	0	TC1	5	0	0	0	0	0	0	0	0	0	0	0	4		20160908 1100	0	TC1	4	4	8	11	32	0	23	0	0	47
20160621 1100	0	TC1	5	0	0	1	94	0	0	0	0	0	3	0	0	0	0	0		20160727 0930	0	TC1	5	0	0	0	2	5	0	0	0	0	0	0	4		20160908 1130	0	TC1	4	8	12	8	4	1	0	0	0	44
20160621 1130	0	TC1	5	0	0	0	0	0	0	0	0	0	3	0	0	0	0	0		20160727 1000	0	TC1	5	0	0	2	30	4	6	0	0	0	0	0	8		20160908 1200	0	TC1	4	1	16	5	10	3	0	4	3	20
20160621 1200	0	TC1	5	24	0	0	0	0	0	0	0	85	2	1	2	0	0	0		20160727 1030	0	TC1	5	0	13	0	9	0	8	0	0	0	0	0	0		20160908 1230	0	TC1	4	3	14	7	14	0	0	1	0	20
20160621 1230	0	TC1	5	2	0	9	22	0	12	0	0	20	19	31	0	0	0	0		20160727 1100	0	TC1	5	0	0	0	25	0	22	0	0	0	0	1	9		20160908 1300	0	TC1	4	10	15	42	1	0	0	2	0	2
20160621 1300	0	TC1	5	7	0	0	20	0	15	0	0	0	20	3	3	4	25	0		20160727 1130	0	TC1	5	1	11	0	21	0	32	0	0	0	12	0	12		20160908 1330	0	TC1	4	4	4	8	23	0	12	8	1	17
20160621 1330	0	TC1	5	51	3	0	2	0	1	3	0	0	0	35	0	0	65	5		20160727 1200	0	TC1	5	14	10	0	3	1	50	0	0	7	57	17	32		20160908 1400	0	TC1	4	4	0	1	18	0	37	18	0	2
20160621 1400	0	TC1	5	0	10	81	0	0	0	0	9	0	0	0	8	9	0	19		20160727 1230	0	TC1	5	1	0	8	0	0	11	2	0	0	3	60	16		20160908 1430	0	TC1	4	7	0	59	29	0	28	69	0	21
20160621 1430	0	TC1	5	13	0	23	0	0	0	0	6	55	2	0	79	21	36	47		20160727 1300	0	TC1	5	0	0	2	0	0	28	2	0	0	15	5	9		20160908 1500	0	TC1	4	58	0	40	16	2	13	43	2	7
20160621 1500	0	TC1	5	18	2	12	17	15	17	0	0	38	32	0	0	22	55	0		20160727 1330	0	TC1	5	4	0	0	0	5	3	8	0	0	15	8	4		20160908 1530	1	TC1	5	3	11	65	2	8	0	45	0	17
20160621 1530	0	7h delay		0	0	20	29	4	8	0	0	75	44	2	64	0	57	0		20160727 1400	0	TC1	5	5	0	7	0	0	9	0	0	2	2	14	5		20160908 1600	1	TC1	5	5	27	81	7	3	0	51	21	33
20160621 1600	0	7h delay		3	2	149	0	0	0	0	0	56	18	0	104	1	27	0		20160727 1430	0	TC1	5	0	0	31	3	0	9	10	0	0	21	2	6		20160908 1630	1	TC1	5	6	48	82	29	47	0	36	0	44
20160621 1630	0	7h delay		8	22	24	0	40	4	0	1	0	19	14	4	0	0	4		20160727 1500	0	TC1	5	2	0	9	17	0	6	28	0	0	11	3	19		20160908 1700	1	TC1	5	47	38	72	38	27	0	19	27	50
20160621 1700	0	7h delay		18	19	51	0	37	18	5	0	0	19	10	0	0	2	27		20160727 1530	0	7h delay		0	2	15	17	0	14	11	6	11	0	1	9		20160908 1730	1	TC1	5	41	84	52	38	70	42	40	59	59
20160621 1730	0	7h delay		25	11	54	8	27	0	7	23	6	17	0	31	28	17	20		20160727 1600	0	7h delay		0	0	0	0	0	15	12	0	0	14	10	13		20160908 1800	1	TC1	5	33	23	38	68	23	64	33	54	34
20160621 1800	0	7h delay		20	5	8	3	28	7	0	57	45	24	4	0	27	0	34		20160727 1630	0	7h delay		11	0	14	0	0	12	17	0	0	16	1	19		20160908 1830	1	TC1	5	58	29	50	42	48	18	101	13	52
20160621 1830	0	7h delay		3	0	26	37	40	1	2	19	97	15	1	20	37	29	13		20160727 1700	0	7h delay		20	0	7	12	0	23	16	0	3	10	75	19		20160908 1900	1	TC1	5	26	36	35	31	62	22	48	28	52
20160621 1900	0	7h delay		8	0	18	2	22	0	20	39	57	3	33	0	2	19	28		20160727 1730	0	7h delay		1	0	23	3	11	12	16	8	14	31	7	0		20160908 1930	1	TC1	5	35	44	81	56	67	78	40	27	38
20160621 1930	0	7h delay		0	8	33	0	81	0	0	38	55	17	0	19	62	0	17		20160727 1800	0	7h delay		4	3	8	33	0	18	17	0	12	13	2	0		20160908 2000	1	TC1	5	21	31	84	43	49	20	35	25	38
20160621 2000	0	7h delay		12	0	6	0	13	0	1	38	38	7	0	41	28	0	22		20160727 1830	0	7h delay		0	0	23	0	0	33	0	0	0	9	21	0		20160908 2030	1	TC1	5	19	37	58	50	69	42	35	17	30
20160621 2030	0	7h delay		5	4	6	0	30	23	3	23	11	0	0	34	125	2	6		20160727 1900	0	7h delay		8	0	34	0	11	21	0	1	25	33	7	12		20160908 2100	1	TC1	5	29	25	101	56	45	25	46	47	28
20160621 2100	0	7h delay		61	9	73	0	14	0	27	33	48	0	6	5	6	1	24		20160727 1930	0	7h delay		7	0	13	4	4	20	0	0	9	23	16	0		20160908 2130	1	TC1	5	13	47	74	41	68	11	31	51	26
20160621 2130	0	7h delay		6	0	2	1	14	0	47	17	4	9	0	9	17	0	26		20160727 2000	0	7h delay		14	10	22	10	0	10	2	10	1	16	21	0		20160908 2200	1	TC1	5	22	62	66	48	45	18	36	55	19
20160621 2200	0	7h delay		0	0	0	0	8	0	0	23	0	0	0	0	0	0	28		20160727 2030	0	7h delay		6	0	33	1	11	62	2	3	6	25	21	7		20160908 2230	1	TC1	5	19	33	61	27	26	23	26	36	16
20160621 2230	1	TC2	1	40	4	0	11	27	13	39	33	184	30	4	20	26	31	1		20160727 2100	0	7h delay		8	0	3	5	6	3	0	0	0	27	37	15		20160908 2300	1	TC1	5	3	47	67	4	38	27	25	56	27
20160621 2300	1	TC2	1	38	28	0	25	33	0	28	42	98	25	22	19	28	8	34		20160727 2130	0	7h delay		9	0	15	6	6	77	0	3	0	7	22	18		20160908 2330	1	TC1	5	7	34	64	0	15	17	22	22	7
20160621 2330	1	TC2	1	38	0	0	65	34	0	3	49	47	1	9	18	16	3	54		20160727 2200	0	7h delay		0	0	3	1	0	14	5	4	0	30	17	10		20160909 0000	1	TC1	5	1	9	91	0	0	19	10	6	7
20160622 0000	1	TC2	1	10	0	0	0	46	0	22	38	69	0	0	33	62	53	74		20160727 2230	1	TC2	1	16	0	8	2	7	37	5	0	0	21	4	0		20160909 0030	1	TC1	5	0	10	51	0	4	23	0	0	1
20160622 0030	1	TC2	1	6	0	0	0	5	0	0	32	25	4	0	0	35	22	66		20160727 2300	1	TC2	1	38	0	6	0	20	49	15	22	50	36	44	12		20160909 0100	1	TC1	5	0	0	37	0	1	20	0	0	1
20160622 0100	1	TC2	1	1	0	0	0	4	0	0	39	97	90	0	0	37	41	0		20160727 2330	1	TC2	1	99	13	10	2	26	34	31	26	21	24	36	25		20160909 0130	1	TC1	5	0	0	42	0	0	18	0	1	3
20160622 0130	1	TC2	1	0	0	0	0	0	0	0	10	96	0	0	0	28	0	0		20160728 0000	1	TC2	1	0	38	50	1	0	5	37	34	26	33	35	24		20160909 0200	1	TC1	5	0	0	58	0	1	25	0	0	2
20160622 0200	1	TC2	1	7	0	0	0	0	0	0	5	0	0	0	0	0	0	0		20160728 0030	1	TC2	1	0	27	80	0	3	1	33	14	5	44	38	17		20160909 0230	1	TC1	5	0	16	31	0	5	25	0	3	2
20160622 0230	1	TC2	1	0	0	0	0	0	0	0	0	0	0	0	0	0	0	0		20160728 0100	1	TC2	1	0	11	0	0	8	0	8	25	0	24	40	15		20160909 0300	1	TC1	5	0	0	44	0	6	17	0	0	2
20160622 0300	1	TC2	1	0	0	0	0	0	0	0	0	30	0	0	0	0	0	0		20160728 0130	1	TC2	1	0	0	22	2	0	0	8	0	41	2	59	15		20160909 0330	0	TC1	5	0	0	17	0	0	22	0	0	1
20160622 0330	1	TC2	1	0	0	0	0	0	0	0	0	0	0	0	0	0	0	0		20160728 0200	1	TC2	1	0	0	2	0	0	0	0	5	51	18	34	6		20160909 0400	0	TC1	5	0	0	5	0	0	0	0	0	13
20160622 0400	1	TC2	1	9	0	0	0	0	0	0	0	0	0	0	0	0	3	0		20160728 0230	1	TC2	1	0	0	0	1	0	0	0	8	15	1	33	0		20160909 0430	0	TC1	5	0	0	0	0	0	34	0	0	16
20160622 0430	1	TC2	1	0	0	0	0	0	0	0	0	5	7	0	0	0	0	0		20160728 0300	1	TC2	1	0	20	0	0	2	0	0	0	36	7	1	0		20160909 0500	0	TC1	5	0	0	3	0	30	22	0	0	4
20160622 0500	1	TC2	1	0	0	0	0	1	0	0	0	0	65	31	0	0	0	0		20160728 0330	1	TC2	1	0	2	0	0	13	0	16	0	1	1	1	0		20160909 0530	0	TC1	5	0	0	1	0	0	38	0	0	0
20160622 0530	1	TC2	1	0	0	31	0	6	0	0	0	0	0	12	0	0	0	0		20160728 0400	1	TC2	1	0	0	0	0	1	0	27	0	10	0	5	3		20160909 0600	0	TC1	5	0	0	0	0	20	25	0	0	0
20160622 0600	1	TC2	1	0	0	2	0	0	0	0	0	21	0	0	0	0	3	0		20160728 0430	1	TC2	1	0	0	0	0	3	0	0	0	16	0	45	10		20160909 0630	0	TC1	5	0	0	0	0	0	1	0	0	0
20160622 0630	1	TC2	1	0	0	28	0	5	0	0	0	0	0	0	0	0	9	0		20160728 0500	1	TC2	1	0	1	0	0	0	0	0	0	6	0	0	0		20160909 0700	0	TC1	5	0	0	0	0	55	25	0	0	0
20160622 0700	1	TC2	1	0	0	0	0	4	0	0	0	1	14	0	0	0	124	0		20160728 0530	1	TC2	1	0	0	0	2	0	0	0	0	2	0	3	0		20160909 0730	0	TC1	5	0	0	5	0	3	28	0	0	2
20160622 0730	1	TC2	1	22	0	2	52	2	0	0	0	192	36	0	0	0	38	0		20160728 0600	1	TC2	1	0	3	0	2	0	0	0	0	32	0	0	0		20160909 0800	0	TC1	5	0	0	6	0	1	11	0	0	0
20160622 0800	1	TC2	1	24	0	1	6	4	0	0	0	76	40	10	0	0	17	0		20160728 0630	1	TC2	1	0	3	0	0	0	0	0	0	9	25	11	2		20160909 0830	0	TC1	5	0	0	9	0	3	15	0	0	0
20160622 0830	1	TC2	1	36	0	0	0	4	0	0	0	44	49	1	0	0	0	0		20160728 0700	1	TC2	1	0	5	0	1	1	0	0	0	0	6	51	2		20160909 0900	0	TC1	5	0	0	0	0	2	21	0	0	2
20160622 0900	1	TC2	1	3	0	4	0	10	0	0	0	8	29	21	0	8	0	0		20160728 0730	1	TC2	1	0	8	20	6	2	12	4	0	55	0	1	0		20160909 0930	0	TC1	5	0	0	0	0	0	24	0	0	3
20160622 0930	1	TC2	1	0	0	14	0	13	0	0	0	0	41	0	0	0	0	0		20160728 0800	1	TC2	1	0	2	0	18	0	0	0	0	15	0	12	6		20160909 1000	0	TC1	5	0	3	0	0	2	10	0	0	2
20160622 1000	1	TC2	1	0	13	0	0	34	2	4	0	0	78	0	0	1	0	0		20160728 0830	1	TC2	1	0	11	4	0	11	1	1	2	92	21	6	32		20160909 1030	0	TC1	5	0	5	0	21	9	18	0	0	0
20160622 1030	0	TC2	1	0	1	0	0	7	0	1	0	0	13	0	0	2	0	0		20160728 0900	1	TC2	1	0	0	0	12	1	1	5	4	44	17	5	20		20160909 1100	0	TC1	5	0	11	0	1	0	13	0	0	8
20160622 1100	0	TC2	1	0	0	0	0	0	0	0	0	0	0	0	0	5	0	0		20160728 0930	1	TC2	1	16	0	6	8	0	12	13	0	0	9	0	47		20160909 1130	0	TC1	5	0	12	0	1	23	6	0	0	3
20160622 1130	0	TC2	1	0	0	0	0	0	13	0	0	0	0	0	0	9	0	0		20160728 1000	1	TC2	1	2	0	31	0	2	52	4	0	0	0	17	19		20160909 1200	0	TC1	5	1	47	0	1	15	0	1	0	17
20160622 1200	0	TC2	1	0	0	0	0	0	4	0	0	0	0	0	0	135	0	0		20160728 1030	0	TC2	1	0	4	6	20	3	20	0	0	0	20	3	6		20160909 1230	0	TC1	5	104	33	0	5	0	0	0	0	4
20160622 1230	0	TC2	1	0	0	3	0	6	0	0	0	0	0	0	0	6	3	0		20160728 1100	0	TC2	1	0	0	0	0	0	0	0	0	0	0	0	0		20160909 1300	0	TC1	5	8	43	0	13	10	11	0	0	5
20160622 1300	0	TC2	1	0	0	0	0	0	0	0	0	0	0	0	0	0	0	0		20160728 1130	0	TC2	1	0	0	0	0	0	3	0	0	0	1	0	0		20160909 1330	0	TC1	5	38	0	0	2	0	8	0	0	13
20160622 1330	0	TC2	1	0	0	1	0	16	0	0	0	0	0	0	0	0	0	0		20160728 1200	0	TC2	1	0	0	0	0	0	18	0	0	0	10	0	0		20160909 1400	0	TC1	5	0	7	0	4	8	1	0	0	21
20160622 1400	0	TC2	1	3	0	28	0	0	81	0	0	0	19	0	0	17	0	0		20160728 1230	0	TC2	1	16	0	0	0	0	6	0	0	0	13	0	0		20160909 1430	0	TC1	5	3	5	29	12	10	0	13	0	33
20160622 1430	0	TC2	1	10	0	0	0	0	0	0	0	68	20	5	0	13	0	8		20160728 1300	0	TC2	1	8	0	3	0	0	0	0	0	0	12	2	17		20160909 1500	0	TC1	5	15	0	36	44	7	0	19	1	13
20160622 1500	0	TC2	1	60	0	29	11	0	0	43	0	35	28	0	0	25	7	40		20160728 1330	0	TC2	1	6	0	11	0	0	71	10	0	0	12	40	2		20160909 1530	0	7h delay		5	3	52	29	18	0	2	0	29
20160622 1530	0	TC2	1	14	0	26	48	23	7	0	0	56	23	18	0	10	0	0		20160728 1400	0	TC2	1	6	2	11	2	0	32	12	0	0	18	1	6		20160909 1600	0	7h delay		3	9	40	2	79	15	46	0	63
20160622 1600	0	TC2	1	0	0	29	13	3	32	83	0	40	53	25	0	34	0	0		20160728 1430	0	TC2	1	0	0	49	11	0	61	10	0	12	11	7	1		20160909 1630	0	7h delay		15	28	44	20	24	22	138	0	18
20160622 1630	0	TC2	1	0	0	40	0	62	0	0	5	0	25	0	0	0	14	0		20160728 1500	0	TC2	1	23	0	16	13	0	12	0	2	0	22	0	12		20160909 1700	0	7h delay		2	0	9	35	3	0	16	0	17
20160622 1700	0	TC2	1	18	0	31	0	26	0	14	0	0	5	0	0	96	0	0		20160728 1530	0	TC2	1	0	0	22	2	0	29	0	0	11	25	7	9		20160909 1730	0	7h delay		21	40	20	34	49	0	52	0	46
20160622 1730	0	TC2	1	32	0	10	0	28	13	0	0	0	23	1	0	28	7	45		20160728 1600	0	TC2	1	0	15	31	0	0	15	19	6	0	11	37	0		20160909 1800	0	7h delay		14	12	43	27	11	0	13	0	16
20160622 1800	0	TC2	1	11	1	38	1	15	0	0	27	8	33	25	0	95	7	33		20160728 1630	0	TC2	1	0	0	2	12	4	5	10	0	0	5	13	0		20160909 1830	0	7h delay		5	16	22	15	25	13	49	0	35
20160622 1830	0	TC2	1	0	13	8	0	29	0	1	14	55	34	23	30	125	1	30		20160728 1700	0	TC2	1	31	0	29	3	13	14	10	0	1	9	13	15		20160909 1900	0	7h delay		12	23	11	27	39	27	18	0	16
20160622 1900	0	TC2	1	4	0	26	15	21	0	22	10	71	37	0	0	96	10	19		20160728 1730	0	TC2	1	18	6	24	2	4	4	17	0	2	17	40	13		20160909 1930	0	7h delay		10	70	10	10	23	7	33	4	31
20160622 1930	0	TC2	1	10	0	29	21	13	0	15	5	65	36	1	7	0	0	22		20160728 1800	0	TC2	1	0	1	12	11	1	11	3	0	0	9	18	0		20160909 2000	0	7h delay		3	18	30	15	5	8	28	0	37
20160622 2000	0	TC2	1	25	0	19	6	24	7	12	7	341	22	0	9	17	0	17		20160728 1830	0	TC2	1	17	0	35	10	0	114	26	0	2	21	26	0		20160909 2030	0	7h delay		7	27	32	24	20	0	23	0	52
20160622 2030	0	TC2	1	0	0	22	0	73	0	0	2	138	8	44	0	20	71	64		20160728 1900	0	TC2	1	26	0	11	3	0	61	32	0	0	15	10	12		20160909 2100	0	7h delay		2	30	42	18	23	3	24	0	23
20160622 2100	0	TC2	1	6	0	31	0	39	0	0	0	32	83	0	20	0	62	44		20160728 1930	0	TC2	1	18	0	18	15	4	31	35	2	2	24	33	20		20160909 2130	0	7h delay		6	77	9	14	10	39	10	0	20
20160622 2130	0	TC2	1	5	0	0	0	30	0	0	0	47	28	0	12	0	57	40		20160728 2000	0	TC2	1	26	3	21	9	3	21	19	9	5	10	22	4		20160909 2200	0	7h delay		0	42	50	0	32	19	22	0	25
20160622 2200	0	TC2	1	18	0	0	0	24	0	0	62	62	43	21	15	0	31	43		20160728 2030	0	TC2	1	10	0	17	8	8	47	25	0	3	20	15	0		20160909 2230	1	TC2	1	16	24	14	33	37	0	41	0	21
20160622 2230	1	TC2	2	29	12	9	58	22	0	39	11	53	34	19	43	19	7	40		20160728 2100	0	TC2	1	46	0	7	0	16	16	28	0	7	40	24	0		20160909 2300	1	TC2	1	6	78	67	25	56	0	139	0	47
20160622 2300	1	TC2	2	48	19	12	37	65	15	74	33	72	47	24	16	10	35	47		20160728 2130	0	TC2	1	0	8	11	1	10	9	20	3	0	41	25	4		20160909 2330	1	TC2	1	13	32	87	37	36	11	62	15	59
20160622 2330	1	TC2	2	36	42	22	39	31	5	46	46	34	30	52	22	21	32	47		20160728 2200	0	TC2	1	18	0	5	1	0	14	38	12	0	31	27	10		20160910 0000	1	TC2	1	12	51	54	14	49	69	72	28	43
20160623 0000	1	TC2	2	42	4	39	20	50	51	10	48	38	139	28	70	136	22	43		20160728 2230	1	TC2	2	10	2	42	17	2	52	6	0	7	17	12	5		20160910 0030	1	TC2	1	0	49	48	5	32	85	16	25	48
20160623 0030	1	TC2	2	49	5	34	17	36	0	22	53	39	49	45	12	24	11	64		20160728 2300	1	TC2	2	50	9	102	11	37	76	17	8	59	37	26	41		20160910 0100	1	TC2	1	0	15	66	2	0	25	0	7	45
20160623 0100	1	TC2	2	44	0	10	0	15	0	13	57	58	51	115	49	134	16	37		20160728 2330	1	TC2	2	103	11	42	9	19	42	22	29	54	41	28	27		20160910 0130	1	TC2	1	28	1	66	0	0	0	4	11	14
20160623 0130	1	TC2	2	29	0	73	0	20	0	16	88	49	12	66	5	24	0	44		20160729 0000	1	TC2	2	22	2	25	2	4	25	10	30	39	26	31	23		20160910 0200	1	TC2	1	169	42	55	0	0	23	10	4	11
20160623 0200	1	TC2	2	14	0	40	0	6	0	2	59	16	15	0	9	0	60	11		20160729 0030	1	TC2	2	4	1	26	0	13	84	37	29	64	38	31	32		20160910 0230	1	TC2	1	1	0	35	0	0	71	0	0	8
20160623 0230	1	TC2	2	6	0	75	0	3	0	0	57	37	0	0	33	0	0	0		20160729 0100	1	TC2	2	1	1	21	0	0	8	21	18	0	36	44	39		20160910 0300	1	TC2	1	0	6	32	0	0	29	56	1	10
20160623 0300	1	TC2	2	11	0	0	0	7	0	0	67	17	0	0	1	0	0	0		20160729 0130	1	TC2	2	0	0	9	3	0	4	6	35	10	21	43	26		20160910 0330	1	TC2	1	0	0	45	0	0	16	4	29	2
20160623 0330	1	TC2	2	0	0	0	0	3	0	0	2	14	0	0	16	0	0	0		20160729 0200	1	TC2	2	0	0	8	0	0	12	18	2	0	39	41	7		20160910 0400	1	TC2	1	0	0	22	0	0	28	19	0	3
20160623 0400	1	TC2	2	8	0	0	0	0	0	0	0	0	0	0	0	0	0	0		20160729 0230	1	TC2	2	0	0	0	0	12	3	28	8	0	49	50	0		20160910 0430	1	TC2	1	0	2	15	0	0	1	0	4	0
20160623 0430	1	TC2	2	1	0	0	0	0	0	0	0	0	0	0	1	2	0	0		20160729 0300	1	TC2	2	0	0	0	0	0	0	1	2	0	21	31	6		20160910 0500	1	TC2	1	0	0	21	0	0	29	0	0	3
20160623 0500	1	TC2	2	0	0	0	0	0	0	0	0	6	0	0	0	5	0	0		20160729 0330	1	TC2	2	0	0	0	0	0	1	0	20	0	1	15	0		20160910 0530	1	TC2	1	0	2	9	0	0	0	0	0	4
20160623 0530	1	TC2	2	0	0	0	0	0	0	0	0	0	0	0	33	1	0	0		20160729 0400	1	TC2	2	0	0	0	0	0	0	0	8	0	2	25	0		20160910 0600	1	TC2	1	0	2	0	0	0	11	0	0	3
20160623 0600	1	TC2	2	0	0	0	0	0	0	0	0	0	0	0	0	0	0	0		20160729 0430	1	TC2	2	0	0	0	0	0	0	0	0	0	10	12	2		20160910 0630	1	TC2	1	0	2	0	0	0	16	0	0	0
20160623 0630	1	TC2	2	0	0	0	0	3	0	0	0	30	0	0	0	0	0	0		20160729 0500	1	TC2	2	0	0	3	0	0	0	4	0	0	0	23	0		20160910 0700	1	TC2	1	0	0	0	0	0	12	0	0	0
20160623 0700	1	TC2	2	0	0	0	0	0	0	0	0	11	0	0	3	0	0	0		20160729 0530	1	TC2	2	0	0	0	0	4	0	2	5	0	0	1	0		20160910 0730	1	TC2	1	0	38	7	6	0	18	25	0	0
20160623 0730	1	TC2	2	0	0	0	0	11	0	0	0	0	0	0	32	0	0	0		20160729 0600	1	TC2	2	0	0	0	0	0	0	0	0	0	0	5	0		20160910 0800	1	TC2	1	0	58	10	0	1	19	1	6	0
20160623 0800	1	TC2	2	0	0	0	0	18	0	0	0	0	0	0	3	0	0	0		20160729 0630	1	TC2	2	0	7	0	0	0	6	0	0	0	0	0	0		20160910 0830	1	TC2	1	0	2	1	0	21	24	0	0	0
20160623 0830	1	TC2	2	0	0	2	0	6	0	0	0	0	0	0	0	0	0	0		20160729 0700	1	TC2	2	0	1	0	1	0	8	7	0	0	0	1	0		20160910 0900	1	TC2	1	0	2	9	0	0	0	0	0	0
20160623 0900	1	TC2	2	2	0	0	0	9	0	0	0	0	6	0	0	0	0	0		20160729 0730	1	TC2	2	0	6	0	0	0	2	16	0	0	0	0	0		20160910 0930	1	TC2	1	0	0	17	0	0	30	0	0	4
20160623 0930	1	TC2	2	0	0	0	3	12	0	0	0	0	0	0	10	0	0	0		20160729 0800	1	TC2	2	0	0	0	0	0	6	0	0	0	0	0	0		20160910 1000	1	TC2	1	34	2	0	0	51	0	12	0	0
20160623 1000	1	TC2	2	0	0	0	30	28	0	0	0	0	0	0	0	0	0	0		20160729 0830	1	TC2	2	0	8	0	16	0	11	9	0	0	0	0	3		20160910 1030	0	TC2	1	0	0	0	9	0	0	0	0	0
20160623 1030	0	TC2	2	0	0	0	0	7	0	0	0	0	0	0	0	0	0	0		20160729 0900	1	TC2	2	1	0	0	18	3	2	4	0	0	0	1	2		20160910 1100	0	TC2	1	0	0	0	1	0	0	0	0	0
20160623 1100	0	TC2	2	0	0	0	0	0	0	0	0	0	0	0	0	0	0	0		20160729 0930	1	TC2	2	0	0	3	0	0	20	12	0	14	0	8	0		20160910 1130	0	TC2	1	0	0	0	54	0	0	6	0	0
20160623 1130	0	TC2	2	0	0	0	0	0	0	0	0	0	0	0	0	0	0	0		20160729 1000	1	TC2	2	1	2	2	1	10	23	8	0	65	0	12	6		20160910 1200	0	TC2	1	6	3	0	0	1	0	0	0	0
20160623 1200	0	TC2	2	0	0	0	0	0	0	0	0	0	0	0	0	0	0	0		20160729 1030	0	TC2	2	0	0	0	0	0	5	0	0	29	0	3	0		20160910 1230	0	TC2	1	1	1	0	20	5	14	1	0	5
20160623 1230	0	TC2	2	0	0	0	0	0	0	0	0	0	0	0	0	0	0	0		20160729 1100	0	TC2	2	0	0	0	8	0	0	0	0	0	0	0	0		20160910 1300	0	TC2	1	0	3	3	34	44	1	7	0	0
20160623 1300	0	TC2	2	0	0	0	0	0	0	0	0	0	22	0	0	0	0	0		20160729 1130	0	TC2	2	0	0	0	0	0	0	0	0	0	1	0	5		20160910 1330	0	TC2	1	15	4	0	2	2	0	34	0	4
20160623 1330	0	TC2	2	0	0	0	0	0	0	0	0	0	22	0	0	0	0	0		20160729 1200	0	TC2	2	0	0	0	0	0	3	0	0	0	2	0	17		20160910 1400	0	TC2	1	2	0	3	0	8	14	5	2	17
20160623 1400	0	TC2	2	0	0	0	0	0	0	0	0	0	27	0	0	0	0	0		20160729 1230	0	TC2	2	11	0	1	0	0	50	1	0	0	0	0	4		20160910 1430	0	TC2	1	21	0	12	21	30	37	7	0	14
20160623 1430	0	TC2	2	3	0	0	0	0	0	0	0	0	0	0	0	0	0	0		20160729 1300	0	TC2	2	1	0	7	0	49	1	0	0	59	0	0	3		20160910 1500	0	TC2	1	0	0	0	11	9	0	4	0	2
20160623 1500	0	TC2	2	6	0	0	0	0	0	0	0	0	3	0	3	0	0	17		20160729 1330	0	TC2	2	42	0	32	15	0	6	0	0	1	4	5	21		20160910 1530	0	TC2	1	7	0	0	36	7	3	110	0	21
20160623 1530	0	TC2	2	17	0	23	0	18	0	0	0	0	0	5	146	0	9	2		20160729 1400	0	TC2	2	8	0	15	19	0	36	0	0	0	0	1	0		20160910 1600	0	TC2	1	15	22	0	3	3	33	0	0	0
20160623 1600	0	TC2	2	24	0	14	0	21	7	0	0	28	0	17	122	0	0	3		20160729 1430	0	TC2	2	4	4	0	0	0	39	0	0	12	11	38	5		20160910 1630	0	TC2	1	6	18	24	16	4	13	36	0	13
20160623 1630	0	TC2	2	0	9	24	0	0	6	0	0	40	0	10	0	0	8	7		20160729 1500	0	TC2	2	24	0	9	0	4	36	0	0	2	1	16	9		20160910 1700	0	TC2	1	10	25	34	20	28	19	28	0	22
20160623 1700	0	TC2	2	0	8	32	0	25	30	1	0	15	40	11	0	0	0	2		20160729 1530	0	TC2	2	14	0	0	4	0	4	0	0	0	9	46	12		20160910 1730	0	TC2	1	9	12	11	3	22	0	24	0	29
20160623 1730	0	TC2	2	5	5	11	0	26	0	0	3	0	34	10	0	14	8	0		20160729 1600	0	TC2	2	3	0	3	17	26	21	0	0	0	0	6	12		20160910 1800	0	TC2	1	6	15	42	22	6	14	8	0	4
20160623 1800	0	TC2	2	10	0	33	0	28	0	0	0	0	274	0	0	22	37	0		20160729 1630	0	TC2	2	0	3	26	38	6	33	0	0	0	6	42	17		20160910 1830	0	TC2	1	12	32	63	6	28	19	31	0	18
20160623 1830	0	TC2	2	21	0	19	0	12	0	5	0	113	39	0	0	42	18	23		20160729 1700	0	TC2	2	28	0	15	3	8	0	4	0	10	4	14	11		20160910 1900	0	TC2	1	23	11	63	35	7	0	25	0	4
20160623 1900	0	TC2	2	14	0	7	2	23	9	16	11	0	44	0	16	36	40	0		20160729 1730	0	TC2	2	0	0	15	0	4	7	29	2	35	29	7	0		20160910 1930	0	TC2	1	2	20	18	13	31	21	25	0	26
20160623 1930	0	TC2	2	0	0	0	22	27	3	0	0	0	58	21	0	50	29	125		20160729 1800	0	TC2	2	9	37	4	14	3	21	6	0	0	22	20	0		20160910 2000	0	TC2	1	3	17	35	16	5	1	24	0	9
20160623 2000	0	TC2	2	13	9	0	0	25	39	0	0	0	32	8	15	20	65	48		20160729 1830	0	TC2	2	0	0	5	8	0	45	27	0	0	25	11	0		20160910 2030	0	TC2	1	14	14	21	23	30	15	24	0	16
20160623 2030	0	TC2	2	9	3	3	0	17	0	2	3	0	32	14	33	13	36	96		20160729 1900	0	TC2	2	0	8	32	9	12	20	26	4	5	21	19	0		20160910 2100	0	TC2	1	2	21	41	6	13	21	27	35	11
20160623 2100	0	TC2	2	14	0	6	0	42	0	0	0	0	25	23	5	31	0	12		20160729 1930	0	TC2	2	0	0	10	9	11	50	21	0	13	14	15	0		20160910 2130	0	TC2	1	13	17	38	12	0	12	28	28	13
20160623 2130	0	TC2	2	13	0	14	0	31	0	1	24	68	96	1	24	0	0	36		20160729 2000	0	TC2	2	9	0	21	12	9	45	20	0	3	11	20	4		20160910 2200	0	TC2	1	7	20	49	17	17	23	43	0	48
20160623 2200	0	TC2	2	0	0	21	0	38	0	0	5	99	41	2	14	13	10	21		20160729 2030	0	TC2	2	29	2	36	4	6	59	6	0	0	21	50	3		20160910 2230	1	TC2	2	18	29	45	21	0	0	30	7	15
20160623 2230	1	TC2	3	12	2	0	33	34	18	53	13	39	43	122	0	45	11	17		20160729 2100	0	TC2	2	0	1	27	11	6	96	26	4	0	27	10	3		20160910 2300	1	TC2	2	22	82	78	66	34	0	124	39	79
20160623 2300	1	TC2	3	55	7	17	18	49	44	48	54	64	44	28	44	15	48	57		20160729 2130	0	TC2	2	16	2	10	3	23	37	37	0	5	26	4	8		20160910 2330	1	TC2	2	41	111	79	47	40	0	48	25	62
20160623 2330	1	TC2	3	28	4	22	24	47	41	44	37	160	76	24	12	42	116	47		20160729 2200	0	TC2	2	18	0	9	6	2	63	35	3	7	22	61	4		20160911 0000	1	TC2	2	35	50	70	47	26	0	27	10	72
20160624 0000	1	TC2	3	40	18	14	0	32	23	32	56	113	55	20	29	91	15	158		20160729 2230	1	TC2	3	2	3	3	2	27	33	8	18	14	9	8	0		20160911 0030	1	TC2	2	93	41	38	36	56	0	35	23	31
20160624 0030	1	TC2	3	36	6	21	0	37	18	6	33	60	43	24	22	38	49	74		20160729 2300	1	TC2	3	34	11	50	5	41	73	36	31	40	11	24	8		20160911 0100	1	TC2	2	203	31	103	6	0	23	55	37	43
20160624 0100	1	TC2	3	32	0	3	0	27	3	49	33	29	38	25	41	71	14	183		20160729 2330	1	TC2	3	61	5	45	0	18	65	40	23	57	27	39	40		20160911 0130	1	TC2	2	5	15	83	0	0	56	3	41	49
20160624 0130	1	TC2	3	26	0	0	0	19	0	0	26	45	28	21	34	70	11	92		20160730 0000	1	TC2	3	45	4	48	6	18	68	40	38	62	37	17	80		20160911 0200	1	TC2	2	22	6	82	0	0	57	57	62	45
20160624 0200	1	TC2	3	28	0	0	0	4	0	0	71	34	30	12	25	5	17	92		20160730 0030	1	TC2	3	91	0	48	0	14	70	12	17	36	38	48	24		20160911 0230	1	TC2	2	0	5	76	0	0	36	0	67	46
20160624 0230	1	TC2	3	40	0	0	0	12	0	0	35	46	55	0	4	2	0	19		20160730 0100	1	TC2	3	8	3	36	1	7	104	24	1	46	42	40	38		20160911 0300	1	TC2	2	0	0	96	0	0	20	0	48	30
20160624 0300	1	TC2	3	6	0	0	0	3	0	0	42	21	0	0	0	24	0	0		20160730 0130	1	TC2	3	1	5	23	0	1	99	20	2	36	35	65	20		20160911 0330	1	TC2	2	2	6	33	0	0	25	0	39	31
20160624 0330	1	TC2	3	17	0	0	0	11	0	0	98	32	0	0	0	0	120	8		20160730 0200	1	TC2	3	0	11	8	0	4	41	16	0	44	27	38	13		20160911 0400	1	TC2	2	0	0	52	0	0	1	0	13	13
20160624 0400	1	TC2	3	10	0	0	0	0	0	0	5	12	0	0	0	2	8	6		20160730 0230	1	TC2	3	0	0	0	0	1	21	13	13	0	34	52	8		20160911 0430	1	TC2	2	0	0	19	0	0	7	0	14	3
20160624 0430	1	TC2	3	0	0	0	0	0	0	0	49	5	0	0	0	0	0	2		20160730 0300	1	TC2	3	0	0	2	0	2	13	15	0	0	20	30	25		20160911 0500	1	TC2	2	0	0	36	0	0	0	0	2	1
20160624 0500	1	TC2	3	1	0	39	0	0	0	0	3	42	0	0	0	0	0	5		20160730 0330	1	TC2	3	0	7	0	0	0	0	4	0	0	5	85	7		20160911 0530	1	TC2	2	0	0	10	0	0	28	0	9	2
20160624 0530	1	TC2	3	1	0	0	0	0	0	0	0	0	0	0	0	0	0	23		20160730 0400	1	TC2	3	0	0	0	0	0	2	7	5	0	3	11	4		20160911 0600	1	TC2	2	0	0	17	0	0	4	0	2	2
20160624 0600	1	TC2	3	0	0	59	0	0	0	0	39	0	0	0	0	0	0	0		20160730 0430	1	TC2	3	0	0	0	0	0	0	2	0	0	0	11	0		20160911 0630	1	TC2	2	0	0	7	0	0	9	0	3	0
20160624 0630	1	TC2	3	0	0	0	0	0	0	0	31	0	0	0	0	0	20	0		20160730 0500	1	TC2	3	0	0	0	0	1	0	0	0	0	0	5	4		20160911 0700	1	TC2	2	0	0	2	0	0	0	0	0	1
20160624 0700	1	TC2	3	0	0	0	0	0	0	0	13	0	0	0	0	0	5	1		20160730 0530	1	TC2	3	0	0	0	0	0	0	9	0	0	0	7	0		20160911 0730	1	TC2	2	0	7	2	0	0	0	0	0	1
20160624 0730	1	TC2	3	0	0	0	0	0	0	0	2	3	0	0	0	0	8	0		20160730 0600	1	TC2	3	0	0	1	0	0	0	2	0	0	0	48	0		20160911 0800	1	TC2	2	5	0	0	0	0	35	0	0	0
20160624 0800	1	TC2	3	0	7	0	0	0	0	0	4	15	0	0	0	0	0	44		20160730 0630	1	TC2	3	0	0	1	4	1	0	5	0	4	0	8	0		20160911 0830	1	TC2	2	0	0	0	0	0	54	0	0	2
20160624 0830	1	TC2	3	0	2	0	0	0	0	0	14	0	0	0	0	1	0	2		20160730 0700	1	TC2	3	0	0	2	3	5	0	0	0	0	0	3	0		20160911 0900	1	TC2	2	0	9	0	4	26	3	0	0	0
20160624 0900	1	TC2	3	0	10	0	0	3	0	0	0	0	6	0	0	52	0	1		20160730 0730	1	TC2	3	0	0	0	16	0	0	0	0	0	0	7	0		20160911 0930	1	TC2	2	0	0	0	96	0	0	0	0	0
20160624 0930	1	TC2	3	0	0	0	0	0	0	0	0	0	24	0	0	3	0	1		20160730 0800	1	TC2	3	0	5	0	0	0	0	0	0	13	0	1	0		20160911 1000	1	TC2	2	0	2	0	3	4	13	0	0	0
20160624 1000	1	TC2	3	0	0	7	0	4	0	0	0	2	39	0	0	1	16	0		20160730 0830	1	TC2	3	0	0	0	0	8	6	0	0	40	0	0	0		20160911 1030	0	TC2	2	0	0	5	1	2	19	0	0	0
20160624 1030	0	TC2	3	0	0	0	0	13	0	0	0	32	11	0	0	1	0	0		20160730 0900	1	TC2	3	0	10	4	8	4	31	0	0	11	0	1	0		20160911 1100	0	TC2	2	0	0	2	0	0	0	0	0	0
20160624 1100	0	TC2	3	0	0	0	0	0	0	0	0	3	0	0	0	0	0	1		20160730 0930	1	TC2	3	0	15	6	21	6	6	3	0	0	0	0	0		20160911 1130	0	TC2	2	0	0	9	4	0	0	0	0	0
20160624 1130	0	TC2	3	0	0	0	0	0	0	0	0	0	0	0	0	1	0	0		20160730 1000	1	TC2	3	2	13	59	0	6	90	15	0	0	0	0	0		20160911 1200	0	TC2	2	0	0	0	0	2	0	0	0	0
20160624 1200	0	TC2	3	0	0	0	0	0	0	0	0	0	0	0	0	1	0	0		20160730 1030	0	TC2	3	0	0	0	0	0	7	0	0	0	0	0	0		20160911 1230	0	TC2	2	0	5	2	0	0	0	0	0	0
20160624 1230	0	TC2	3	0	0	0	0	0	0	0	0	7	0	0	0	7	0	41		20160730 1100	0	TC2	3	0	0	0	0	0	0	0	0	0	0	0	0		20160911 1300	0	TC2	2	0	0	3	8	5	0	0	0	0
20160624 1300	0	TC2	3	0	0	29	0	0	0	0	0	0	0	0	0	0	0	6		20160730 1130	0	TC2	3	0	0	23	2	0	0	0	0	0	0	0	0		20160911 1330	0	TC2	2	2	0	0	0	6	0	0	0	4
20160624 1330	0	TC2	3	0	0	0	0	0	0	0	0	0	0	0	0	0	0	0		20160730 1200	0	TC2	3	0	0	0	34	0	0	4	0	0	0	0	4		20160911 1400	0	TC2	2	0	0	0	0	0	0	0	0	0
20160624 1400	0	TC2	3	0	0	0	0	0	0	0	0	60	17	0	0	0	0	0		20160730 1230	0	TC2	3	0	0	3	0	0	0	0	0	0	0	0	12		20160911 1430	0	TC2	2	2	0	0	6	0	0	1	0	0
20160624 1430	0	TC2	3	0	0	0	0	0	0	0	0	0	11	0	0	44	13	0		20160730 1300	0	TC2	3	0	0	24	0	27	6	0	0	0	4	0	0		20160911 1500	0	TC2	2	1	0	0	3	4	0	0	0	2
20160624 1500	0	TC2	3	3	0	11	0	0	0	0	14	0	2	0	0	0	0	40		20160730 1330	0	TC2	3	6	0	6	16	0	2	11	0	0	0	0	6		20160911 1530	0	TC2	2	1	0	0	1	12	0	0	1	3
20160624 1530	0	TC2	3	45	0	48	0	5	0	0	4	0	0	0	0	0	0	0		20160730 1400	0	TC2	3	9	0	6	0	7	64	3	0	0	9	0	5		20160911 1600	0	TC2	2	2	0	13	20	37	0	0	0	8
20160624 1600	0	TC2	3	0	0	5	0	0	1	0	1	0	6	0	0	0	0	5		20160730 1430	0	TC2	3	9	0	16	0	3	34	0	0	0	10	4	4		20160911 1630	0	TC2	2	0	10	0	3	10	0	0	0	17
20160624 1630	0	TC2	3	16	0	16	0	15	38	0	2	0	45	0	0	8	1	0		20160730 1500	0	TC2	3	6	0	0	0	5	24	0	0	3	2	0	17		20160911 1700	0	TC2	2	12	7	4	8	14	0	40	0	10
20160624 1700	0	TC2	3	4	0	0	0	13	0	4	0	42	141	1	0	1	0	0		20160730 1530	0	TC2	3	29	1	26	19	6	35	0	0	0	1	53	22		20160911 1730	0	TC2	2	23	10	0	39	31	1	16	0	9
20160624 1730	0	TC2	3	8	0	0	0	10	7	0	0	0	2	0	0	33	10	0		20160730 1600	0	TC2	3	2	0	0	0	0	16	0	0	25	12	26	19		20160911 1800	0	TC2	2	2	0	39	11	17	0	0	0	11
20160624 1800	0	TC2	3	29	1	0	0	29	0	0	2	40	0	2	0	3	5	24		20160730 1630	0	TC2	3	0	0	30	0	2	28	0	0	3	15	5	31		20160911 1830	0	TC2	2	5	28	22	17	9	0	3	0	3
20160624 1830	0	TC2	3	31	8	24	0	17	0	0	10	18	24	0	0	0	44	3		20160730 1700	0	TC2	3	0	0	6	2	8	0	0	0	8	4	11	10		20160911 1900	0	TC2	2	42	9	38	7	23	0	19	0	34
20160624 1900	0	TC2	3	3	0	0	12	14	0	0	2	0	29	3	3	0	30	23		20160730 1730	0	TC2	3	0	0	12	20	25	34	0	0	0	6	13	0		20160911 1930	0	TC2	2	13	28	6	18	18	0	41	1	27
20160624 1930	0	TC2	3	9	0	1	0	12	0	11	1	0	50	0	37	0	54	46		20160730 1800	0	TC2	3	0	0	30	7	7	2	1	0	4	13	11	0		20160911 2000	0	TC2	2	75	2	37	12	45	0	41	0	39
20160624 2000	0	TC2	3	7	0	28	0	13	22	43	4	0	35	47	29	0	115	29		20160730 1830	0	TC2	3	0	4	37	15	0	15	14	0	17	25	26	0		20160911 2030	0	TC2	2	0	46	17	13	8	0	43	0	0
20160624 2030	0	TC2	3	4	0	20	0	31	15	2	9	22	35	24	2	28	24	34		20160730 1900	0	TC2	3	25	0	27	3	7	7	21	4	3	12	30	7		20160911 2100	0	TC2	2	14	20	49	26	27	4	20	2	23
20160624 2100	0	TC2	3	15	0	3	0	21	5	0	21	33	19	2	0	36	0	41		20160730 1930	0	TC2	3	9	2	19	0	0	22	5	0	0	14	43	3		20160911 2130	0	TC2	2	7	28	37	22	10	6	30	32	27
20160624 2130	0	TC2	3	14	0	7	0	30	0	0	10	39	36	10	0	28	13	31		20160730 2000	0	TC2	3	14	4	42	8	22	27	8	0	5	15	13	14		20160911 2200	0	TC2	2	6	17	40	30	22	17	16	17	26
20160624 2200	0	TC2	3	12	0	28	0	21	0	1	70	32	22	23	0	14	28	129		20160730 2030	0	TC2	3	14	0	6	15	0	42	0	0	10	16	14	16		20160911 2230	1	TC2	3	10	51	45	12	14	5	46	0	1
20160624 2230	1	TC2	4	43	44	35	19	38	43	21	20	81	35	8	5	4	47	90		20160730 2100	0	TC2	3	0	2	12	0	10	41	0	2	22	24	0	3		20160911 2300	1	TC2	3	10	53	75	44	51	0	44	19	64
20160624 2300	1	TC2	4	49	5	25	35	43	29	28	59	46	116	17	6	48	52	36		20160730 2130	0	TC2	3	7	4	21	0	8	28	4	0	4	23	14	15		20160911 2330	1	TC2	3	32	48	60	29	51	0	69	39	44
20160624 2330	1	TC2	4	37	14	32	48	21	37	17	97	36	75	21	11	14	32	37		20160730 2200	0	TC2	3	11	0	11	3	2	38	10	0	10	25	48	20		20160912 0000	1	TC2	3	30	58	92	41	73	0	44	35	43
20160625 0000	1	TC2	4	26	17	35	19	27	86	20	134	40	172	15	22	19	39	105		20160730 2230	1	TC2	4	9	7	35	0	2	9	3	0	8	3	8	7		20160912 0030	1	TC2	3	33	40	95	59	27	27	36	49	15
20160625 0030	1	TC2	4	40	1	13	1	23	7	16	46	35	45	22	7	37	29	50		20160730 2300	1	TC2	4	50	13	42	4	15	55	19	1	38	17	31	2		20160912 0100	1	TC2	3	30	35	84	38	15	2	47	20	15
20160625 0100	1	TC2	4	37	8	47	0	31	9	19	93	34	134	35	7	43	26	43		20160730 2330	1	TC2	4	39	15	51	4	19	72	25	22	60	14	49	9		20160912 0130	1	TC2	3	39	100	87	14	16	34	28	60	41
20160625 0130	1	TC2	4	40	6	20	0	5	2	4	77	46	29	33	16	18	34	88		20160731 0000	1	TC2	4	39	24	47	36	14	60	23	22	67	40	59	8		20160912 0200	1	TC2	3	13	15	76	6	3	3	6	55	26
20160625 0200	1	TC2	4	38	0	22	0	2	0	0	62	46	31	36	6	12	71	67		20160731 0030	1	TC2	4	47	21	64	2	6	70	38	18	47	28	56	32		20160912 0230	1	TC2	3	29	0	66	0	0	3	5	49	33
20160625 0230	1	TC2	4	28	0	0	0	2	0	0	88	32	153	39	3	48	1	19		20160731 0100	1	TC2	4	9	2	34	0	1	70	36	12	45	28	80	21		20160912 0300	1	TC2	3	1	1	60	3	0	9	11	42	27
20160625 0300	1	TC2	4	5	0	0	0	1	0	0	21	21	0	3	4	11	11	56		20160731 0130	1	TC2	4	0	2	16	5	0	55	15	4	16	41	60	39		20160912 0330	1	TC2	3	1	3	42	0	0	12	0	76	34
20160625 0330	1	TC2	4	2	0	0	0	29	0	0	58	46	9	33	60	42	14	21		20160731 0200	1	TC2	4	0	0	9	0	15	23	4	1	8	51	33	33		20160912 0400	1	TC2	3	0	0	41	0	0	36	0	40	36
20160625 0400	1	TC2	4	4	0	36	0	0	0	0	27	16	11	0	0	12	12	0		20160731 0230	1	TC2	4	3	0	8	0	0	15	7	3	0	37	40	21		20160912 0430	1	TC2	3	0	0	24	0	0	48	0	19	8
20160625 0430	1	TC2	4	0	0	11	0	0	0	0	25	4	0	0	0	5	8	0		20160731 0300	1	TC2	4	0	0	10	0	0	9	8	2	0	40	50	9		20160912 0500	1	TC2	3	0	0	5	0	0	39	0	26	0
20160625 0500	1	TC2	4	0	0	0	0	4	0	0	99	0	0	0	0	0	0	0		20160731 0330	1	TC2	4	0	0	1	0	17	2	5	5	0	26	27	17		20160912 0530	1	TC2	3	0	0	7	0	0	9	0	16	31
20160625 0530	1	TC2	4	0	0	15	0	0	0	0	2	0	0	0	0	0	0	0		20160731 0400	1	TC2	4	0	0	0	0	0	0	2	0	0	18	27	5		20160912 0600	1	TC2	3	0	0	5	0	0	29	0	0	0
20160625 0600	1	TC2	4	0	0	4	0	0	0	0	0	2	0	0	0	0	0	0		20160731 0430	1	TC2	4	0	0	0	0	0	0	1	12	0	4	54	16		20160912 0630	1	TC2	3	0	0	5	0	0	7	0	0	12
20160625 0630	1	TC2	4	0	0	2	0	3	0	0	0	0	0	0	0	1	0	0		20160731 0500	1	TC2	4	0	0	3	9	14	0	0	0	0	2	14	10		20160912 0700	1	TC2	3	0	0	6	0	0	38	0	0	3
20160625 0700	1	TC2	4	7	0	0	0	0	0	0	0	0	0	0	0	0	0	0		20160731 0530	1	TC2	4	0	0	0	0	0	0	0	5	0	0	7	2		20160912 0730	1	TC2	3	0	5	2	0	0	66	0	0	2
20160625 0730	1	TC2	4	5	0	0	0	0	0	0	0	0	0	0	0	0	2	0		20160731 0600	1	TC2	4	0	0	0	0	2	0	0	0	0	0	2	0		20160912 0800	1	TC2	3	0	0	3	0	0	39	0	0	0
20160625 0800	1	TC2	4	0	0	0	0	0	0	0	16	0	0	0	0	0	0	0		20160731 0630	1	TC2	4	0	0	0	1	0	0	7	0	0	0	5	2		20160912 0830	1	TC2	3	0	0	0	0	0	13	0	0	0
20160625 0830	1	TC2	4	0	0	0	0	3	0	0	14	0	0	0	0	0	0	0		20160731 0700	1	TC2	4	0	0	0	0	0	0	0	0	0	0	16	9		20160912 0900	1	TC2	3	0	0	2	0	0	11	0	0	0
20160625 0900	1	TC2	4	0	0	0	0	3	0	0	10	0	0	0	0	0	0	0		20160731 0730	1	TC2	4	0	0	0	6	0	0	0	0	0	0	18	4		20160912 0930	1	TC2	3	0	0	1	0	0	9	0	0	3
20160625 0930	1	TC2	4	0	0	0	0	7	0	0	3	0	4	0	0	0	0	0		20160731 0800	1	TC2	4	0	0	0	0	0	9	0	0	0	0	10	0		20160912 1000	1	TC2	3	0	4	1	0	1	15	0	0	2
20160625 1000	1	TC2	4	45	1	0	0	40	0	0	7	0	2	0	0	0	0	0		20160731 0830	1	TC2	4	0	0	0	0	8	0	2	0	0	0	0	0		20160912 1030	0	TC2	3	0	0	1	0	0	4	10	0	1
20160625 1030	0	TC2	4	13	25	0	0	2	0	0	0	0	6	0	0	0	0	0		20160731 0900	1	TC2	4	0	0	4	11	2	1	5	0	0	0	0	0		20160912 1100	0	TC2	3	0	0	0	0	0	0	0	0	0
20160625 1100	0	TC2	4	0	0	0	0	0	0	0	0	0	0	0	0	3	0	0		20160731 0930	1	TC2	4	0	0	0	34	6	4	0	0	0	0	0	0		20160912 1130	0	TC2	3	0	0	0	0	0	0	0	0	0
20160625 1130	0	TC2	4	0	0	0	0	0	0	0	0	0	5	0	0	2	0	0		20160731 1000	1	TC2	4	0	0	0	8	11	3	0	0	0	0	0	0		20160912 1200	0	TC2	3	0	0	0	0	0	0	12	0	0
20160625 1200	0	TC2	4	0	0	0	0	0	0	0	0	0	15	0	0	29	0	0		20160731 1030	0	TC2	4	0	0	0	33	0	43	0	0	0	0	0	0		20160912 1230	0	TC2	3	0	0	2	0	0	0	0	0	0
20160625 1230	0	TC2	4	0	0	0	0	0	0	0	1	0	7	0	0	0	0	0		20160731 1100	0	TC2	4	0	0	0	0	0	20	0	0	0	5	0	0		20160912 1300	0	TC2	3	0	2	1	0	0	0	0	0	2
20160625 1300	0	TC2	4	0	0	0	0	0	0	0	0	0	0	0	0	3	0	0		20160731 1130	0	TC2	4	0	0	0	0	0	0	0	0	0	1	0	0		20160912 1330	0	TC2	3	0	8	0	0	0	2	0	0	1
20160625 1330	0	TC2	4	0	0	0	0	0	0	0	0	0	0	0	0	3	0	0		20160731 1200	0	TC2	4	0	0	0	0	0	0	0	0	0	4	0	0		20160912 1400	0	TC2	3	0	0	0	0	8	2	0	0	5
20160625 1400	0	TC2	4	0	48	0	0	0	0	0	0	0	10	0	0	18	0	0		20160731 1230	0	TC2	4	0	0	0	0	0	4	0	0	0	5	28	0		20160912 1430	0	TC2	3	0	0	4	0	3	0	0	0	2
20160625 1430	0	TC2	4	0	70	0	0	6	0	0	0	0	23	0	0	66	0	0		20160731 1300	0	TC2	4	0	0	13	0	0	4	0	0	0	5	2	0		20160912 1500	0	TC2	3	2	0	0	0	1	0	0	0	3
20160625 1500	0	TC2	4	0	9	0	0	6	0	0	0	4	10	0	87	39	0	0		20160731 1330	0	TC2	4	3	0	1	6	1	0	0	0	0	3	0	7		20160912 1530	0	TC2	3	0	0	0	5	0	2	0	0	10
20160625 1530	0	TC2	4	0	4	10	5	0	0	0	0	0	21	0	0	0	0	4		20160731 1400	0	TC2	4	0	0	0	0	21	0	0	0	0	0	0	0		20160912 1600	0	TC2	3	0	0	4	0	9	7	10	0	8
20160625 1600	0	TC2	4	0	0	0	0	4	0	0	0	0	5	0	33	0	0	5		20160731 1430	0	TC2	4	1	1	11	0	2	5	26	0	0	0	0	3		20160912 1630	0	TC2	3	0	0	0	10	19	9	99	3	1
20160625 1630	0	TC2	4	9	0	0	2	23	9	0	0	0	22	3	2	0	0	11		20160731 1500	0	TC2	4	0	3	11	0	6	8	4	0	0	10	26	2		20160912 1700	0	TC2	3	3	0	4	27	7	0	79	0	6
20160625 1700	0	TC2	4	0	0	0	9	0	86	0	43	0	48	1	3	0	6	64		20160731 1530	0	TC2	4	5	2	0	0	10	34	11	0	20	0	2	21		20160912 1730	0	TC2	3	5	0	12	20	30	8	0	3	11
20160625 1730	0	TC2	4	0	0	10	0	0	0	0	14	0	60	0	0	0	4	0		20160731 1600	0	TC2	4	18	0	12	5	0	19	5	0	0	5	0	9		20160912 1800	0	TC2	3	14	0	38	4	0	8	27	0	0
20160625 1800	0	TC2	4	20	5	1	0	18	12	3	32	0	41	0	0	0	0	0		20160731 1630	0	TC2	4	0	0	51	0	7	21	4	0	0	6	0	10		20160912 1830	0	TC2	3	1	17	40	14	0	5	46	0	2
20160625 1830	0	TC2	4	14	3	0	0	22	0	0	36	0	67	44	0	0	4	0		20160731 1700	0	TC2	4	13	0	61	0	0	36	8	0	0	0	0	0		20160912 1900	0	TC2	3	10	9	32	8	75	0	33	0	0
20160625 1900	0	TC2	4	16	0	0	0	32	0	0	3	5	24	2	0	11	4	0		20160731 1730	0	TC2	4	17	0	61	4	0	0	0	5	0	11	1	12		20160912 1930	0	TC2	3	7	13	43	7	23	9	101	0	3
20160625 1930	0	TC2	4	22	0	45	0	19	15	0	0	51	48	0	0	70	51	47		20160731 1800	0	TC2	4	0	0	49	8	4	5	0	0	0	6	3	0		20160912 2000	0	TC2	3	10	8	7	11	25	0	44	0	2
20160625 2000	0	TC2	4	12	6	42	0	42	0	2	10	116	41	7	0	22	19	44		20160731 1830	0	TC2	4	10	12	33	12	14	40	0	0	0	7	0	7		20160912 2030	0	TC2	3	0	14	12	23	19	3	58	0	10
20160625 2030	0	TC2	4	0	5	55	8	18	21	12	27	81	24	6	0	0	0	10		20160731 1900	0	TC2	4	4	3	0	7	0	9	0	0	21	7	14	8		20160912 2100	0	TC2	3	12	16	55	8	17	0	15	0	4
20160625 2100	0	TC2	4	21	0	22	11	32	20	27	42	23	33	32	0	0	0	79		20160731 1930	0	TC2	4	0	0	3	0	12	71	9	0	18	24	0	16		20160912 2130	0	TC2	3	12	18	54	1	10	11	15	2	12
20160625 2130	0	TC2	4	20	0	0	35	24	0	0	78	0	106	36	8	31	7	121		20160731 2000	0	TC2	4	23	0	29	17	7	71	4	4	5	8	0	5		20160912 2200	0	TC2	3	0	22	27	13	16	0	13	11	3
20160625 2200	0	TC2	4	24	0	9	0	25	18	21	8	43	42	17	28	23	39	45		20160731 2030	0	TC2	4	1	5	0	10	13	102	10	0	1	18	2	0		20160912 2230	1	TC2	4	19	21	17	5	26	0	49	0	12
20160625 2230	1	TC2	5	10	30	32	5	44	37	16	1	36	17	19	25	5	14	43		20160731 2100	0	TC2	4	4	0	16	20	5	49	7	0	2	23	8	11		20160912 2300	1	TC2	4	9	63	7	43	206	0	45	8	61
20160625 2300	1	TC2	5	47	5	21	46	52	58	4	76	31	0	10	3	21	54	97		20160731 2130	0	TC2	4	9	6	15	6	3	35	5	0	0	9	21	0		20160912 2330	1	TC2	4	46	46	67	32	58	0	71	0	48
20160625 2330	1	TC2	5	36	0	32	53	36	35	36	33	110	26	34	152	21	46	113		20160731 2200	0	TC2	4	0	1	23	12	10	45	6	1	18	11	14	4		20160913 0000	1	TC2	4	35	51	78	40	128	0	56	31	49
20160626 0000	1	TC2	5	40	0	34	25	40	51	23	45	34	53	96	44	76	83	49		20160731 2230	1	TC2	5	4	19	36	0	14	84	15	10	15	6	13	6		20160913 0030	1	TC2	4	46	51	93	41	70	0	77	47	23
20160626 0030	1	TC2	5	47	0	37	19	21	51	9	51	32	86	129	8	20	29	74		20160731 2300	1	TC2	5	36	22	38	27	16	59	20	20	53	27	23	5		20160913 0100	1	TC2	4	44	54	82	44	3	17	63	31	23
20160626 0100	1	TC2	5	35	24	29	57	11	13	17	39	33	66	54	21	43	82	139		20160731 2330	1	TC2	5	48	18	38	4	30	55	30	40	114	35	32	14		20160913 0130	1	TC2	4	25	37	80	33	66	0	96	42	24
20160626 0130	1	TC2	5	39	0	22	2	14	54	26	51	63	201	84	16	50	39	46		20160801 0000	1	TC2	5	42	8	54	5	23	111	22	24	70	28	25	28		20160913 0200	1	TC2	4	28	5	102	26	30	24	14	45	27
20160626 0200	1	TC2	5	78	0	20	0	12	27	0	67	32	116	120	19	157	69	42		20160801 0030	1	TC2	5	48	12	57	2	11	115	42	21	101	15	47	4		20160913 0230	1	TC2	4	48	3	48	20	7	9	2	41	10
20160626 0230	1	TC2	5	35	0	23	1	3	0	0	77	57	86	52	25	14	8	59		20160801 0100	1	TC2	5	51	18	26	2	7	75	13	11	53	32	13	19		20160913 0300	1	TC2	4	4	3	134	2	0	24	0	20	14
20160626 0300	1	TC2	5	19	10	20	0	5	0	0	42	91	29	17	23	55	16	36		20160801 0130	1	TC2	5	7	60	16	6	0	81	27	0	31	42	45	30		20160913 0330	1	TC2	4	0	1	48	0	0	26	0	19	6
20160626 0330	1	TC2	5	17	0	19	20	6	0	0	22	35	120	30	51	9	6	15		20160801 0200	1	TC2	5	3	6	5	22	3	57	7	44	10	20	40	63		20160913 0400	1	TC2	4	0	8	51	4	0	54	4	8	4
20160626 0400	1	TC2	5	10	0	0	0	0	0	0	37	43	10	26	24	0	3	34		20160801 0230	1	TC2	5	0	2	0	15	6	67	15	2	0	19	52	15		20160913 0430	1	TC2	4	0	0	68	3	0	52	0	0	1
20160626 0430	1	TC2	5	11	0	0	21	0	0	0	49	26	73	0	0	0	2	52		20160801 0300	1	TC2	5	0	4	4	0	0	39	12	7	0	42	29	24		20160913 0500	1	TC2	4	0	0	35	0	6	61	0	0	1
20160626 0500	1	TC2	5	0	0	0	26	2	0	0	138	48	6	0	0	0	1	11		20160801 0330	1	TC2	5	0	2	3	9	10	11	9	10	4	21	29	33		20160913 0530	1	TC2	4	0	0	13	0	7	53	0	0	1
20160626 0530	1	TC2	5	0	0	2	59	0	0	0	37	12	5	0	0	0	1	0		20160801 0400	1	TC2	5	0	0	19	0	0	11	0	0	0	25	48	13		20160913 0600	1	TC2	4	0	0	8	0	89	21	0	0	0
20160626 0600	1	TC2	5	6	0	41	4	7	0	0	6	0	0	0	0	0	0	0		20160801 0430	1	TC2	5	0	0	0	5	0	7	0	0	0	14	28	23		20160913 0630	1	TC2	4	0	0	8	0	0	46	0	0	0
20160626 0630	1	TC2	5	0	0	0	8	8	0	0	0	0	0	0	0	0	0	0		20160801 0500	1	TC2	5	0	0	0	0	0	2	7	1	0	11	23	2		20160913 0700	1	TC2	4	0	0	9	2	4	25	0	0	2
20160626 0700	1	TC2	5	0	0	0	30	0	0	0	0	0	0	0	0	0	0	0		20160801 0530	1	TC2	5	0	0	10	11	0	32	0	0	0	7	6	7		20160913 0730	1	TC2	4	0	0	10	0	50	21	0	0	0
20160626 0730	1	TC2	5	0	0	19	82	11	0	0	0	0	0	0	0	0	8	0		20160801 0600	1	TC2	5	0	0	2	0	0	0	0	23	0	5	1	12		20160913 0800	1	TC2	4	6	0	25	0	4	48	0	0	0
20160626 0800	1	TC2	5	0	0	120	0	2	0	0	0	0	0	0	0	0	1	0		20160801 0630	1	TC2	5	0	0	0	0	0	4	0	0	0	4	3	0		20160913 0830	1	TC2	4	0	0	0	0	0	21	0	0	0
20160626 0830	1	TC2	5	0	0	0	10	0	0	0	0	0	0	0	0	0	0	0		20160801 0700	1	TC2	5	0	0	0	0	2	2	0	0	0	0	0	0		20160913 0900	1	TC2	4	2	0	0	0	0	0	0	0	2
20160626 0900	1	TC2	5	0	0	0	0	14	0	0	0	0	9	0	0	0	1	0		20160801 0730	1	TC2	5	0	0	1	0	0	0	0	0	0	0	6	0		20160913 0930	1	TC2	4	0	0	5	0	0	61	1	0	0
20160626 0930	1	TC2	5	0	0	104	12	7	0	0	0	0	20	0	0	0	29	0		20160801 0800	1	TC2	5	0	0	0	0	3	0	0	62	0	0	11	5		20160913 1000	1	TC2	4	0	0	0	3	26	32	0	0	2
20160626 1000	1	TC2	5	0	0	45	16	0	0	0	0	0	0	0	0	0	0	0		20160801 0830	1	TC2	5	0	0	4	0	0	0	5	0	0	0	1	0		20160913 1030	0	TC2	4	0	0	0	0	1	22	0	0	0
20160626 1030	0	TC2	5	0	0	0	51	0	0	0	0	0	0	0	0	0	0	0		20160801 0900	1	TC2	5	0	4	4	0	0	0	0	0	0	0	1	0		20160913 1100	0	TC2	4	0	0	11	0	2	0	0	0	0
20160626 1100	0	TC2	5	0	0	0	4	0	0	0	0	0	0	0	0	0	0	0		20160801 0930	1	TC2	5	0	0	0	6	4	0	0	0	0	0	0	0		20160913 1130	0	TC2	4	0	0	0	0	0	0	0	0	0
20160626 1130	0	TC2	5	0	0	0	0	0	0	0	0	0	0	0	0	0	0	0		20160801 1000	1	TC2	5	0	10	9	0	7	0	3	0	0	0	0	0		20160913 1200	0	TC2	4	36	0	6	0	0	0	0	0	0
20160626 1200	0	TC2	5	0	0	0	12	0	0	0	0	0	0	0	0	0	0	0		20160801 1030	0	TC2	5	0	5	0	0	7	0	0	0	0	0	0	0		20160913 1230	0	TC2	4	0	0	0	0	19	0	0	0	0
20160626 1230	0	TC2	5	0	0	0	8	0	0	0	0	0	0	0	0	0	0	0		20160801 1100	0	TC2	5	0	0	0	0	0	0	0	0	0	0	0	0		20160913 1300	0	TC2	4	0	0	0	0	0	0	0	0	4
20160626 1300	0	TC2	5	0	0	7	0	0	0	0	0	0	0	0	0	0	0	0		20160801 1130	0	TC2	5	0	0	0	0	0	0	0	0	0	0	0	0		20160913 1330	0	TC2	4	5	0	4	0	0	0	0	0	1
20160626 1330	0	TC2	5	0	0	0	1	0	0	0	0	0	0	0	0	0	0	0		20160801 1200	0	TC2	5	0	0	4	0	0	0	0	0	0	0	0	0		20160913 1400	0	TC2	4	0	1	0	0	1	0	42	0	0
20160626 1400	0	TC2	5	0	0	0	0	0	0	0	0	0	0	0	0	0	0	0		20160801 1230	0	TC2	5	0	0	7	0	0	0	0	0	0	0	0	0		20160913 1430	0	TC2	4	0	0	6	0	0	0	1	0	2
20160626 1430	0	TC2	5	0	0	0	2	0	0	0	0	0	0	0	0	0	0	0		20160801 1300	0	TC2	5	0	0	3	2	0	0	0	0	0	0	0	0		20160913 1500	0	TC2	4	0	3	0	5	0	0	0	0	4
20160626 1500	0	TC2	5	0	0	0	0	0	0	0	0	0	28	0	0	0	0	0		20160801 1330	0	TC2	5	0	0	33	0	0	0	0	0	0	4	0	0		20160913 1530	0	TC2	4	0	0	3	0	0	0	15	0	6
20160626 1530	0	TC2	5	0	0	0	16	0	0	0	0	0	0	0	0	0	0	0		20160801 1400	0	TC2	5	3	0	9	0	2	0	0	0	0	0	0	15		20160913 1600	0	TC2	4	3	3	0	0	0	0	1	0	5
20160626 1600	0	TC2	5	25	0	8	0	0	0	0	0	0	0	0	0	0	0	0		20160801 1430	0	TC2	5	0	0	0	0	21	0	0	0	0	6	0	11		20160913 1630	0	TC2	4	1	13	5	0	3	0	0	0	2
20160626 1630	0	TC2	5	9	0	10	53	0	0	0	0	0	19	0	0	0	0	20		20160801 1500	0	TC2	5	6	0	4	4	0	5	1	2	0	0	0	9		20160913 1700	0	TC2	4	0	4	6	0	0	0	182	0	0
20160626 1700	0	TC2	5	0	0	15	0	11	0	0	2	0	0	0	0	9	1	15		20160801 1530	0	TC2	5	19	0	0	0	15	14	1	0	0	3	0	12		20160913 1730	0	TC2	4	1	10	0	0	0	0	41	0	3
20160626 1730	0	TC2	5	66	0	8	4	0	0	2	6	0	17	11	5	1	0	17		20160801 1600	0	TC2	5	19	0	0	7	0	33	0	0	0	2	0	0		20160913 1800	0	TC2	4	0	13	2	6	18	0	7	0	9
20160626 1800	0	TC2	5	0	0	101	50	5	5	9	0	0	61	0	4	0	6	13		20160801 1630	0	TC2	5	6	6	15	21	7	65	0	0	0	9	0	18		20160913 1830	0	TC2	4	0	0	4	31	1	3	16	0	13
20160626 1830	0	TC2	5	0	1	0	0	2	0	0	1	0	39	10	0	0	0	7		20160801 1700	0	TC2	5	4	0	0	19	0	31	0	0	4	0	0	12		20160913 1900	0	TC2	4	0	14	0	28	0	7	14	0	6
20160626 1900	0	TC2	5	0	1	0	17	27	0	0	5	0	16	0	0	0	4	57		20160801 1730	0	TC2	5	5	2	9	17	0	9	0	0	33	2	3	13		20160913 1930	0	TC2	4	9	20	37	8	5	0	6	0	3
20160626 1930	0	TC2	5	25	4	6	0	44	0	0	2	0	30	0	0	0	0	50		20160801 1800	0	TC2	5	0	0	28	21	11	0	15	0	1	5	5	12		20160913 2000	0	TC2	4	3	6	51	11	22	2	16	0	17
20160626 2000	0	TC2	5	14	0	47	0	31	0	3	0	0	164	24	0	5	0	11		20160801 1830	0	TC2	5	0	4	22	24	14	31	0	14	0	17	0	15		20160913 2030	0	TC2	4	0	15	34	24	1	20	21	0	29
20160626 2030	0	TC2	5	3	0	26	0	21	22	0	0	0	51	0	0	41	10	62		20160801 1900	0	TC2	5	13	0	36	4	0	8	23	0	0	12	7	7		20160913 2100	0	TC2	4	23	78	52	4	15	8	29	0	49
20160626 2100	0	TC2	5	0	0	14	16	23	0	0	13	15	147	20	0	22	2	54		20160801 1930	0	TC2	5	39	0	0	5	12	0	16	0	0	14	8	0		20160913 2130	0	TC2	4	15	18	79	13	21	12	75	0	10
20160626 2130	0	TC2	5	0	21	12	11	12	3	0	37	73	53	16	0	32	0	23		20160801 2000	0	TC2	5	3	2	23	2	3	26	11	5	16	18	11	0		20160913 2200	0	TC2	4	18	34	49	6	5	20	22	0	17
20160626 2200	0	TC2	5	18	0	20	13	41	5	0	100	37	121	1	0	51	0	52		20160801 2030	0	TC2	5	2	9	49	0	11	45	0	0	20	5	0	0		20160913 2230	1	TC2	5	0	24	38	21	31	6	7	0	6
20160626 2230	1	DD	1	22	0	32	27	42	48	80	43	20	14	89	0	45	23	51		20160801 2100	0	TC2	5	38	0	33	4	8	28	6	14	16	11	11	13		20160913 2300	1	TC2	5	7	67	67	51	26	0	30	16	42
20160626 2300	1	DD	1	30	3	70	20	28	21	10	56	70	66	65	29	18	16	38		20160801 2130	0	TC2	5	48	6	13	13	18	40	0	1	0	14	36	0		20160913 2330	1	TC2	5	64	48	77	40	44	0	54	13	64
20160626 2330	1	DD	1	39	21	38	26	30	46	28	41	38	175	126	94	37	155	47		20160801 2200	0	TC2	5	2	11	27	0	9	38	7	0	7	24	7	0		20160914 0000	1	TC2	5	29	42	72	35	56	28	38	28	58
20160627 0000	1	DD	1	34	4	20	39	28	39	10	44	27	71	157	63	168	65	39		20160801 2230	1	DD	1	11	10	3	0	22	55	15	14	36	3	0	0		20160914 0030	1	TC2	5	40	67	86	43	57	36	42	21	40
20160627 0030	1	DD	1	28	13	14	39	16	26	20	26	59	48	22	23	66	79	46		20160801 2300	1	DD	1	15	12	47	5	11	42	21	21	64	11	76	0		20160914 0100	1	TC2	5	35	37	92	44	15	25	53	89	46
20160627 0100	1	DD	1	36	7	34	8	11	10	7	20	34	45	21	119	131	60	33		20160801 2330	1	DD	1	27	11	22	20	17	52	21	22	45	52	12	10		20160914 0130	1	TC2	5	31	53	22	26	4	22	80	63	24
20160627 0130	1	DD	1	33	2	72	43	5	20	20	86	30	56	24	8	54	3	88		20160802 0000	1	DD	1	51	14	47	13	8	63	23	25	38	22	59	24		20160914 0200	1	TC2	5	36	85	44	19	0	34	25	41	11
20160627 0200	1	DD	1	36	6	53	0	11	0	4	46	33	79	56	33	124	19	38		20160802 0030	1	DD	1	54	21	63	12	15	54	18	23	65	18	97	16		20160914 0230	1	TC2	5	11	104	90	30	0	29	29	20	9
20160627 0230	1	DD	1	42	0	21	0	6	7	11	116	12	48	43	56	76	7	36		20160802 0100	1	DD	1	51	14	15	5	22	51	11	33	65	18	39	7		20160914 0300	1	TC2	5	1	37	29	53	0	10	13	18	10
20160627 0300	1	DD	1	32	0	24	0	2	0	0	97	42	34	86	32	36	0	52		20160802 0130	1	DD	1	45	3	31	0	11	46	21	36	42	15	18	33		20160914 0330	1	TC2	5	0	3	16	4	0	27	3	17	2
20160627 0330	1	DD	1	22	0	88	0	12	0	0	20	17	203	251	33	0	12	25		20160802 0200	1	DD	1	16	0	21	26	1	37	21	25	14	30	11	26		20160914 0400	1	TC2	5	0	0	26	2	0	32	15	1	3
20160627 0400	1	DD	1	8	0	98	0	0	0	0	72	27	26	6	25	34	0	41		20160802 0230	1	DD	1	4	8	37	0	11	51	8	13	6	32	15	25		20160914 0430	1	TC2	5	0	1	6	0	0	26	0	0	2
20160627 0430	1	DD	1	84	0	2	0	16	0	0	41	2	45	0	10	0	0	12		20160802 0300	1	DD	1	0	0	9	0	0	18	28	1	1	28	25	33		20160914 0500	1	TC2	5	0	3	5	0	0	21	0	0	2
20160627 0500	1	DD	1	0	12	43	0	0	0	0	48	2	24	0	0	0	13	17		20160802 0330	1	DD	1	0	2	7	0	11	42	4	0	0	40	36	27		20160914 0530	1	TC2	5	0	0	14	0	0	26	3	0	0
20160627 0530	1	DD	1	0	2	0	0	0	0	0	27	4	4	0	0	0	0	0		20160802 0400	1	DD	1	0	4	7	0	1	87	0	5	0	37	23	34		20160914 0600	1	TC2	5	0	0	34	0	0	25	0	0	0
20160627 0600	1	DD	1	0	0	7	0	2	0	0	61	0	0	0	0	5	0	0		20160802 0430	1	DD	1	0	0	1	0	2	6	5	2	2	38	20	7		20160914 0630	1	TC2	5	0	0	11	6	0	38	0	0	9
20160627 0630	1	DD	1	0	13	60	0	3	0	0	23	8	0	0	0	0	75	25		20160802 0500	1	DD	1	0	0	2	0	0	4	1	0	0	19	22	6		20160914 0700	1	TC2	5	0	0	0	0	0	39	4	0	0
20160627 0700	1	DD	1	0	0	0	0	15	0	0	2	0	0	0	81	0	0	3		20160802 0530	1	DD	1	0	0	0	0	0	0	3	0	0	18	24	12		20160914 0730	1	TC2	5	0	0	5	0	0	20	0	0	3
20160627 0730	1	DD	1	0	0	0	0	5	0	0	3	0	0	0	2	0	0	1		20160802 0600	1	DD	1	0	0	0	0	0	8	0	1	0	3	10	20		20160914 0800	1	TC2	5	0	0	0	0	0	13	0	0	0
20160627 0800	1	DD	1	0	0	0	0	3	0	0	7	0	0	0	1	0	0	12		20160802 0630	1	DD	1	0	0	0	0	0	0	0	0	0	0	18	18		20160914 0830	1	TC2	5	0	0	14	0	0	1	0	0	35
20160627 0830	1	DD	1	19	0	0	0	2	0	0	0	0	0	0	3	0	0	16		20160802 0700	1	DD	1	0	0	0	0	18	0	0	0	0	4	11	0		20160914 0900	1	TC2	5	0	4	0	4	0	11	0	0	0
20160627 0900	1	DD	1	0	0	0	1	0	0	0	0	0	0	0	1	0	0	8		20160802 0730	1	DD	1	0	2	0	0	0	1	0	0	0	0	28	0		20160914 0930	1	TC2	5	0	8	0	0	0	21	2	0	0
20160627 0930	1	DD	1	0	0	0	0	1	0	0	1	0	0	0	2	0	0	1		20160802 0800	1	DD	1	0	0	0	0	0	0	0	0	73	0	10	0		20160914 1000	1	TC2	5	0	0	0	0	0	28	0	0	2
20160627 1000	1	DD	1	0	5	0	0	2	0	0	0	0	0	0	0	0	1	8		20160802 0830	1	DD	1	0	0	1	15	9	2	0	1	4	0	1	0		20160914 1030	0	TC2	5	0	0	13	0	0	3	0	0	0
20160627 1030	1	DD	1	0	13	0	0	6	0	0	0	1	0	2	68	0	0	13		20160802 0900	1	DD	1	0	0	2	2	4	3	0	0	2	3	4	0		20160914 1100	0	TC2	5	0	0	0	0	0	0	0	0	0
20160627 1100	1	DD	1	4	15	20	0	3	0	0	0	0	0	3	0	0	0	0		20160802 0930	1	DD	1	0	0	11	1	40	0	0	0	12	0	2	0		20160914 1130	0	TC2	5	0	0	0	0	0	0	0	0	0
20160627 1130	1	DD	1	18	7	0	0	14	0	0	0	0	3	7	0	0	1	5		20160802 1000	1	DD	1	0	2	3	1	0	0	19	0	0	0	2	0		20160914 1200	0	TC2	5	0	0	5	0	0	0	1	0	0
20160627 1200	1	DD	1	2	25	0	0	26	0	0	0	0	174	14	2	0	26	0		20160802 1030	1	DD	1	0	0	0	8	9	2	0	0	0	0	0	0		20160914 1230	0	TC2	5	0	0	2	0	0	0	0	0	0
20160627 1230	1	DD	1	24	0	7	0	32	0	0	0	0	0	18	0	0	9	30		20160802 1100	1	DD	1	0	0	20	2	16	0	0	0	0	2	0	0		20160914 1300	0	TC2	5	0	0	0	0	0	11	3	0	0
20160627 1300	1	DD	1	31	0	0	0	13	0	0	1	0	0	115	0	53	0	0		20160802 1130	1	DD	1	0	8	18	25	5	1	4	0	5	0	0	4		20160914 1330	0	TC2	5	0	0	0	0	0	0	1	0	2
20160627 1330	1	DD	1	0	0	10	0	40	5	0	3	0	22	0	35	146	16	26		20160802 1200	1	DD	1	0	8	7	15	19	58	9	1	0	0	0	0		20160914 1400	0	TC2	5	0	0	0	0	0	11	0	0	7
20160627 1400	1	DD	1	3	0	7	0	19	9	0	0	0	23	17	2	73	148	30		20160802 1230	1	DD	1	1	22	32	6	3	15	0	1	0	0	0	8		20160914 1430	0	TC2	5	0	2	0	11	0	0	20	0	3
20160627 1430	1	DD	1	3	0	4	0	10	0	5	2	5	33	0	1	3	3	9		20160802 1300	1	DD	1	0	0	0	0	8	2	0	0	1	0	0	0		20160914 1500	0	TC2	5	0	0	0	1	5	0	29	0	6
20160627 1500	1	DD	1	34	0	11	0	30	14	3	1	8	0	78	55	0	0	34		20160802 1330	1	DD	1	0	3	18	0	15	21	18	7	25	4	0	3		20160914 1530	0	TC2	5	3	0	0	0	0	3	0	4	2
20160627 1530	1	DD	1	8	6	4	0	27	0	5	1	14	127	14	1	3	30	43		20160802 1400	1	DD	1	7	0	6	14	1	82	0	1	34	0	3	5		20160914 1600	0	TC2	5	0	0	0	10	0	13	13	7	25
20160627 1600	1	DD	1	2	2	20	1	50	0	0	1	2	23	20	5	3	67	41		20160802 1430	1	DD	1	2	17	11	0	4	42	9	1	0	5	3	7		20160914 1630	0	TC2	5	0	0	6	0	0	4	0	6	5
20160627 1630	1	DD	1	26	1	0	3	31	8	0	16	4	126	26	58	0	36	41		20160802 1500	1	DD	1	10	13	0	0	13	25	9	7	8	7	4	0		20160914 1700	0	TC2	5	0	0	10	0	0	0	5	15	0
20160627 1700	1	DD	1	21	0	28	9	39	9	4	31	2	39	18	2	0	135	26		20160802 1530	1	DD	1	3	12	10	0	2	30	18	11	1	7	7	0		20160914 1730	0	TC2	5	0	0	11	17	0	0	47	6	1
20160627 1730	1	DD	1	39	31	17	32	24	29	120	36	16	50	7	0	0	127	21		20160802 1600	1	DD	1	6	9	9	6	14	25	20	0	28	10	0	2		20160914 1800	0	TC2	5	0	0	2	8	97	38	36	0	1
20160627 1800	1	DD	1	12	19	31	23	29	16	0	25	52	44	3	1	97	169	202		20160802 1630	1	DD	1	34	0	5	17	3	28	21	2	50	9	6	8		20160914 1830	0	TC2	5	0	0	18	0	12	17	0	0	2
20160627 1830	1	DD	1	36	27	34	38	11	28	0	29	2	52	22	0	52	99	36		20160802 1700	1	DD	1	20	2	4	13	7	21	14	28	0	3	7	33		20160914 1900	0	TC2	5	0	0	33	0	10	4	22	0	23
20160627 1900	1	DD	1	1	14	45	1	23	21	10	73	16	55	45	0	55	209	38		20160802 1730	1	DD	1	12	6	8	8	10	20	9	0	8	6	7	1		20160914 1930	0	TC2	5	0	0	50	0	6	1	13	0	43
20160627 1930	1	DD	1	32	9	30	27	4	31	41	66	31	39	36	0	34	28	25		20160802 1800	1	DD	1	0	16	32	2	7	27	4	10	8	14	46	16		20160914 2000	0	TC2	5	3	0	18	3	2	4	23	0	37
20160627 2000	1	DD	1	37	0	70	23	17	21	13	98	25	41	2	0	0	36	24		20160802 1830	1	DD	1	0	0	42	0	11	29	0	18	36	23	25	11		20160914 2030	0	TC2	5	4	4	3	0	14	9	31	13	36
20160627 2030	1	DD	1	30	1	2	26	24	24	0	38	0	21	0	0	15	125	48		20160802 1900	1	DD	1	2	5	36	0	11	20	0	0	14	15	35	18		20160914 2100	0	TC2	5	16	23	36	50	21	3	33	9	34
20160627 2100	1	DD	1	19	18	17	4	22	37	0	39	5	261	29	0	43	69	53		20160802 1930	1	DD	1	5	14	23	18	16	52	0	30	0	20	22	29		20160914 2130	0	TC2	5	0	3	22	9	1	17	31	15	23
20160627 2130	1	DD	1	27	22	15	0	23	20	6	35	19	32	11	22	49	43	24		20160802 2000	1	DD	1	12	15	16	10	28	33	0	7	32	18	6	18		20160914 2200	0	TC2	5	13	24	28	27	7	4	11	24	28
20160627 2200	1	DD	1	30	11	11	11	24	38	1	60	19	23	14	39	50	25	36		20160802 2030	1	DD	1	0	8	31	7	19	59	22	21	20	20	33	19		20160914 2230	1	DD	1	0	43	19	0	30	0	26	10	6
20160627 2230	1	DD	2	40	10	40	39	37	34	15	29	17	33	166	10	38	60	35		20160802 2100	1	DD	1	9	28	28	0	16	33	6	11	20	0	11	0		20160914 2300	1	DD	1	0	37	50	19	92	3	35	38	42
20160627 2300	1	DD	2	41	7	53	5	18	35	0	67	28	44	50	29	86	21	29		20160802 2130	1	DD	1	42	7	57	18	5	41	10	5	20	8	54	11		20160914 2330	1	DD	1	36	56	99	13	38	16	37	45	38
20160627 2330	1	DD	2	34	0	33	17	33	26	26	56	18	182	17	3	31	61	32		20160802 2200	1	DD	1	1	30	37	7	22	70	11	10	50	0	8	11		20160915 0000	1	DD	1	30	41	88	64	49	15	43	52	50
20160628 0000	1	DD	2	32	7	18	12	25	35	12	46	23	47	34	20	89	40	43		20160802 2230	1	DD	2	25	12	61	12	26	83	19	3	33	28	28	3		20160915 0030	1	DD	1	34	63	90	59	41	0	74	61	38
20160628 0030	1	DD	2	47	29	37	4	19	26	91	54	49	119	41	48	132	6	34		20160802 2300	1	DD	2	3	19	61	7	9	40	0	38	34	10	23	4		20160915 0100	1	DD	1	18	70	65	58	58	0	153	47	39
20160628 0100	1	DD	2	51	67	28	0	2	22	16	102	35	118	17	40	208	17	87		20160802 2330	1	DD	2	41	24	47	5	22	37	12	13	38	16	23	11		20160915 0130	1	DD	1	18	42	108	33	27	2	60	67	14
20160628 0130	1	DD	2	44	0	31	0	33	12	0	63	75	53	32	48	145	17	36		20160803 0000	1	DD	2	44	20	41	2	26	123	9	26	49	21	10	21		20160915 0200	1	DD	1	11	62	61	42	0	0	32	65	37
20160628 0200	1	DD	2	33	5	36	0	0	17	11	51	44	53	41	31	135	16	37		20160803 0030	1	DD	2	32	7	69	2	26	84	22	61	49	26	17	13		20160915 0230	1	DD	1	10	38	73	23	0	9	16	68	37
20160628 0230	1	DD	2	144	2	5	0	33	17	4	42	54	296	42	71	134	74	38		20160803 0100	1	DD	2	35	4	38	9	14	79	18	24	46	26	31	19		20160915 0300	1	DD	1	0	37	70	4	1	8	14	53	29
20160628 0300	1	DD	2	44	11	7	0	5	7	1	79	56	114	40	30	42	9	77		20160803 0130	1	DD	2	19	0	17	0	5	46	17	10	31	16	46	23		20160915 0330	1	DD	1	0	11	52	6	0	22	3	7	27
20160628 0330	1	DD	2	26	0	0	0	8	5	0	13	37	47	28	155	41	24	60		20160803 0200	1	DD	2	14	0	12	0	3	41	10	14	11	30	52	21		20160915 0400	1	DD	1	0	4	38	0	0	35	0	0	9
20160628 0400	1	DD	2	13	0	0	0	3	0	0	61	22	54	68	30	0	1	51		20160803 0230	1	DD	2	2	8	9	0	9	103	1	8	10	31	32	16		20160915 0430	1	DD	1	0	1	17	0	2	67	3	0	3
20160628 0430	1	DD	2	24	0	0	0	5	4	0	38	25	37	11	4	0	0	42		20160803 0300	1	DD	2	0	0	10	0	0	21	2	1	3	27	28	32		20160915 0500	1	DD	1	0	0	16	0	0	86	0	0	1
20160628 0500	1	DD	2	12	0	0	0	0	0	0	23	30	15	15	3	0	2	17		20160803 0330	1	DD	2	0	0	0	0	4	22	2	2	14	37	47	28		20160915 0530	1	DD	1	0	0	10	0	0	21	0	0	0
20160628 0530	1	DD	2	3	0	0	0	5	0	0	93	33	50	7	0	0	0	21		20160803 0400	1	DD	2	0	0	0	0	0	19	0	1	5	27	43	21		20160915 0600	1	DD	1	0	0	10	0	0	36	0	0	0
20160628 0600	1	DD	2	2	0	0	0	0	0	0	12	6	0	2	0	0	0	25		20160803 0430	1	DD	2	0	0	2	2	0	12	0	1	0	21	50	25		20160915 0630	1	DD	1	0	0	3	0	0	27	0	1	3
20160628 0630	1	DD	2	10	0	0	0	63	0	0	28	6	3	5	0	0	31	11		20160803 0500	1	DD	2	0	0	0	0	0	11	9	2	2	23	23	27		20160915 0700	1	DD	1	0	1	21	0	0	58	3	0	0
20160628 0700	1	DD	2	30	0	0	0	0	0	0	8	0	0	0	0	0	14	0		20160803 0530	1	DD	2	0	0	0	0	0	14	4	24	0	32	30	10		20160915 0730	1	DD	1	7	0	9	0	0	37	4	0	0
20160628 0730	1	DD	2	4	0	0	0	6	0	0	5	3	2	0	0	0	0	12		20160803 0600	1	DD	2	0	0	0	0	0	0	0	5	0	14	24	9		20160915 0800	1	DD	1	0	0	2	0	0	74	0	0	0
20160628 0800	1	DD	2	0	0	0	0	0	0	0	7	6	0	0	0	0	3	2		20160803 0630	1	DD	2	0	5	0	0	2	6	0	0	8	8	23	6		20160915 0830	1	DD	1	0	0	5	0	0	31	0	0	2
20160628 0830	1	DD	2	7	0	0	0	13	0	0	51	5	16	0	0	0	24	12		20160803 0700	1	DD	2	0	0	2	0	1	0	0	0	0	9	24	2		20160915 0900	1	DD	1	1	0	0	9	0	25	4	0	4
20160628 0900	1	DD	2	0	0	0	0	7	0	0	2	6	2	0	0	0	8	0		20160803 0730	1	DD	2	0	0	0	0	0	1	0	0	1	2	9	4		20160915 0930	1	DD	1	0	0	0	0	0	23	0	0	0
20160628 0930	1	DD	2	1	0	0	0	5	0	0	17	69	1	0	0	0	0	6		20160803 0800	1	DD	2	0	0	0	0	0	5	0	0	1	0	6	7		20160915 1000	1	DD	1	0	0	8	10	0	15	3	0	1
20160628 1000	1	DD	2	0	0	0	0	13	0	0	62	2	6	0	0	0	0	33		20160803 0830	1	DD	2	0	0	0	21	4	0	2	0	0	4	8	6		20160915 1030	1	DD	1	0	0	5	0	0	3	0	0	2
20160628 1030	1	DD	2	22	0	0	0	0	0	0	1	0	29	0	0	0	2	4		20160803 0900	1	DD	2	0	4	0	5	2	14	19	41	34	15	2	15		20160915 1100	1	DD	1	5	3	2	0	0	6	5	0	2
20160628 1100	1	DD	2	3	0	0	0	8	0	0	9	19	7	0	0	0	0	1		20160803 0930	1	DD	2	0	2	5	0	0	25	3	2	1	3	3	0		20160915 1130	1	DD	1	3	1	2	0	4	10	20	0	4
20160628 1130	1	DD	2	8	0	0	7	8	0	0	0	5	3	0	0	0	107	0		20160803 1000	1	DD	2	0	2	2	0	3	4	0	2	6	0	0	8		20160915 1200	1	DD	1	3	0	5	12	4	24	50	0	1
20160628 1200	1	DD	2	4	0	0	44	35	0	0	0	0	0	0	0	0	43	1		20160803 1030	1	DD	2	0	0	0	4	0	1	0	0	11	0	0	0		20160915 1230	1	DD	1	0	0	7	11	15	21	0	0	2
20160628 1230	1	DD	2	6	0	6	25	18	0	0	0	2	0	0	0	0	0	30		20160803 1100	1	DD	2	0	0	4	2	6	3	2	1	0	0	0	0		20160915 1300	1	DD	1	0	4	12	0	1	26	1	0	2
20160628 1300	1	DD	2	17	0	0	0	34	0	0	0	15	0	0	0	0	28	66		20160803 1130	1	DD	2	0	3	1	28	17	2	3	12	3	0	0	0		20160915 1330	1	DD	1	5	11	69	2	2	42	82	2	0
20160628 1330	1	DD	2	9	0	5	0	48	0	0	0	20	0	0	0	0	78	25		20160803 1200	1	DD	2	55	5	5	14	9	35	19	4	0	0	0	3		20160915 1400	1	DD	1	1	14	7	0	9	4	19	0	14
20160628 1400	1	DD	2	0	0	13	0	17	0	0	1	29	15	0	0	0	109	0		20160803 1230	1	DD	2	5	0	3	18	0	0	10	0	0	0	0	0		20160915 1430	1	DD	1	4	7	31	31	2	22	2	0	27
20160628 1430	1	DD	2	19	0	8	6	37	0	4	0	13	0	0	0	0	82	80		20160803 1300	1	DD	2	13	0	31	14	8	5	0	1	29	9	0	0		20160915 1500	1	DD	1	6	0	21	0	0	39	7	0	37
20160628 1500	1	DD	2	12	0	11	0	39	0	1	0	0	0	41	0	0	33	36		20160803 1330	1	DD	2	35	11	9	4	3	8	0	9	20	0	3	9		20160915 1530	1	DD	1	14	13	39	3	2	35	36	0	27
20160628 1530	1	DD	2	6	8	31	0	32	0	21	7	0	16	18	0	0	57	6		20160803 1400	1	DD	2	10	21	14	5	0	9	0	9	0	15	3	7		20160915 1600	1	DD	1	13	26	7	1	9	25	1	10	28
20160628 1600	1	DD	2	18	0	21	3	18	0	0	27	13	63	68	0	0	3	39		20160803 1430	1	DD	2	8	4	29	10	10	32	0	1	0	26	9	4		20160915 1630	1	DD	1	9	12	42	33	13	25	16	0	4
20160628 1630	1	DD	2	55	22	29	12	0	0	0	18	18	141	11	0	0	176	40		20160803 1500	1	DD	2	28	0	0	9	17	81	0	7	11	36	0	14		20160915 1700	1	DD	1	11	20	4	16	2	1	51	34	7
20160628 1700	1	DD	2	31	12	12	0	0	0	30	12	30	91	11	0	0	81	38		20160803 1530	1	DD	2	14	0	11	15	0	42	0	5	0	1	2	27		20160915 1730	1	DD	1	9	0	8	1	12	0	66	12	14
20160628 1730	1	DD	2	16	0	23	0	11	5	5	23	43	21	15	0	0	35	28		20160803 1600	1	DD	2	19	8	5	5	0	23	0	16	11	15	10	31		20160915 1800	1	DD	1	18	0	48	0	10	20	33	12	10
20160628 1800	1	DD	2	24	3	29	0	7	17	0	26	6	6	2	32	0	45	26		20160803 1630	1	DD	2	23	21	22	7	10	24	7	0	35	84	18	2		20160915 1830	1	DD	1	9	15	32	14	4	0	30	5	4
20160628 1830	1	DD	2	26	27	22	16	24	32	0	37	0	10	12	0	0	82	62		20160803 1700	1	DD	2	46	21	28	12	1	5	0	15	45	3	17	8		20160915 1900	1	DD	1	6	15	40	22	9	15	0	6	6
20160628 1900	1	DD	2	10	0	20	42	25	21	0	34	129	2	0	188	0	42	32		20160803 1730	1	DD	2	50	22	20	8	2	11	38	39	0	0	14	5		20160915 1930	1	DD	1	8	19	39	24	25	7	51	5	19
20160628 1930	1	DD	2	23	5	32	24	46	49	0	37	0	34	2	73	0	174	33		20160803 1800	1	DD	2	10	29	25	4	7	6	7	12	0	14	14	11		20160915 2000	1	DD	1	23	29	42	16	12	22	30	4	47
20160628 2000	1	DD	2	11	36	39	35	26	3	0	9	24	37	6	0	78	72	43		20160803 1830	1	DD	2	0	11	28	12	15	29	5	12	40	22	64	0		20160915 2030	1	DD	1	27	39	27	40	33	17	42	20	24
20160628 2030	1	DD	2	16	41	25	33	40	14	8	38	19	16	0	2	67	30	65		20160803 1900	1	DD	2	26	4	32	20	25	14	33	11	10	16	12	17		20160915 2100	1	DD	1	20	49	40	37	6	47	18	7	31
20160628 2100	1	DD	2	23	24	53	64	21	14	60	18	41	5	15	35	57	18	36		20160803 1930	1	DD	2	15	0	27	5	16	18	5	2	1	29	19	3		20160915 2130	1	DD	1	24	40	45	28	10	11	30	40	47
20160628 2130	1	DD	2	22	0	36	42	26	31	0	50	6	22	21	36	56	53	32		20160803 2000	1	DD	2	0	11	42	16	9	2	7	14	13	19	20	2		20160915 2200	1	DD	1	20	31	29	32	5	36	41	27	21
20160628 2200	1	DD	2	20	27	52	25	17	13	7	29	52	82	7	15	1	49	44		20160803 2030	1	DD	2	12	22	36	19	23	35	9	29	20	16	14	5		20160915 2230	1	DD	2	23	38	50	50	2	31	49	35	82
20160628 2230	1	DD	3	35	14	8	53	20	32	0	19	45	194	9	15	26	157	24		20160803 2100	1	DD	2	31	30	14	19	17	39	6	19	29	5	18	2		20160915 2300	1	DD	2	19	39	47	46	1	14	46	34	15
20160628 2300	1	DD	3	37	3	25	36	31	142	0	62	23	72	62	52	197	75	65		20160803 2130	1	DD	2	44	0	70	16	22	34	50	8	5	23	13	7		20160915 2330	1	DD	2	23	67	61	35	13	18	76	30	3
20160628 2330	1	DD	3	29	16	19	6	11	23	1	38	11	54	87	11	30	49	115		20160803 2200	1	DD	2	25	1	17	14	16	22	22	27	49	8	9	12		20160916 0000	1	DD	2	41	112	45	40	1	42	37	25	10
20160629 0000	1	DD	3	42	2	11	0	17	85	0	25	90	113	41	59	151	25	41		20160803 2230	1	DD	3	35	1	20	11	26	32	17	27	32	18	10	11		20160916 0030	1	DD	2	21	67	9	31	2	16	32	25	0
20160629 0030	1	DD	3	34	14	52	0	32	24	20	142	30	141	45	33	33	23	36		20160803 2300	1	DD	3	80	4	30	6	12	30	10	38	20	14	13	5		20160916 0100	1	DD	2	42	49	66	30	0	28	41	11	5
20160629 0100	1	DD	3	56	17	30	0	14	3	1	49	21	39	36	31	76	118	54		20160803 2330	1	DD	3	22	4	76	3	4	39	13	26	50	4	23	5		20160916 0130	1	DD	2	55	53	45	20	0	42	80	7	1
20160629 0130	1	DD	3	29	11	35	0	16	9	111	94	25	288	44	47	49	20	46		20160804 0000	1	DD	3	45	17	41	3	8	48	8	25	26	17	20	13		20160916 0200	1	DD	2	17	89	46	19	1	9	56	32	0
20160629 0200	1	DD	3	25	3	25	0	11	2	6	66	68	50	33	98	44	77	54		20160804 0030	1	DD	3	41	0	23	7	9	67	6	26	53	19	17	17		20160916 0230	1	DD	2	14	82	45	5	1	46	42	31	8
20160629 0230	1	DD	3	74	0	25	2	4	8	6	41	68	87	48	28	32	25	41		20160804 0100	1	DD	3	31	0	17	0	5	55	21	15	63	30	23	16		20160916 0300	1	DD	2	7	29	44	4	0	33	33	29	0
20160629 0300	1	DD	3	41	0	20	5	2	3	0	33	43	68	50	18	20	18	9		20160804 0130	1	DD	3	49	0	4	0	9	58	3	5	44	19	34	26		20160916 0330	1	DD	2	0	23	39	11	0	27	41	26	7
20160629 0330	1	DD	3	57	0	20	0	0	5	0	50	25	105	65	127	59	22	3		20160804 0200	1	DD	3	13	6	0	0	15	40	8	14	17	34	25	22		20160916 0400	1	DD	2	0	39	61	2	0	35	29	42	0
20160629 0400	1	DD	3	44	0	16	0	2	9	0	21	28	83	38	17	41	44	22		20160804 0230	1	DD	3	6	0	5	0	5	44	10	12	8	27	16	25		20160916 0430	1	DD	2	0	45	46	0	0	46	18	16	6
20160629 0430	1	DD	3	23	0	49	0	7	0	0	35	36	203	57	28	7	0	2		20160804 0300	1	DD	3	0	0	10	0	0	50	3	60	7	30	72	25		20160916 0500	1	DD	2	2	35	35	14	0	36	15	2	3
20160629 0500	1	DD	3	24	0	0	10	5	7	0	37	12	26	3	2	0	27	3		20160804 0330	1	DD	3	0	0	4	0	7	24	1	1	6	29	51	10		20160916 0530	1	DD	2	1	27	29	25	0	3	21	1	2
20160629 0530	1	DD	3	35	0	3	1	3	0	0	34	13	0	10	1	0	20	9		20160804 0400	1	DD	3	0	0	7	0	0	41	1	15	0	30	39	15		20160916 0600	1	DD	2	0	60	43	4	0	2	7	4	0
20160629 0600	1	DD	3	19	0	15	0	4	0	0	7	7	14	0	7	0	9	1		20160804 0430	1	DD	3	0	0	0	0	0	22	0	3	2	23	22	5		20160916 0630	1	DD	2	0	0	0	0	0	13	6	0	0
20160629 0630	1	DD	3	18	0	45	0	3	0	0	11	1	7	2	2	0	13	87		20160804 0500	1	DD	3	3	0	0	0	0	15	5	10	5	44	35	6		20160916 0700	1	DD	2	0	5	0	0	0	10	1	7	0
20160629 0700	1	DD	3	4	0	22	0	11	0	1	4	24	2	10	0	0	41	7		20160804 0530	1	DD	3	0	0	0	10	0	16	4	0	0	23	36	11		20160916 0730	1	DD	2	0	0	18	0	1	4	3	16	2
20160629 0730	1	DD	3	12	0	28	0	0	0	0	15	14	8	0	0	0	4	0		20160804 0600	1	DD	3	0	0	0	0	0	6	8	2	0	18	37	5		20160916 0800	1	DD	2	0	0	3	0	1	21	3	0	3
20160629 0800	1	DD	3	0	0	61	0	2	0	0	10	0	4	0	0	0	0	15		20160804 0630	1	DD	3	0	0	0	0	0	5	5	0	0	23	21	6		20160916 0830	1	DD	2	0	0	0	0	0	44	0	0	0
20160629 0830	1	DD	3	0	0	84	0	0	0	0	15	0	14	0	0	0	11	10		20160804 0700	1	DD	3	0	7	0	5	10	3	0	0	0	24	20	6		20160916 0900	1	DD	2	0	0	0	0	0	27	0	0	0
20160629 0900	1	DD	3	2	0	63	0	11	0	0	5	0	11	0	0	0	21	9		20160804 0730	1	DD	3	2	2	0	0	0	0	0	0	0	26	15	0		20160916 0930	1	DD	2	0	0	0	0	3	0	0	0	0
20160629 0930	1	DD	3	11	0	39	0	4	0	0	1	9	0	0	0	0	7	14		20160804 0800	1	DD	3	0	3	0	3	6	0	0	0	0	7	13	2		20160916 1000	1	DD	2	0	0	0	0	0	60	1	0	3
20160629 1000	1	DD	3	0	0	78	0	7	0	0	9	0	0	0	1	0	0	53		20160804 0830	1	DD	3	0	5	2	2	8	0	0	0	0	6	9	0		20160916 1030	1	DD	2	1	0	0	0	5	15	0	0	2
20160629 1030	1	DD	3	0	0	48	0	2	0	0	3	0	0	0	0	0	8	1		20160804 0900	1	DD	3	0	0	6	15	0	0	12	0	0	2	9	0		20160916 1100	1	DD	2	0	0	0	9	6	16	0	0	4
20160629 1100	1	DD	3	13	0	96	0	3	0	0	1	4	0	0	0	0	5	29		20160804 0930	1	DD	3	0	0	10	0	8	3	0	0	0	0	4	5		20160916 1130	1	DD	2	0	0	14	0	4	28	2	0	13
20160629 1130	1	DD	3	0	0	22	0	7	0	0	0	8	0	0	0	0	9	22		20160804 1000	1	DD	3	0	2	1	15	7	15	0	0	0	0	8	0		20160916 1200	1	DD	2	7	0	10	4	3	26	0	0	12
20160629 1200	1	DD	3	2	0	59	0	31	0	0	2	6	0	0	0	0	33	18		20160804 1030	1	DD	3	0	0	0	11	0	0	0	1	42	0	5	0		20160916 1230	1	DD	2	4	0	18	1	2	15	78	0	16
20160629 1230	1	DD	3	2	16	32	0	0	0	0	0	0	0	0	0	0	15	61		20160804 1100	1	DD	3	3	14	14	4	3	5	5	0	0	0	5	2		20160916 1300	1	DD	2	2	0	13	0	6	27	0	1	4
20160629 1300	1	DD	3	6	10	51	0	6	0	0	0	0	0	0	0	0	3	22		20160804 1130	1	DD	3	0	27	0	22	0	4	9	9	1	0	12	0		20160916 1330	1	DD	2	0	0	43	3	3	30	4	0	16
20160629 1330	1	DD	3	58	0	78	0	7	0	0	0	0	0	9	0	0	12	16		20160804 1200	1	DD	3	0	3	20	18	0	0	9	0	7	0	1	5		20160916 1400	1	DD	2	2	0	28	1	12	5	8	0	18
20160629 1400	1	DD	3	20	0	19	0	7	0	0	0	9	6	3	0	0	79	36		20160804 1230	1	DD	3	1	1	5	10	35	9	16	12	10	0	3	4		20160916 1430	1	DD	2	3	6	2	0	13	11	0	0	2
20160629 1430	1	DD	3	8	4	55	0	0	0	0	0	0	0	17	0	0	11	33		20160804 1300	1	DD	3	17	6	7	0	6	19	2	0	6	0	0	2		20160916 1500	1	DD	2	14	7	20	4	4	1	18	0	19
20160629 1500	1	DD	3	12	42	29	0	30	0	12	0	0	0	185	0	0	2	22		20160804 1330	1	DD	3	0	20	10	9	8	13	20	1	0	0	0	7		20160916 1530	1	DD	2	4	1	18	0	24	3	18	0	2
20160629 1530	1	DD	3	2	12	41	0	8	0	3	0	0	19	61	0	0	1	32		20160804 1400	1	DD	3	15	13	27	33	0	34	0	8	0	2	7	5		20160916 1600	1	DD	2	10	10	6	4	0	16	15	0	35
20160629 1600	1	DD	3	17	36	29	0	12	0	23	0	41	0	16	0	0	17	91		20160804 1430	1	DD	3	11	23	10	0	13	52	0	1	15	0	12	12		20160916 1630	1	DD	2	1	4	8	2	46	14	34	0	8
20160629 1630	1	DD	3	7	0	56	0	23	5	44	6	6	106	5	6	0	0	48		20160804 1500	1	DD	3	7	12	21	2	14	18	0	7	9	4	1	8		20160916 1700	1	DD	2	2	6	10	15	35	17	27	5	25
20160629 1700	1	DD	3	4	0	54	0	8	0	0	3	0	16	0	0	0	3	165		20160804 1530	1	DD	3	34	24	0	7	0	15	0	0	3	4	12	6		20160916 1730	1	DD	2	0	0	21	2	3	11	42	0	17
20160629 1730	1	DD	3	43	6	59	0	15	10	11	8	15	17	20	3	0	36	37		20160804 1600	1	DD	3	14	18	29	2	0	18	15	3	17	32	17	5		20160916 1800	1	DD	2	3	6	4	13	20	15	15	5	26
20160629 1800	1	DD	3	42	13	73	0	28	0	5	6	2	0	22	0	0	2	29		20160804 1630	1	DD	3	0	10	21	7	17	21	24	6	44	7	12	4		20160916 1830	1	DD	2	23	21	14	2	9	39	17	7	30
20160629 1830	1	DD	3	25	20	33	0	9	16	12	9	44	29	26	0	0	1	33		20160804 1700	1	DD	3	0	17	0	2	16	14	9	1	56	4	8	3		20160916 1900	1	DD	2	7	28	27	14	5	15	28	2	30
20160629 1900	1	DD	3	10	0	36	0	20	6	0	18	7	233	53	0	0	43	40		20160804 1730	1	DD	3	0	12	0	0	20	24	0	13	2	3	9	5		20160916 1930	1	DD	2	4	26	32	14	4	34	52	1	38
20160629 1930	1	DD	3	23	39	49	0	20	5	0	29	5	25	20	0	0	50	54		20160804 1800	1	DD	3	0	12	22	15	7	31	0	24	0	12	22	3		20160916 2000	1	DD	2	44	31	15	48	37	24	39	21	35
20160629 2000	1	DD	3	25	11	34	0	18	33	4	2	68	14	45	0	0	13	45		20160804 1830	1	DD	3	0	12	105	23	13	13	10	12	36	16	16	3		20160916 2030	1	DD	2	15	38	25	21	16	37	28	28	46
20160629 2030	1	DD	3	0	9	52	0	7	25	1	32	70	0	52	0	57	30	130		20160804 1900	1	DD	3	41	65	37	13	13	27	42	21	49	8	28	2		20160916 2100	1	DD	2	38	35	20	24	31	43	23	43	31
20160629 2100	1	DD	3	18	26	63	0	26	20	0	27	53	48	36	1	71	112	41		20160804 1930	1	DD	3	25	10	3	25	0	24	13	10	19	16	47	3		20160916 2130	1	DD	2	16	40	17	39	21	49	47	30	43
20160629 2130	1	DD	3	27	7	34	0	14	29	1	36	77	176	47	128	130	8	29		20160804 2000	1	DD	3	0	13	46	26	23	10	16	13	16	0	20	3		20160916 2200	1	DD	2	18	32	58	45	3	31	23	21	28
20160629 2200	1	DD	3	54	16	41	0	20	10	26	25	43	53	19	14	78	36	30		20160804 2030	1	DD	3	32	37	38	31	7	42	14	3	12	3	29	2		20160916 2230	1	DD	3	41	133	47	39	4	46	24	28	25
20160629 2230	1	DD	4	10	3	25	0	15	21	30	13	62	21	92	7	22	7	24		20160804 2100	1	DD	3	19	14	21	42	8	32	8	44	55	18	29	5		20160916 2300	1	DD	3	30	70	19	51	2	17	23	10	21
20160629 2300	1	DD	4	8	117	48	0	13	23	0	48	28	126	33	19	58	16	36		20160804 2130	1	DD	3	28	41	67	20	6	18	12	2	51	15	14	5		20160916 2330	1	DD	3	29	18	39	46	2	29	24	30	19
20160629 2330	1	DD	4	52	38	38	0	26	17	23	26	31	66	18	0	94	20	35		20160804 2200	1	DD	3	34	18	28	35	11	51	23	13	52	29	19	0		20160917 0000	1	DD	3	20	58	35	36	5	41	34	37	14
20160630 0000	1	DD	4	38	12	15	0	19	14	0	67	21	52	162	5	41	44	55		20160804 2230	1	DD	4	32	2	20	12	2	36	4	6	24	17	21	4		20160917 0030	1	DD	3	27	48	24	39	1	31	34	31	7
20160630 0030	1	DD	4	35	52	36	0	8	72	3	33	13	59	40	35	157	57	50		20160804 2300	1	DD	4	27	30	27	8	11	37	0	1	76	9	18	22		20160917 0100	1	DD	3	14	59	37	39	6	41	29	39	7
20160630 0100	1	DD	4	44	0	33	0	0	18	2	130	36	39	96	16	88	43	41		20160804 2330	1	DD	4	45	13	21	14	7	95	22	15	44	8	5	13		20160917 0130	1	DD	3	8	27	26	19	15	3	46	21	2
20160630 0130	1	DD	4	46	9	30	0	4	0	0	73	57	39	91	148	36	14	21		20160805 0000	1	DD	4	35	8	14	10	17	52	8	11	43	7	17	15		20160917 0200	1	DD	3	15	40	32	16	0	49	30	4	5
20160630 0200	1	DD	4	30	5	29	0	12	23	0	40	46	51	53	5	25	15	26		20160805 0030	1	DD	4	55	21	21	12	21	69	19	3	67	32	7	16		20160917 0230	1	DD	3	7	106	10	22	1	23	42	26	6
20160630 0230	1	DD	4	53	18	46	0	3	22	0	70	72	54	90	110	72	11	49		20160805 0100	1	DD	4	35	7	2	3	14	52	16	3	65	14	17	23		20160917 0300	1	DD	3	5	39	16	20	0	28	12	70	3
20160630 0300	1	DD	4	27	12	18	0	19	0	0	52	81	62	76	13	76	87	52		20160805 0130	1	DD	4	13	26	29	0	6	51	2	1	38	21	17	21		20160917 0330	1	DD	3	6	54	25	3	0	34	36	44	2
20160630 0330	1	DD	4	47	0	15	0	6	30	0	50	143	51	71	60	127	24	71		20160805 0200	1	DD	4	10	0	0	0	19	50	20	3	17	35	27	16		20160917 0400	1	DD	3	103	42	11	12	5	17	35	34	2
20160630 0400	1	DD	4	22	1	15	0	8	16	0	93	104	50	36	27	32	9	45		20160805 0230	1	DD	4	0	3	7	0	45	57	23	6	6	22	21	11		20160917 0430	1	DD	3	2	63	20	1	3	13	10	24	6
20160630 0430	1	DD	4	7	0	34	0	11	0	0	39	39	67	122	15	0	34	34		20160805 0300	1	DD	4	0	25	0	0	2	54	28	5	0	23	44	9		20160917 0500	1	DD	3	5	40	22	2	0	20	18	33	4
20160630 0500	1	DD	4	16	0	49	0	4	11	0	71	95	86	2	69	0	0	8		20160805 0330	1	DD	4	0	9	7	0	3	36	18	0	0	40	18	7		20160917 0530	1	DD	3	0	20	9	3	0	20	44	9	6
20160630 0530	1	DD	4	3	0	12	0	16	0	0	33	129	14	19	1	0	2	2		20160805 0400	1	DD	4	1	0	0	0	0	17	0	1	21	33	26	18		20160917 0600	1	DD	3	2	21	8	1	0	36	6	16	2
20160630 0600	1	DD	4	39	0	16	0	4	0	0	45	231	34	16	0	0	12	16		20160805 0430	1	DD	4	0	13	0	0	2	33	0	2	0	33	18	24		20160917 0630	1	DD	3	5	16	7	0	0	44	1	4	1
20160630 0630	1	DD	4	48	0	26	0	0	0	0	84	52	11	5	0	0	13	11		20160805 0500	1	DD	4	0	0	2	0	6	48	0	0	0	26	18	7		20160917 0700	1	DD	3	0	9	7	0	1	35	6	5	1
20160630 0700	1	DD	4	4	0	25	0	0	0	0	25	20	3	18	0	0	0	7		20160805 0530	1	DD	4	0	13	0	9	0	4	0	0	0	22	11	4		20160917 0730	1	DD	3	0	30	0	0	0	42	2	6	0
20160630 0730	1	DD	4	5	0	4	0	0	0	0	24	21	0	3	0	0	0	7		20160805 0600	1	DD	4	0	20	9	0	0	8	0	0	0	29	24	8		20160917 0800	1	DD	3	0	18	0	5	1	11	4	5	0
20160630 0800	1	DD	4	0	0	0	0	9	0	0	24	0	0	0	0	0	16	23		20160805 0630	1	DD	4	0	11	13	0	0	3	6	0	0	24	20	4		20160917 0830	1	DD	3	0	10	4	0	2	18	0	3	4
20160630 0830	1	DD	4	3	0	0	0	3	0	0	12	10	0	4	0	0	0	2		20160805 0700	1	DD	4	0	19	0	0	3	0	3	0	0	10	19	11		20160917 0900	1	DD	3	0	0	3	0	0	17	0	0	0
20160630 0900	1	DD	4	13	0	13	0	0	0	0	0	0	0	5	0	0	0	0		20160805 0730	1	DD	4	0	38	0	7	0	3	0	0	0	15	35	0		20160917 0930	1	DD	3	0	2	0	0	2	15	4	0	9
20160630 0930	1	DD	4	0	0	1	0	4	0	0	0	1	0	0	0	0	2	0		20160805 0800	1	DD	4	0	2	0	0	1	0	0	2	0	17	19	0		20160917 1000	1	DD	3	0	0	0	0	1	23	2	0	0
20160630 1000	1	DD	4	0	0	22	0	0	0	0	0	0	0	0	0	0	0	4		20160805 0830	1	DD	4	0	0	0	8	9	0	0	3	0	4	12	0		20160917 1030	1	DD	3	4	13	0	0	3	30	42	0	0
20160630 1030	1	DD	4	4	0	4	0	5	0	0	0	0	3	0	0	0	56	16		20160805 0900	1	DD	4	0	0	0	1	1	0	0	0	0	7	11	2		20160917 1100	1	DD	3	1	0	0	0	3	26	6	0	14
20160630 1100	1	DD	4	3	0	0	0	6	0	0	9	0	0	0	0	0	0	28		20160805 0930	1	DD	4	0	0	0	5	45	0	2	0	0	2	5	0		20160917 1130	1	DD	3	0	0	0	0	8	18	77	0	1
20160630 1130	1	DD	4	23	0	0	0	13	0	0	3	0	0	0	0	0	17	1		20160805 1000	1	DD	4	0	0	0	0	0	8	3	0	0	15	8	0		20160917 1200	1	DD	3	0	0	0	51	4	34	0	0	7
20160630 1200	1	DD	4	29	0	3	0	9	0	5	30	0	0	0	0	0	7	18		20160805 1030	1	DD	4	0	0	3	3	12	9	2	3	0	0	12	0		20160917 1230	1	DD	3	0	0	0	7	3	34	64	0	33
20160630 1230	1	DD	4	63	0	3	0	25	14	64	6	0	0	0	0	0	0	21		20160805 1100	1	DD	4	2	0	3	0	11	15	8	1	0	1	10	2		20160917 1300	1	DD	3	0	0	0	5	13	30	6	0	48
20160630 1300	1	DD	4	20	0	32	0	5	0	56	0	0	0	3	0	0	3	16		20160805 1130	1	DD	4	0	0	3	17	7	27	3	1	0	0	13	0		20160917 1330	1	DD	3	0	0	2	2	0	19	2	2	22
20160630 1330	1	DD	4	145	0	18	0	13	0	0	0	0	0	0	0	0	9	10		20160805 1200	1	DD	4	0	0	12	36	16	18	22	1	0	0	10	0		20160917 1400	1	DD	3	0	0	6	0	0	28	29	0	22
20160630 1400	1	DD	4	23	0	39	0	16	0	8	1	0	46	0	0	0	14	23		20160805 1230	1	DD	4	4	0	2	3	7	11	7	2	0	0	14	2		20160917 1430	1	DD	3	0	0	6	8	12	33	13	0	17
20160630 1430	1	DD	4	22	4	0	0	23	0	4	2	0	5	0	0	0	0	17		20160805 1300	1	DD	4	87	38	0	7	19	13	3	7	0	0	16	4		20160917 1500	1	DD	3	2	0	5	2	6	34	2	0	3
20160630 1500	1	DD	4	122	7	71	0	2	0	0	16	0	23	26	0	0	59	63		20160805 1330	1	DD	4	0	3	0	2	6	14	12	0	0	0	6	3		20160917 1530	1	DD	3	8	5	7	0	9	23	7	14	2
20160630 1530	1	DD	4	111	0	27	0	2	0	0	0	9	0	21	0	0	32	36		20160805 1400	1	DD	4	6	19	0	12	4	49	18	1	51	0	20	0		20160917 1600	1	DD	3	0	0	9	21	21	35	0	18	11
20160630 1600	1	DD	4	22	0	49	0	18	53	4	10	4	17	35	0	0	0	39		20160805 1430	1	DD	4	0	0	0	10	8	11	29	16	54	0	3	4		20160917 1630	1	DD	3	0	1	14	0	9	43	11	5	13
20160630 1630	1	DD	4	11	71	17	0	17	6	0	0	3	61	2	0	0	0	28		20160805 1500	1	DD	4	21	0	10	11	14	3	0	3	29	13	2	3		20160917 1700	1	DD	3	0	3	9	7	21	44	10	0	8
20160630 1700	1	DD	4	0	33	30	0	22	0	26	6	40	5	4	0	8	3	42		20160805 1530	1	DD	4	0	0	0	19	15	19	0	6	4	3	5	2		20160917 1730	1	DD	3	0	2	20	5	15	28	18	5	2
20160630 1730	1	DD	4	9	15	14	0	26	0	98	0	4	10	7	0	0	11	90		20160805 1600	1	DD	4	15	0	21	3	1	20	0	3	43	7	21	8		20160917 1800	1	DD	3	7	12	28	0	10	40	55	10	30
20160630 1800	1	DD	4	23	3	8	0	1	5	0	3	5	37	0	0	0	30	96		20160805 1630	1	DD	4	43	0	0	4	13	24	0	1	42	4	6	3		20160917 1830	1	DD	3	10	6	6	2	19	30	32	1	9
20160630 1830	1	DD	4	52	0	37	0	12	0	1	1	7	29	52	5	0	4	28		20160805 1700	1	DD	4	8	0	25	9	8	41	0	0	63	7	4	12		20160917 1900	1	DD	3	24	24	13	26	34	25	15	1	41
20160630 1900	1	DD	4	12	0	23	0	4	12	7	0	3	40	12	18	0	26	40		20160805 1730	1	DD	4	0	15	10	8	10	50	0	13	42	14	13	9		20160917 1930	1	DD	3	20	23	8	30	34	35	25	8	23
20160630 1930	1	DD	4	79	11	31	0	31	7	28	0	39	56	44	0	44	3	35		20160805 1800	1	DD	4	24	11	20	33	28	76	0	0	30	10	14	4		20160917 2000	1	DD	3	23	15	17	2	45	29	30	0	22
20160630 2000	1	DD	4	21	38	26	0	19	24	26	0	16	51	8	0	43	15	45		20160805 1830	1	DD	4	0	0	22	9	31	26	6	6	50	14	13	4		20160917 2030	1	DD	3	17	28	30	14	22	25	32	5	32
20160630 2030	1	DD	4	42	2	39	0	29	22	0	0	0	16	51	4	154	6	38		20160805 1900	1	DD	4	20	0	23	22	22	18	18	6	32	6	6	1		20160917 2100	1	DD	3	21	31	28	13	26	34	39	12	38
20160630 2100	1	DD	4	30	16	58	0	44	9	3	57	14	0	0	0	97	34	49		20160805 1930	1	DD	4	10	0	35	33	28	7	7	6	39	19	14	16		20160917 2130	1	DD	3	23	50	39	17	17	18	27	33	26
20160630 2130	1	DD	4	138	42	12	0	26	9	0	32	0	15	0	0	56	36	27		20160805 2000	1	DD	4	8	0	20	14	0	52	0	5	33	9	24	3		20160917 2200	1	DD	3	27	36	23	119	10	21	28	27	12
20160630 2200	1	DD	4	78	21	25	0	27	3	0	59	36	26	12	119	78	15	33		20160805 2030	1	DD	4	5	0	20	24	46	23	0	8	56	13	6	31		20160917 2230	1	DD	4	31	53	14	173	8	25	59	16	14
20160630 2230	1	DD	5	8	15	29	0	26	24	0	81	15	26	16	38	0	22	65		20160805 2100	1	DD	4	25	0	21	12	1	76	0	18	49	12	6	0		20160917 2300	1	DD	4	36	44	38	27	0	27	26	28	16
20160630 2300	1	DD	5	23	13	26	0	5	29	0	51	30	50	59	11	59	2	55		20160805 2130	1	DD	4	13	0	28	13	16	169	14	13	53	0	8	0		20160917 2330	1	DD	4	28	35	16	46	5	27	33	35	21
20160630 2330	1	DD	5	32	28	47	0	11	33	0	29	40	76	28	0	104	6	55		20160805 2200	1	DD	4	14	0	30	10	12	63	13	9	57	4	12	8		20160918 0000	1	DD	4	16	38	30	33	3	23	70	33	2
20160701 0000	1	DD	5	28	2	32	0	5	29	9	32	39	41	103	26	116	114	98		20160805 2230	1	DD	5	15	0	45	7	12	64	3	8	41	13	14	4		20160918 0030	1	DD	4	74	114	34	35	0	35	26	6	6
20160701 0030	1	DD	5	48	4	41	0	9	15	3	41	59	18	83	64	22	6	44		20160805 2300	1	DD	5	11	0	15	2	35	45	8	11	52	11	16	8		20160918 0100	1	DD	4	15	201	44	40	2	35	34	40	1
20160701 0100	1	DD	5	33	0	31	0	10	14	4	87	37	41	55	77	131	6	44		20160805 2330	1	DD	5	7	0	29	9	12	76	32	108	76	16	19	9		20160918 0130	1	DD	4	8	31	28	27	0	25	17	36	1
20160701 0130	1	DD	5	131	0	54	0	20	6	0	242	108	16	31	10	134	8	57		20160806 0000	1	DD	5	33	0	58	5	22	90	24	32	69	22	17	7		20160918 0200	1	DD	4	10	44	21	25	0	19	38	84	2
20160701 0200	1	DD	5	29	0	25	0	2	28	0	52	33	24	70	48	16	33	41		20160806 0030	1	DD	5	31	0	30	2	11	49	1	8	61	13	10	15		20160918 0230	1	DD	4	45	40	4	26	2	14	17	37	0
20160701 0230	1	DD	5	38	9	38	0	4	13	0	36	36	42	33	13	99	3	54		20160806 0100	1	DD	5	24	0	24	0	31	114	25	14	38	26	24	10		20160918 0300	1	DD	4	0	123	21	6	0	19	22	28	0
20160701 0300	1	DD	5	34	0	29	0	4	9	0	65	48	127	46	18	102	12	42		20160806 0130	1	DD	5	13	0	8	5	27	73	13	16	46	31	19	16		20160918 0330	1	DD	4	0	31	19	8	0	12	27	48	0
20160701 0330	1	DD	5	55	0	35	0	5	4	0	29	30	112	38	64	13	12	18		20160806 0200	1	DD	5	3	0	0	0	23	124	4	20	45	38	15	16		20160918 0400	1	DD	4	2	44	7	6	0	9	11	37	0
[truncated: 205 more rows]
[truncated: 5 more columns]

## Sheet: y w no antennae
A42CtDayLight				A42CtM060C01 13 Jun 2016	A42CtM060C02 13 Jun 2016	A42CtM060C03 13 Jun 2016	A42CtM060C04 13 Jun 2016	A42CtM060C05 13 Jun 2016	A42CtM060C06 13 Jun 2016	A42CtM060C07 13 Jun 2016	A42CtM060C08 13 Jun 2016	A42CtM060C09 13 Jun 2016	A42CtM060C10 13 Jun 2016	A42CtM060C11 13 Jun 2016	A42CtM060C13 13 Jun 2016	A42CtM060C14 13 Jun 2016	A42CtM060C15 13 Jun 2016	A42CtM060C16 13 Jun 2016	A42CtM060C17 13 Jun 2016	A42CtM060C18 13 Jun 2016	A42CtM060C19 13 Jun 2016	A42CtM060C21 13 Jun 2016	A42CtM060C24 13 Jun 2016	A42CtM060C25 13 Jun 2016	A42CtM060C26 13 Jun 2016	A42CtM060C27 13 Jun 2016	A42CtM060C29 13 Jun 2016	A42CtM060C30 13 Jun 2016	A42CtM060C31 13 Jun 2016	A42CtM060C32 13 Jun 2016						y w;s-tim no antennae
[truncated: 1,044 more rows]
[truncated: 36 more columns]

[truncated: 2 more sheets: pyx3 no antennae, pyxGE2;pyx3 no antennae]
