# Supplementary material for: Temperature synchronization of the Drosophila circadian clock protein PERIOD is controlled by the TRPA channel PYREXIA
Source: Commun Biol. 2019 Jul 1;2:246. doi: 10.1038/s42003-019-0497-0 (PMC6602953; doi:10.1038/s42003-019-0497-0)
Supplement: Supplementary file 4 — Supplementary Data 2 [file 42003_2019_497_MOESM4_ESM.xlsx]

## Sheet: Figure 3A_B
File
Plate No	1	1	1	1	1	2	2	2	2	2	2	4	4	4	4	4	4	4	4	4	4	4	4	4				1	1	1	1	1	1	1	1	1	1	1	1	1	1	2	2	2	2	2	4	4	4
Genotype	pxy3 (n=11) 060418 run										pyx3 (n=13) 150818 run																	pyx3/+ 060418 run (n=19)																		pyx3/+ 081518 run (n=9)
Well / Region	C7	G7	F8	A9	F12	A7	C7	E7	G7	H8	C9	C1	E1	B2	D2	F2	E3	G3	B4	A5	E5	B6	D6	F6				A1	G1	H2	A3	C3	E3	G3	B4	D4	F4	H4	B6	D6	H6	B10	D10	C11	D12	F12	E7	G7	D8
ZT Time
24.18	7806	5733	65276	494	10501	8357	598	18525	25836	513	25531	26013	9584	21906	36522	28076	8566	8124	9337	33354	28076	14462	13946	10430				23164	14117	1809	28761	7105	7776	4045	17576	6535	20963	6498	2175	2609	12779	16367	1399	19862	12539	20723	60695	12703	10948
24.685	6849	7117	72380	440	8667	7794	1081	13657	7732	339	15926	6977	11384	28671	33392	26545	14105	19942	13944	33419	31807	11400	22166	14365				16890	20356	1320	26585	5596	9485	2803	21575	6101	13016	6166	4169	4564	9220	17547	1681	19575	23601	16093	56068	12607	19848
25.19	3359	2604	78077	18373	10060	10280	4293	4923	29213	333	21380	23948	18519	28134	33549	20301	22709	9692	5721	29566	28368	17247	14156	21657				20299	15654	980	9653	7155	11377	3666	15697	3510	4369	13733	2578	2236	9457	14317	1848	73252	17141	12309	52250	12467	14268
25.695	804	6247	83955	13104	12584	35877	21905	1690	19758	246	19030	26129	53771	24928	30603	17872	17682	3849	18895	42886	26185	25920	14174	7565				25922	23275	940	2427	4201	13208	1580	20940	1154	5974	1943	3652	2690	6823	5571	4178	85450	31003	9426	47756	14370	23565
26.2	345	602	75551	8469	13215	24168	10543	1310	23363	306	24991	28994	47284	24831	28758	35040	22208	17358	6850	40700	14528	26616	12226	11429				15902	28986	1118	1885	9148	4286	828	16709	503	5164	2677	1539	1230	7294	13039	13886	87026	25819	16502	57486	18612	21943
26.705	278	510	63814	5958	16332	9298	1267	1065	20091	233	39779	8680	6980	27842	31041	32403	8147	21654	12626	27685	19487	17918	16528	17508				14045	14222	1188	3115	6103	2682	1321	24090	3618	12574	2790	310	1853	1718	9673	4978	89231	20399	12294	56768	20569	17155
27.21	3226	8360	63536	4253	15585	2919	1870	21563	13090	230	17688	25476	39953	21550	25778	24293	12399	16461	11565	23752	28368	20601	10983	11527				9712	22346	2668	23708	3058	5624	1789	23718	24405	8807	1477	299	2786	3910	5143	14195	94235	20734	21211	43745	17936	11262
27.715	8099	10000	79180	2679	20990	1988	5307	22540	27165	511	41816	22277	44239	22738	27497	30560	17961	4107	12864	31573	37873	12126	18617	14103				36013	16660	4987	37982	1185	5172	860	22726	9841	9461	1290	2400	3226	4321	4709	5641	88800	9459	18425	48071	13939	20537
28.22	2453	9572	84444	23118	18333	1997	8132	5664	34976	279	28161	18356	23743	28345	20890	23818	20253	6460	14087	35067	24698	5317	14442	14745				36902	10409	1202	14014	5510	15593	583	24299	7560	18972	6913	2561	7058	4522	17645	14163	90031	12482	28106	55187	15730	17340
28.725	6054	8979	82841	23999	13424	4264	25659	27814	13636	405	34437	30315	12619	31158	30979	19481	46671	7276	16421	22251	26496	16169	14533	22899				28556	8566	2809	16647	9815	23521	2521	19128	21388	23104	18880	5815	9230	12477	15438	10621	103850	27564	23985	47992	13144	15013
29.23	4500	9773	61252	30720	9903	1627	19229	26714	9387	2629	37177	16313	46149	24121	27831	30558	20374	9951	9450	37707	28903	29965	9209	26678				27293	16364	3117	32239	12946	16657	4020	21998	21000	20400	14545	5324	8281	11960	29122	21351	132463	31003	23123	59651	13540	9760
29.735	3573	7014	67166	27123	7737	8184	18662	25930	25989	9648	28020	31369	40136	19249	29936	27937	32554	11071	14322	34963	32747	20851	12485	18901				36051	35388	1492	14637	11853	17615	8859	20130	18028	19172	18188	3892	7012	13687	16295	12476	127918	28538	28261	56505	12786	32133
30.24	10494	4764	97671	10449	5350	4620	34371	33575	9802	10057	25999	16970	60362	27239	38319	19739	36364	15450	19024	32370	32121	15015	13886	15027				26943	37246	2078	15065	5098	11729	9673	10848	13077	14446	15515	6846	7102	19991	26541	7255	95013	21968	27227	64382	17100	13312
30.745	10735	10578	58222	30371	4620	17659	38479	29812	34023	14006	18849	33604	50575	24179	38058	18800	25747	22073	5564	30207	24933	30063	12597	25892				29951	40785	2432	26360	12029	7795	6238	21719	15853	23929	10341	4126	6559	22738	29027	17701	119149	13359	30213	55418	20025	26114
31.25	13269	10804	39688	8792	8219	19741	40242	40815	12256	15677	22300	32105	45523	26467	38924	35226	34913	20246	15109	33425	30773	28008	10843	7717				35546	27761	4847	31619	13004	19787	9693	22938	20624	26995	21452	4063	3520	20702	23451	6328	89598	18332	30542	57358	12043	26638
31.755	8318	12154	50816	33144	19468	52336	32040	30527	8549	8034	48005	21513	35130	28825	32406	46350	45225	17419	11463	36262	32728	29565	12804	29233				33779	10096	4967	21438	13982	14657	8461	22117	17234	25432	18332	6151	12784	19891	31093	18678	65421	47339	26710	46324	12613	22628
32.26	12001	8971	73507	19480	15509	12817	44106	17114	46481	14516	30499	32667	17370	29436	35345	31280	16111	13355	13025	33935	31015	19736	18677	18476				33353	23035	7792	22390	13094	20207	7747	25434	12165	26412	16882	4338	9826	16633	19144	7396	112945	45591	31319	43531	15447	13664
32.765	11425	10983	67913	28709	8126	7431	41997	17194	32640	6956	13650	33723	45214	27956	25501	25497	6293	14368	14005	34893	30734	28606	19714	18247				40480	53676	2641	22286	8120	17420	6426	26810	22368	28722	20071	2559	10721	16849	37849	19042	131025	43590	33057	46360	13456	14777
33.27	13142	12674	43607	25010	8450	42574	36528	16926	13213	1980	28706	16644	10426	16107	37511	46867	50633	7804	6380	35047	25236	33479	21377	19503				14183	43943	7176	28450	13026	18786	8848	24870	26243	25045	22711	2466	5321	19845	26129	19367	127692	22435	22686	48745	14337	24769
33.775	8306	12339	64289	35560	12189	12861	47634	35872	26927	732	34453	39300	41567	20451	33352	35955	31249	11650	14713	33031	27663	27912	18304	18557				36815	40160	3359	30019	10687	14964	7937	29699	21058	29011	8574	3439	8187	16703	20361	14740	124391	47301	24110	39974	18090	29782
34.28	10511	13481	72489	38455	11949	54018	27759	20593	12011	16848	30770	34055	41734	28187	26898	40116	17336	10231	11164	28780	28901	24549	19778	15395				25402	37672	5612	19321	12570	22021	7297	24661	20373	20693	24648	3617	8043	14146	14245	13694	83462	22609	19213	43549	18098	24202
34.785	9170	14223	88095	22750	8603	40555	36941	25825	47384	17098	29112	31054	34070	18025	27684	21701	45735	11485	13421	25326	23406	24758	19340	24578				20138	37894	3747	17313	9844	19682	7331	26130	18918	24816	21549	5895	9398	17432	27979	23017	95695	42545	15341	33003	19656	21365
35.29	8135	13823	67270	18713	7065	23193	30515	49458	26316	13195	29296	29872	34530	18280	29283	17165	30454	10536	11775	25440	25770	23808	15012	26370				25947	32674	4436	20457	11327	13383	4942	23758	29507	24347	16584	2960	3380	17021	17986	20259	118785	35501	18297	31660	14727	19005
35.795	6637	6407	44307	31065	7921	49730	36832	23136	41305	18253	21470	30883	42373	18217	26694	25297	31262	8390	13396	30858	24969	25278	13830	26686				19757	17493	2297	10543	5731	16657	6474	13346	24528	25907	21232	2454	6859	14896	28755	17025	118283	34356	24767	36365	9410	14714
36.3	12280	12857	49545	30402	4882	39912	23646	35117	39756	11658	22642	31412	34936	22612	25338	27459	37400	14130	13369	27151	18053	28565	18648	17588				8964	31593	5100	16590	10110	15613	8056	25808	18015	20882	16633	5172	7403	7893	12255	15771	91411	24695	25392	35769	15230	20633
36.805	11821	6497	65098	28881	6132	26536	46843	26482	35872	16484	39283	30755	20614	19177	26532	24708	30710	9101	12768	19598	23269	27851	18469	19561				15658	27816	1267	12752	8030	14513	5340	20606	22103	11822	17079	4673	6524	6840	23798	6624	49959	29966	21896	36178	14248	21871
37.31	6395	9358	64673	11668	10407	43704	23401	15336	40252	5347	40659	24102	18229	16080	25117	18452	37700	8410	6581	24709	20609	28926	14765	18685				21594	22490	1672	19651	6308	12306	5678	19734	22067	8361	18915	4737	6967	16555	18937	12616	81597	40998	14702	40236	12570	14775
37.815	9292	10961	43506	19014	5809	22208	11639	20327	33482	11598	17868	13439	26058	12596	18324	26530	29281	1807	8112	19720	20521	16462	18728	25730				19684	15727	2646	10641	8717	6420	4370	17373	12129	17003	22440	3647	8069	11697	11753	14351	88080	26109	17714	29886	10241	11711
38.32	10075	11667	53749	32370	3544	42029	14083	27892	25066	12297	36772	21868	20360	14466	17824	22655	30723	3889	6984	20546	13081	12964	15586	18582				23857	13511	2409	11202	5747	13039	4819	21527	18559	21433	13807	2238	5003	13668	12180	11681	98804	33994	13416	27664	12515	16646
38.825	7894	11133	59828	23325	3059	38253	38883	16635	29892	14801	31437	24546	29159	12228	14983	14962	16842	8129	6224	19894	17194	17181	12703	13793				9451	9867	2703	17544	7939	9958	2950	17754	18301	20987	14620	3386	3663	14189	11324	11174	77551	28098	13252	27976	9089	11581
39.33	8128	7031	53471	17034	3405	35046	25219	7560	20330	10494	16988	21461	17592	9647	18067	7367	20582	8657	9531	8020	16636	19848	13836	14161				21544	9859	3178	10595	7193	7727	3653	19660	16068	16270	13799	4030	6699	11309	14732	6135	42065	29424	12837	23057	7257	13096
39.835	6866	8751	43614	24486	17808	19462	17655	26278	21817	8971	28157	17738	22842	10110	20191	23339	19750	9523	11650	16497	7584	8476	9113	21148				22202	6228	1948	9802	6120	8419	3351	13033	15628	14668	8782	4342	4679	8695	12131	7062	66232	27750	12153	26686	7336	17786
40.34	5867	4991	38404	13522	16043	33604	20455	8209	19254	9008	16358	17260	11732	8492	12012	22104	19543	4367	10204	14630	15041	14393	10064	10361				18410	19116	1984	10822	5678	7001	3346	16384	17133	9763	10748	2884	5153	6628	6434	11375	58504	15013	12140	21975	8916	10652
40.845	6380	8226	31772	19834	15731	22840	23554	23518	23206	8656	25470	14629	25560	10606	10567	13329	19981	1338	8514	7595	11243	14609	13248	14295				13060	18457	1702	6954	7139	6395	3919	12862	12955	6087	7122	2690	4221	8047	5325	8596	66776	21567	10622	22548	5077	7862
41.35	2774	4841	33650	20065	10496	2582	14084	6152	16688	15726	11293	15056	15228	8720	9436	18434	14884	10666	6746	10469	14375	13541	11257	15181				15350	15591	1404	6031	5402	6274	2659	13380	14132	6521	9167	3050	4126	5476	10479	5507	39642	20483	9359	21589	5929	14809
41.855	4385	7912	36079	23518	16244	3356	20974	15983	9555	6997	14230	5275	22992	7166	9459	13373	20861	2817	8488	8917	9886	15462	8424	9501				13710	12301	1648	7532	4219	5833	2788	12980	8841	5776	9971	3134	3908	8297	7181	4971	25127	12558	7378	20217	4438	6181
42.36	2099	2005	17809	4204	10658	7858	14326	11958	8974	4575	16288	10006	16106	6483	8692	18819	12141	3209	4770	6700	9442	14252	3344	10619				14040	15524	1649	9040	1781	5807	2809	10390	8671	10411	9836	2980	3237	6732	10121	4675	42697	21607	7883	19000	5165	7900
42.865	6558	1537	14503	9508	11716	16621	14624	13083	14236	3249	17242	14274	16955	6747	11233	14151	14355	8693	2893	7960	7348	10435	8319	13036				8700	13857	1324	4384	2987	3920	2693	11620	10390	12904	6205	2634	3304	7099	8853	5075	55830	10456	8263	17505	5324	10806
43.37	5843	3316	17921	12520	13821	18518	14736	7716	13954	2679	18688	10823	13449	8846	9824	9940	13866	6919	5080	7191	4553	9096	8577	15768				11382	9316	1437	6135	5319	3327	2283	9382	10488	7423	7745	1976	3807	5823	9746	6755	45236	18251	7113	13046	4249	6814
43.875	3420	3350	26994	9617	10899	10498	9227	6507	10139	3490	12099	6502	19235	4564	7676	12778	14202	6225	3219	7465	8914	8135	6504	8964				5999	13138	1284	6869	4633	3879	1793	8493	8003	8586	5885	2646	2644	6172	7241	4709	53300	9197	6974	13560	4208	5945
44.38	4185	3245	12798	13156	10574	17440	11758	14090	9520	4920	15280	4399	17637	4520	7716	7080	17099	4113	5328	9501	5866	10899	6378	8332				3783	8958	660	4852	5535	4292	1715	8539	5878	5790	1959	1780	2526	4405	2997	4017	40039	16381	7087	14333	5782	4035
44.885	1737	4072	8646	5035	9695	20048	13150	8364	8296	3092	16252	5187	4275	5272	5745	2957	10566	3355	4445	5294	6102	8875	6401	7690				5105	12440	1173	2654	3668	3886	1669	8376	6371	5257	4568	1521	1574	5531	1593	4298	17611	14088	6544	12684	5855	9070
45.39	3966	1897	9009	7969	8475	18599	13200	9180	11284	3354	17126	8418	7796	6753	7518	4461	13003	5497	2499	6266	3876	11882	6490	12837				6688	12020	804	3504	4534	3305	1096	6657	5920	4379	3676	2106	1396	1710	1141	5266	11871	10614	6312	12804	3522	6700
45.895	3984	2793	5875	2428	7724	12761	4195	6883	13349	1662	10809	9071	17981	6754	7157	3835	18037	6112	3986	5107	7493	7315	4813	8228				7706	10422	1022	4996	4115	3753	1602	5952	3148	3991	3061	1555	2104	1407	809	3674	10252	12767	5336	7976	3523	5407
46.4	2162	4946	6018	1701	9915	6670	8610	10388	6489	3389	9252	7310	8814	5839	6799	4106	10645	7253	4717	7328	7620	10384	5526	10468				6657	10527	879	4758	2629	2552	1446	8567	4904	2628	2853	1813	2622	1156	683	4922	5039	11026	5487	11634	2638	7761
46.905	2379	3696	5789	1500	7399	2253	6751	3817	10426	2386	11754	6359	12128	5900	9194	2524	10805	4339	5500	5313	6272	5232	7619	8116				5799	8961	747	3091	2577	1541	1994	9405	3071	1787	2358	1408	1963	959	808	4532	3249	10005	4189	11247	2904	4469
47.41	3788	629	3866	934	9197	6322	5436	5060	8789	3837	15874	7424	13184	4740	4854	2706	6904	5187	5962	5039	6222	7581	5576	6488				4188	12992	319	4127	4015	1299	1438	6324	923	1250	1547	960	1351	765	582	2011	2494	8022	3766	11604	4721	9740
47.915	2150	466	3828	867	8178	15171	2094	3858	8725	1692	11201	7305	17239	5597	8550	2606	14785	3142	4771	9579	7223	10666	6456	2057				4312	8531	436	2405	2341	981	950	7692	905	1417	1065	696	2374	441	5047	1450	1763	7875	3341	8327	3243	4469
48.42	5273	355	2626	844	8408	10939	621	6008	12050	833	11821	3802	12074	5870	9588	2260	13406	4563	4061	7062	4863	5812	4827	2092				7600	7747	937	1421	2927	1997	1702	7537	709	712	1062	303	2105	419	5380	893	19505	6007	4202	11951	3531	4216
48.925	3128	4312	7821	321	7384	13416	340	1217	8481	471	9650	5924	11489	6020	7662	8929	12143	3497	3146	9180	6732	12219	4368	7307				5367	11065	618	1103	2919	2997	1448	4721	495	416	748	253	2126	422	4950	579	24103	10214	6278	11768	2756	7235
49.43	5044	5082	10905	274	7078	9644	5310	1220	11778	344	4001	10028	13101	5084	5515	14168	12851	4806	5567	7029	5347	9516	5980	12539				7541	9875	762	731	3341	2139	1742	5225	511	287	3500	190	2180	299	4896	506	28136	12327	5851	14195	3929	5030
49.935	5089	2770	16130	488	6571	9640	14008	1958	11900	460	12966	10730	11528	5998	6427	6255	11136	5449	4363	8809	7137	7490	4590	10493				5025	9887	580	3428	2780	2718	1606	5056	313	273	3463	358	2290	2771	5423	608	25048	10883	6641	14503	3034	6260
50.44	3773	860	17782	122	10058	1491	12228	3378	4167	233	9376	10511	15001	6295	8281	4542	11613	5477	7336	7846	7827	10923	3818	9922				7173	7395	290	5210	2736	3367	1634	4814	5417	195	4798	1168	2370	4859	5257	666	12338	8199	6967	12212	5891	3178
50.945	4136	504	9714	116	10103	14823	8071	11673	14657	4131	9355	8858	13629	3914	10755	4043	18752	2966	5357	7021	7412	12104	8918	9153				7378	12254	546	2627	2390	3748	1350	3939	8291	4797	7574	1744	2455	5353	3035	1907	14754	10506	6396	13455	3730	6067
51.45	1255	5299	15122	6436	7226	12810	7804	5050	11558	3606	12671	14208	17715	4971	6193	4709	15378	7059	3017	12195	7393	7790	6360	2723				3996	9912	526	2116	2627	1191	1180	6499	7208	7680	3449	1570	1996	4757	3015	5434	12288	14289	6145	14906	5603	3073
51.955	3927	802	24522	10035	10213	1110	5764	5107	10538	539	18928	16264	18413	3243	11912	7881	17532	3978	2073	11757	7576	10137	4411	8427				1890	8109	321	2893	3705	700	409	7833	8513	6456	2257	2252	2150	1392	950	3732	5563	8109	6690	13784	4221	4472
52.46	955	3257	19111	7313	8719	578	652	1677	9155	586	10841	18015	14883	4253	10748	11597	22169	3880	6299	9725	8130	10031	9987	2897				1549	3250	676	5138	895	1386	492	4969	5563	7922	4172	1612	2811	2750	1780	5657	18222	3426	7582	14621	4449	5434
52.965	1540	2449	12984	4987	4622	456	4493	1374	7690	293	7248	14652	19188	4693	10624	2337	19881	3135	5618	10545	6596	6166	5203	4006				1527	10298	460	1792	1265	855	530	1766	4181	3240	1100	933	1956	1898	974	4974	32037	1673	3327	13876	7239	3902
53.47	875	2640	15655	4387	2833	456	4673	1080	9242	1364	3472	11574	15963	3844	13703	1703	13900	10994	1652	9625	6568	13357	3387	3807				927	3074	1352	2945	1360	747	697	1463	3988	2897	4299	263	1798	1900	2781	4666	14897	1251	1987	16743	4558	4429
53.975	908	466	22852	1458	7216	672	3405	5947	13080	7963	8495	18443	12478	4688	11501	1617	14369	5703	5229	13566	7238	10771	8572	9159				7126	5298	1166	4912	1378	1368	1604	1077	3198	5787	1728	146	1980	2211	4383	4405	26394	1163	936	15250	7889	3533
54.48	11321	7599	23295	988	9270	28070	11712	21775	9894	8999	11958	15990	9804	3564	11282	19699	9334	3953	2474	10554	8975	14104	6668	6429				10912	18627	1468	5052	2858	1549	1657	828	6915	7991	5569	1000	2120	2716	6542	3140	33505	14901	723	15467	8463	7048
54.985	3014	5816	22867	711	10722	28055	11561	13734	11950	8293	11270	21582	18889	5571	11225	4212	10822	6769	6125	10170	9080	10381	11004	12413				11278	16866	1174	5246	3104	630	2039	10868	7736	5234	9260	2290	1911	8921	7866	3590	18343	8879	802	14965	6594	4672
55.49	7901	4231	20762	882	10010	20257	10358	13331	11533	10070	12617	18474	23765	5682	7896	14545	8756	8114	4792	11689	6146	13887	6665	7903				8175	16438	618	3943	4932	2782	1301	11906	8249	4426	5675	2907	2250	4368	5566	6677	13898	17603	7364	17324	3902	10011
55.995	10445	1972	15355	1725	9665	18906	13872	12308	9241	10373	24212	17975	10069	9368	13907	15843	26406	11837	2928	5472	9515	6729	10310	9055				7135	10062	882	3384	3950	4763	1100	8771	8356	7304	3742	2577	2825	6612	3218	6113	8195	20693	9951	14411	5908	10063
56.5	6177	9232	26686	512	9026	15215	16860	18058	14341	8840	14553	18810	28366	4816	7435	11414	18900	5663	6971	12421	2767	7450	11037	8168				7716	17469	1221	5816	6260	3211	1683	6288	8822	9688	7634	2023	3234	7323	4501	4288	29767	12795	14639	15018	4340	10874
57.005	8268	6379	16710	10767	7642	30085	8462	14521	18486	12571	9831	21224	14491	5186	11202	16632	18813	8850	9010	11398	4667	10231	7469	11520				9402	18550	944	6484	4696	2421	2738	7662	10659	11324	5881	2444	3685	7205	6889	4552	34848	15756	11604	17283	5025	6352
57.51	9344	9932	22531	15062	10007	23835	10522	18749	20209	9926	5999	23869	10219	6439	8736	15535	10215	9007	5416	13389	6696	10625	8248	12734				7273	16116	1424	6491	3816	4911	2850	10666	10116	8620	7327	2341	2594	8678	7016	4912	39409	17639	11460	14980	6712	10061
58.015	8437	9671	23631	21556	8342	21222	21330	16029	8479	9167	14783	17670	23015	10256	11724	10656	21441	4020	6697	9019	3048	7867	7575	9117				7863	10921	853	7231	4442	6577	2630	8734	7955	6507	8608	2347	2897	5823	4952	3987	22563	13161	9193	14433	8043	10046
58.52	10240	8876	20904	14704	9570	11713	10596	8138	18419	8975	6246	18046	13320	9818	13326	12585	8584	8758	4771	8607	7609	11145	9523	11659				6574	14581	1231	4371	2434	6050	2168	6987	9440	4497	6754	1915	3197	5761	5999	4914	30211	12840	7947	15377	5352	8273
59.025	4258	8112	21996	10885	8617	9339	19519	8747	12744	11239	10966	15886	9643	10680	15472	17341	14180	8249	5954	12090	8057	8551	9342	7032				8756	14623	1027	6183	4877	5727	2791	7810	8199	5586	7875	1493	2027	5642	5601	3567	26568	14627	6749	11666	9030	4818
59.53	7988	8603	17144	11191	8531	15143	17960	20430	7395	9161	9988	8827	19809	7902	10533	8496	18306	8334	4413	9015	8977	13382	9681	9431				7769	11650	990	3472	5271	3649	2304	9983	7846	10078	8365	1016	1851	4454	4748	3870	38296	10755	6106	11756	7307	8878
60.035	9898	5356	20121	9778	6737	21568	21150	5661	17802	6290	5758	13079	15000	10445	9313	12751	22464	4493	7537	8313	5303	13369	11307	3984				5417	15015	1037	6421	3798	2467	1857	7494	5314	9935	4803	474	2286	3293	3283	4767	19876	9629	4446	11594	5409	10594
60.54	11132	6012	13202	12046	6865	20915	17279	14612	15101	6251	7561	14797	17177	10424	9924	7961	22131	8442	4663	3945	3252	12405	7593	7426				2170	10713	791	5931	3214	2058	2259	7395	4872	8529	4155	587	2910	1526	6046	3445	26273	5903	6615	14922	7912	9963
61.045	9147	5648	17255	8671	6538	16426	11684	14302	15499	3594	7584	13888	8333	8773	11289	5628	20702	4832	6786	9019	3626	13243	8022	9911				3934	13508	760	4405	3131	6260	2141	6706	6398	5871	6583	1547	2473	5918	4031	3726	25569	4815	5027	10781	6841	7303
61.55	8405	7793	16451	7343	7534	8923	13546	9287	17400	9797	6056	10404	7779	8225	10324	8160	12343	3672	5457	5050	4482	11726	8057	7677				2635	13873	511	3950	2637	3904	1980	7670	8729	9287	3692	2462	2034	7544	1944	3335	24807	3072	5755	11164	4740	8116
62.055	7390	3989	16071	4341	7768	16968	8406	5452	9644	7784	8839	12598	21048	7801	11142	11069	7942	1628	5991	11231	4623	12873	2206	15239				4590	12210	605	5572	2244	4129	1788	5615	7207	6994	3698	1852	1532	7021	2970	3318	19389	8155	6352	9186	4373	8659
62.56	6332	7519	15439	8788	6908	8992	5318	741	13723	5008	4642	10659	8387	7333	5864	2449	17365	4118	3573	8851	5210	7347	3801	9021				6209	8706	483	4760	3006	4146	1508	4724	5781	4889	8351	1574	1852	1991	2790	3156	12125	10153	5201	7887	1940	4253
63.065	2709	6594	14931	2602	7183	14305	11931	11947	6589	3215	3908	12066	16312	6898	8680	1421	9018	6754	4942	8127	3260	9344	3161	7554				5810	9078	486	3603	3740	4299	1296	4873	3608	4833	5589	1139	2285	901	3106	2630	17534	7344	5301	6681	6020	4129
63.57	5191	6547	13500	858	7338	16863	11053	9749	10008	1935	3881	13086	20595	6295	8203	10096	6544	3602	3692	4295	5407	8095	2513	5062				4379	6390	471	1392	2840	2696	1064	3434	1315	6296	5150	1329	1709	6352	1969	1890	18759	5907	5574	7154	5909	3757
64.075	6265	2640	15901	480	7799	5541	10664	6836	7869	3003	3598	4947	11348	4457	6932	6220	16906	5152	4598	5070	3353	8985	3617	8541				1816	10178	510	3689	2689	1826	1279	4857	2192	4637	3681	1249	1779	5460	1620	2144	14943	6791	5445	5239	2406	7507
64.58	4354	2887	10634	7487	6266	10448	11048	6085	7414	5553	4789	8924	4725	4852	8018	9382	11185	1672	4742	4387	2229	6515	5585	6689				2959	8017	416	4012	2427	1871	1210	4642	4572	3901	4958	932	1701	5668	2549	1456	16465	5010	4619	4364	5688	3763
65.085	6853	750	10606	7071	5411	14551	10422	10361	12395	998	3771	8154	5703	3694	6267	6499	4393	4663	6346	4141	3015	5578	3462	8419				2621	7600	296	1720	2515	2423	1290	5124	5900	3633	4395	1535	1294	5382	2941	1877	13305	3720	3838	5181	1879	5042
65.59	5812	3356	12100	7277	6036	10393	8918	1611	6324	2558	2902	7719	11110	5023	8115	3706	4853	3843	4144	5849	3644	8108	2694	7602				4179	7039	430	3059	1987	3001	999	2989	4741	1589	3131	1349	2230	1515	3212	1448	13374	4220	3673	4281	3121	2940
66.095	4774	2421	14023	6332	4728	12609	10002	6543	6533	3648	3065	6821	5957	4437	5448	7037	13456	5255	5155	3847	2158	5891	2625	8723				3406	8088	466	2676	1337	2193	1089	3861	3199	1458	3753	860	1436	4605	2934	1712	13996	5934	3248	5317	2361	5327
66.6	3857	1635	10492	1717	4848	8153	13000	6561	7494	1806	3275	5295	7966	4105	4307	4487	15814	2228	3546	4058	1459	3760	3275	8880				3735	5927	277	1348	1461	2049	1351	4725	2860	1965	4120	1081	1394	1322	2787	1500	11521	4962	3105	3843	4392	4066
67.105	3149	1821	10154	710	3333	6814	15050	7606	3997	2924	2911	3129	6851	4639	5705	4586	2898	3258	2755	3846	2815	4511	1378	6619				3210	7883	256	2432	1919	1391	939	3320	1703	3031	2893	748	1446	632	3247	1440	10539	3193	3601	4040	4086	1932
67.61	5550	3153	7747	2416	4459	8089	7708	4514	2587	2218	2703	5089	6201	4253	5812	4996	1604	3816	2097	3828	2027	4486	2198	5904				3722	3796	333	1790	1749	1925	960	3805	1111	3973	3276	938	1595	238	2827	1044	9850	2565	2443	3103	1652	3319
68.115	4137	1568	6061	3314	2911	9225	8822	3827	5183	2478	2552	2929	7578	3943	3160	4286	8755	2658	2001	3980	1982	4756	2332	6567				2355	2892	317	1406	1767	2574	728	2893	3497	2183	2909	786	1141	1163	2596	1359	4594	1580	2101	3971	3473	3044
68.62	2911	1660	3943	1374	1269	6609	8361	5222	2382	1943	1617	4101	3481	3568	5117	5959	7456	2476	2986	3176	2047	3648	3521	5881				2890	1326	260	1401	1656	1927	778	1888	3304	1768	1768	735	445	2649	2345	846	3101	1112	2743	4032	1157	3037
69.125	2227	1339	3133	2930	2149	6579	3970	3452	5129	2059	1257	2674	5849	2484	3269	3998	8758	3170	2762	2465	2105	3909	3378	5321				1983	2320	287	1690	1087	1662	666	3755	1988	1720	1534	689	890	2226	1786	953	8971	2937	2456	3848	3639	2144
69.63	3229	2588	1785	2421	2960	5471	6858	4366	4534	1376	1320	2370	6694	2822	5333	4781	8384	3876	1895	1465	1100	2738	5745	4934				2242	3045	242	1842	1224	1352	564	3685	2604	2849	1790	721	917	1769	1297	1085	6627	2708	2812	3915	1009	1924
70.135	2277	2362	2105	707	3072	5077	5701	4170	3272	406	943	3546	3729	2337	3178	2540	9083	2060	2132	2590	1732	3327	2862	4738				1806	5621	272	1498	1115	1368	624	3325	2446	1871	1797	567	1346	3065	632	1108	7052	3073	2367	4134	1628	1620
70.64	4564	1231	1297	299	3121	4097	4989	4056	4106	1716	1643	2805	4858	1813	4128	1274	5876	1285	1381	2160	2278	3190	3580	5493				1194	3633	203	1477	1240	1585	770	2187	2472	644	1120	522	601	2571	474	1064	6841	3288	2179	4632	3467	3612
71.145	1790	1425	1112	231	2608	5010	4458	3572	4297	3550	4892	4042	7151	1865	3305	602	10947	2668	2268	1933	2744	2365	3216	4619				1842	3201	277	1355	1362	1558	370	3142	1667	846	1110	475	729	1291	386	920	3873	2290	1763	4486	1183	2142
71.65	2817	461	1274	161	3439	4499	5246	1756	3658	1199	8486	2561	3999	2017	3395	1065	8541	2590	2341	1853	2333	2915	3405	4334				533	2112	229	1242	763	1087	238	2067	2531	928	1272	695	513	452	362	817	3624	1741	2155	4171	1536	1719
72.155	3234	744	3347	131	2658	2382	4510	2701	4171	571	8351	3020	4063	2134	2932	759	5745	2441	1571	1907	2613	4386	6512	3318				2195	1991	269	1428	1294	1169	307	2480	1924	792	1613	249	422	312	1704	1080	1930	1488	2411	3513	1701	2355
72.66	2901	889	5310	2256	1809	3360	2986	4722	3402	358	8596	3701	5408	1979	4723	5156	10556	2385	2361	3741	2797	3473	4508	5637				1689	1282	250	1421	1292	912	251	3721	2770	801	1025	197	659	385	1671	849	1442	1176	2081	3201	1387	2099
73.165	2730	2504	5837	4268	1796	4852	2624	4431	4290	1876	11034	4131	5012	2358	3787	3674	8579	1129	1938	3072	2136	2101	3905	4405				1427	1505	288	1076	1238	434	287	2785	1805	586	1045	232	887	181	1819	958	3328	977	1877	3480	1490	1776
73.67	2301	829	2375	3245	2049	10335	1591	2963	5999	2934	7955	3080	5510	1682	2445	1452	7883	3871	2838	2807	2739	4853	3189	3349				1368	4158	256	1812	1443	990	622	2626	1157	565	1413	603	878	155	1843	958	5815	2595	1803	3368	2455	3802
74.175	2165	649	2319	1434	1913	3360	765	2913	5068	3051	6914	4700	5523	2410	4431	1149	8441	4639	2061	2443	1794	3331	3988	5637				741	4521	282	2097	1163	1163	751	2849	816	313	1709	686	790	177	2423	1280	8637	3424	1686	3366	2163	2052
74.68	277	716	2250	2271	2062	6036	528	1103	4788	979	7471	3548	3961	2072	2423	4276	8622	4223	2370	4567	2006	3659	4029	4317				1496	4215	439	1835	1434	1038	765	2779	1390	394	3653	858	822	2873	2292	1187	8071	3138	1994	4358	1585	2902
75.185	4093	1018	5142	1905	2042	4474	509	5442	5120	396	6927	5858	4555	1894	5108	6027	3827	4103	3151	4776	1375	3957	4279	7009				2409	4091	282	1158	1517	568	907	2539	1501	451	1042	343	762	3532	2225	1383	5762	3355	3120	4889	2651	2354
75.69	3164	3904	6697	767	1796	8063	8526	3646	5544	627	4411	6889	9839	2634	5738	5244	1851	2548	2072	1929	2025	3471	5380	2731				1957	4017	342	480	1259	607	755	2148	2574	263	1941	655	605	4701	1346	1115	3970	3714	2885	5250	3842	2272
76.195	1385	2086	7125	435	1359	3202	7416	6337	3981	355	14268	6461	10458	1612	2408	3534	9500	3997	1863	2703	2775	4239	5238	2886				1830	3390	182	1650	1216	1882	510	2194	2755	150	3579	592	636	790	1414	881	3670	3449	2890	6121	3552	4089
76.7	5065	1120	2655	477	1324	1708	6382	4903	5916	202	6932	2640	8992	1352	5471	860	11411	4259	2729	4897	2283	5555	4125	3524				3485	3619	348	2034	1604	1824	672	3227	1910	2722	1101	789	815	567	1389	1003	2376	1984	2831	4714	2371	2990
77.205	1126	241	1232	631	1573	947	2294	1302	5155	123	10710	5889	2770	2466	5576	3718	7134	3254	3259	3712	2505	4940	4080	2975				2244	3350	336	1756	1353	790	329	3566	934	3470	663	614	686	2223	1171	1068	1516	2184	2427	5910	1930	4125
77.71	4444	1596	6806	130	3060	3835	8384	2449	3776	143	7837	7717	7615	1316	7068	1823	11610	3835	3074	4025	3608	4932	3754	7167				1121	1802	290	1328	867	422	257	3073	896	1549	2652	740	925	2421	426	971	5380	2675	2281	5167	3283	4288
78.215	2328	2623	8625	242	2820	6042	1951	1540	6954	148	11200	7465	8580	932	4125	537	5326	1580	4024	5078	2859	5925	3964	1385				694	1749	411	1764	1123	781	353	2513	2683	1824	1303	506	1119	1019	295	696	7852	1838	1421	5658	3943	1755
78.72	2560	815	4913	5131	2676	4204	4921	1906	3200	313	6845	6352	9830	1220	5868	5783	1331	2600	2402	6171	2223	4214	4024	939				646	1099	223	1571	711	418	663	3919	1395	1506	1626	473	1334	2128	1127	878	8879	978	690	7281	4731	934
79.225	1953	211	4435	1816	3474	7280	6122	6029	7288	186	7225	6591	13959	1278	5212	816	905	4159	3650	7265	2748	5014	3193	457				3421	4109	417	1538	702	480	903	3409	788	1646	934	733	864	2125	1276	802	7927	887	389	7200	3381	1593
79.73	4224	2675	4494	749	2441	8354	5228	5443	7632	6000	7391	8558	7637	2020	4722	5959	9494	2207	4692	3676	735	6489	3634	1025				3097	5672	291	1253	1437	489	391	2668	724	1202	3013	977	1142	983	608	848	4868	1063	3702	6319	3343	2485
80.235	3247	3446	10491	3527	2591	8360	5316	7314	5485	3242	9494	6769	11683	2095	4317	7956	8112	7556	4175	5854	684	3579	3051	8842				4452	5112	527	2579	1791	987	324	4294	499	1882	2745	946	1020	835	856	1170	2310	1105	3140	7401	4052	1572
80.74	4364	4978	9841	6574	3084	13066	7788	4363	6976	4951	12896	9373	9145	3638	3836	7563	1239	5467	2655	4470	727	6549	2615	11920				3550	6087	488	1929	453	1120	1019	4915	437	2379	2218	627	1154	2096	1885	999	9187	799	4235	6236	4261	6054
81.245	2015	4704	7151	7754	4144	13054	6516	5892	6441	4100	8796	7635	8587	2338	5087	6916	13779	8348	4314	5599	3150	5849	2688	9333				3326	7010	469	2667	2099	557	1220	4974	1256	2983	3884	275	1491	7440	2632	1700	12767	1506	3062	6233	4732	3986
81.75	706	4559	10140	6234	3607	11398	6180	7824	6486	4041	13399	10522	11172	2831	6670	7263	18568	5859	4473	8175	4919	5333	2690	11640				3960	7102	729	2430	2547	422	1092	4612	1728	4352	3479	849	1461	1463	2836	1623	9544	3858	2310	6342	3491	6124
82.255	8884	3511	11284	6422	3901	9575	8541	6964	6921	5764	15104	9566	9599	3096	5586	9154	10144	2171	3631	2191	3814	5966	2452	13495				3622	5354	622	2502	2586	2515	1105	3788	1016	2454	3227	1066	1008	1419	2800	2098	5542	5092	3260	6651	3357	7391
82.76	6485	3287	14988	6407	3336	15729	7710	8469	8044	4206	11661	8709	8565	1814	3320	5025	15216	1805	2481	7008	3312	6252	5379	11132				3215	5609	591	3810	2929	2630	1062	4072	1342	2180	4711	938	1200	3360	4060	2099	9559	3968	4047	4102	5764	5717
83.265	5849	4122	8948	6579	3916	15381	6046	5291	6083	4800	12422	8968	7696	1537	5722	3684	11820	2549	4611	6325	3412	3425	4083	10644				3823	4785	401	2300	2271	1715	1259	4250	1678	1135	3524	769	1494	1933	2637	1870	14288	3594	3426	6217	3480	3780
83.77	8566	3301	11971	5862	3853	11359	5693	9225	6097	3472	9045	9543	8865	2238	6566	9122	9812	5882	3625	4928	4063	5625	3769	10081				4715	6110	600	2512	1904	2280	1076	3754	1547	3083	1973	827	1172	4204	2635	2195	12651	3418	2843	4908	3863	5102
84.275	5181	2568	6926	2894	2838	10341	11925	5625	7926	2616	8162	8760	6669	2379	4471	6447	6054	2508	3417	4567	3539	4127	4155	7045				3696	5492	482	2777	1992	1818	1093	4025	955	3024	3261	639	671	3677	2418	1902	11318	4656	3642	5073	3317	4376
84.78	6246	2126	4686	1374	3695	9347	5535	7085	7974	2862	13634	7840	7800	3076	4278	9884	11811	5609	2619	5271	4319	5712	5199	11819				3266	4616	220	2597	1903	1130	1215	3270	1157	2604	3482	836	1013	3576	2181	1723	9369	3254	2720	4207	2464	4480
85.285	6276	1124	3183	4531	2956	13774	6971	6588	6008	3529	10144	7341	5930	2923	4833	3956	15901	3219	3198	3204	3855	4396	5280	7789				1784	5835	184	2643	1743	3321	498	3014	1162	1348	2916	641	1250	3544	1012	1987	9420	2520	2437	4722	3753	4479
85.79	6199	3782	11740	5835	2972	4343	5829	3554	6708	2691	7867	7412	6904	2479	4999	2961	13818	3317	3668	4494	3658	5674	6144	7414				942	5077	432	1646	1726	2930	855	3670	1085	3303	951	512	1027	1045	951	1497	8807	2149	1187	4380	1862	3983
86.295	4957	2980	9404	3778	2635	6794	6741	5271	6998	3357	6116	6520	4296	1752	4008	4549	8522	2621	3142	3406	2422	4891	2653	8212				2178	3905	443	2456	1216	1586	361	3411	752	3519	1342	559	668	6735	470	1171	8024	1923	2825	3665	2838	2591
86.8	4438	1770	8240	718	2421	6806	3271	6106	4887	2504	3714	5763	5740	2998	3238	2340	8884	3485	1595	3129	2250	3243	2021	7938				1892	5617	436	2410	690	766	242	3438	623	1929	2540	355	900	3952	343	1016	8756	1870	2760	3818	2485	2693
87.305	3999	956	5886	2682	2885	4001	5777	4247	4947	1625	5798	6766	5957	1482	2800	658	13058	2507	2340	4786	2156	5263	1882	3391				464	3526	538	1820	1237	878	711	3916	642	920	3452	573	898	4846	151	1045	4539	1844	2615	1985	755	2364
87.81	3288	2087	8725	597	3361	6506	1757	3799	4192	1380	6001	6179	4781	2413	4127	5690	8967	4328	2337	3934	2063	4377	1340	4851				1681	2887	262	2307	1448	1520	702	2569	715	1560	2577	865	344	3277	143	1855	8727	1714	2993	2761	2228	3513
88.315	3910	2664	7468	2033	2609	7030	1197	3090	4070	1516	6014	3092	4756	3213	2796	4226	9556	3810	2925	2470	1241	3601	1468	6576				1974	4794	281	1689	846	2546	824	2663	574	1803	1724	382	823	1716	158	1182	7919	1616	3015	2901	1499	3752
88.82	3726	2603	6397	408	3255	6756	2655	3434	3923	2354	3838	5619	4602	3457	2540	3829	10621	2257	1681	3061	2570	4651	1157	6106				1872	4218	277	1491	427	2136	700	2495	658	3017	920	521	663	569	1391	839	7239	1010	2799	2690	1489	1743
89.325	2418	2539	5606	2711	2284	4833	4894	3548	3959	2155	3814	4216	4136	2213	2862	3877	9865	1296	1541	2063	1545	3059	1130	5274				1924	1518	306	2648	333	851	798	2316	519	1557	1102	506	639	406	1117	862	6552	1164	2265	1665	1841	3009
89.83	1693	2046	6832	3783	2224	4925	3943	5375	3804	2739	3501	3989	3433	2341	3353	2268	5082	1883	2394	2048	1828	4555	1513	3936				1703	2344	350	1259	845	1051	779	1555	438	634	1847	544	238	313	1010	656	5294	1123	1980	2783	519	2974
90.335	3095	967	5716	1846	2022	5021	4043	6130	2475	1755	3199	4272	3660	2112	2771	2006	2057	2233	1384	2822	1715	4308	2725	4946				1914	4762	331	1099	1133	1191	545	1585	370	658	1665	436	585	2128	1033	974	5366	959	2049	2352	773	1650
90.84	2627	339	5659	2442	1718	6956	2548	3927	2752	1315	3020	2536	4042	1649	2646	3102	4694	2235	1760	5267	1431	2532	2068	5132				2086	4005	315	1223	1065	1740	499	1553	296	416	1483	409	550	2188	692	590	3390	1201	1745	3006	1529	2519
91.345	1708	1281	4827	3521	1058	3992	2798	2962	3295	749	2997	2987	2674	2787	2398	3174	9677	1485	1539	1683	1608	2899	2629	5064				1583	2348	310	1477	1071	1172	619	2324	423	1009	1287	574	547	1363	561	443	2183	1092	1427	2590	561	3677
91.85	2912	1827	5216	1291	1418	2075	3371	2796	2157	844	2058	1999	2446	1852	1772	1823	5518	2353	1421	1310	1331	2787	3158	3763				1594	2225	246	971	715	824	511	2158	270	915	1363	438	392	1223	1042	507	1703	1029	1909	1894	1199	1390
92.355	1108	2291	2989	2142	1580	3154	1979	2539	2014	1470	2506	1095	1553	2004	2423	2411	4534	2263	549	3302	1336	2694	2001	2970				1191	1941	213	1065	736	1458	469	2012	266	593	1451	357	489	1073	1094	799	2291	957	1428	1774	979	2568
92.86	1189	1648	3064	1275	1066	4505	3589	1710	1610	1316	2624	1980	2438	2741	1826	2300	2834	2067	774	1586	1468	1659	3305	2928				1199	2062	198	1167	629	805	407	1313	301	389	793	441	371	257	795	572	4093	946	1177	1906	643	2104
93.365	1603	751	4134	1844	769	2316	1716	1280	2398	1008	2627	2115	1683	1936	1537	2053	1989	1004	2065	1454	992	1831	2807	2900				697	2502	171	918	671	424	395	1303	353	1287	1281	359	361	840	887	422	4622	810	946	1859	1230	1647
93.87	1696	1626	4536	1172	1570	3444	1798	882	1789	1154	2672	1539	2775	2407	1571	1904	2052	1288	794	1192	768	2006	2224	4047				663	1828	194	495	460	646	281	1571	274	1669	916	309	357	525	1013	503	4093	767	1248	1899	773	1057
94.375	1687	694	2815	655	1448	6486	2458	2150	1703	2021	2232	1433	1790	2336	1290	1790	3024	461	760	2101	1109	2254	2029	3181				468	1029	222	747	430	567	200	1322	268	1131	1095	321	259	384	736	509	3426	1042	969	1360	1235	1287
94.88	683	1345	4755	1502	1280	2867	2394	2220	1377	1081	2108	1300	1548	2325	1857	1861	5214	984	1045	1180	1166	1817	2247	2725				548	1707	209	907	202	807	307	1487	283	1914	754	306	394	1094	578	524	2600	1508	1044	1040	1304	983
95.385	1363	1294	1475	917	1161	2927	2046	2495	1259	1116	1698	2451	1686	1870	2122	2122	3849	861	1061	2698	1589	1659	1791	3155				791	2199	161	826	268	1137	304	1676	302	991	821	260	313	1470	728	470	5198	1662	1406	1040	512	1049
95.89	1960	1003	2218	1240	1070	2699	2587	2785	2086	1169	2454	1276	2110	2396	1826	2166	3711	2514	961	900	919	1481	1803	2988				752	1574	157	981	545	1145	274	973	334	1069	1250	266	568	405	966	554	3160	1331	1274	801	1066	1023
96.395	1467	1330	1264	506	972	3724	2446	3602	2221	1741	1890	2581	1472	2391	1778	1714	3922	1211	694	1200	1065	2360	3168	3698				550	1525	115	617	584	872	368	846	241	617	974	272	439	274	688	490	3395	1697	1179	1039	458	944
96.9	1898	969	572	1042	1000	3131	2572	1730	1849	1187	1983	1943	2373	2161	2282	465	6548	1657	1406	2190	881	1402	2213	3513				910	1565	128	833	409	815	302	1257	219	517	617	89	447	164	423	554	3165	1272	986	1065	983	880
97.405	1735	811	425	1323	568	2755	2708	2133	1596	1199	2051	1276	2539	2346	1937	232	3477	1528	744	1628	1199	1544	3784	3777				1097	1825	136	936	365	680	300	1826	190	462	540	102	439	191	290	488	2676	1531	1047	1256	1354	932
97.91	1938	1912	530	802	451	2254	2905	2118	1911	346	1654	1994	1694	2117	2555	173	3706	1637	745	1945	1420	2166	2623	3718				863	879	119	565	396	561	156	1716	222	265	440	222	263	152	449	413	1395	1102	836	1155	803	1569
98.415	1455	661	356	276	547	958	1981	2243	1744	429	1817	2078	2459	1965	2200	158	3520	1292	744	1614	1326	1024	2460	4463				873	948	173	885	513	311	105	1231	267	363	796	306	325	131	993	472	1876	1236	751	1253	1168	1075
98.92	1767	149	242	158	842	2034	2237	1701	1946	150	1807	2196	1941	1976	2284	125	6271	1655	1246	1720	1057	2123	1659	2578				678	1549	131	748	507	198	235	1451	209	215	1796	218	199	760	768	355	824	1334	735	815	578	1237
99.425	1195	605	212	205	1154	2922	1029	1538	2337	143	1597	1703	1080	1869	2109	2368	3028	1921	1212	2652	1024	1800	1191	5085				545	1783	162	543	521	173	320	1319	211	246	547	225	169	910	883	362	536	1729	1204	1434	958	1432
99.93	1711	1157	212	1554	1426	2578	1921	1928	1686	125	1715	1319	1773	1776	1038	2905	958	1418	1181	1907	1407	2330	1560	4247				618	1572	147	737	608	901	298	1225	307	309	315	137	328	1195	895	321	484	1320	1013	1059	1046	1318
100.435	1183	472	170	731	1084	3235	550	1992	1586	221	1707	2241	1716	1650	2859	1235	624	1707	1145	1278	718	2643	1015	1910				661	2594	75	379	704	1231	282	1215	237	201	421	278	406	364	784	305	387	1602	735	1509	445	1808
100.94	757	400	3236	875	645	2901	474	1547	2307	123	2034	1919	1178	1949	1710	1945	1600	1600	1282	1186	1083	1729	1320	2050				350	1822	123	621	406	809	175	707	245	137	471	262	367	441	673	275	366	1354	589	1122	1094	1411
101.445	1275	229	2488	389	402	1829	349	1294	1274	102	2010	2446	1740	2009	2630	1788	2975	1522	1010	1059	929	1369	1169	3366				571	546	135	469	505	628	127	739	267	89	1036	234	412	214	598	263	350	1637	986	1199	853	1416
101.95	1644	170	3115	147	373	1146	319	1247	1165	89	2083	2516	1536	1945	1574	622	3786	1281	1105	1631	843	1518	1146	2225				700	400	140	342	449	541	174	757	206	81	786	109	380	170	544	262	319	1200	836	1186	830	1243
102.455	1150	76	1925	116	340	1232	248	1192	1372	41	2232	1124	1049	2297	2127	315	3177	1185	1287	1347	579	1362	985	2781				260	394	93	174	525	460	166	615	173	68	177	206	396	172	471	190	292	1103	471	1305	725	1292
102.96	210	337	830	151	300	1982	1415	767	1348	51	2144	2731	1533	2167	2899	234	3172	1568	783	1256	1282	2438	1440	1370				165	398	123	573	324	306	118	564	138	394	776	293	171	122	215	52	257	1210	235	1507	383	492
103.465	1194	159	541	79	245	1255	1550	1777	1032	40	1778	2353	839	1450	1895	1338	3762	1950	584	2207	859	1799	1141	1517				156	1565	94	847	188	373	115	1442	189	785	829	124	278	159	205	263	124	1271	664	1317	645	1416
103.97	2786	89	399	55	157	360	2593	1932	1186	182	2018	1388	1641	1647	2515	924	2694	938	410	1815	653	2058	673	991				98	1513	68	794	165	444	95	1311	155	525	741	97	271	1296	108	397	185	1075	772	1332	773	549
104.475	195	120	385	55	137	198	2479	769	670	304	1545	1413	1435	1473	2584	250	2022	2323	521	2140	766	1207	931	889				490	889	83	349	395	169	78	768	226	598	449	62	262	835	372	347	119	1032	982	1167	804	329
104.98	176	73	312	883	129	133	734	847	1357	89	1948	471	818	1627	1824	235	1722	1532	1249	1226	252	1578	590	1377				792	1046	140	661	324	138	57	945	232	1396	740	180	285	833	297	168	2007	743	1419	1085	863	511
105.485	344	92	229	875	128	1865	383	1376	1225	110	1672	692	555	1920	1939	196	2248	1468	426	1122	663	1708	885	3324				735	1692	142	362	136	136	51	973	213	477	844	266	234	676	247	430	1824	840	1026	797	1010	423
105.99	357	249	193	587	118	2952	430	2629	1323	347	1792	1124	2220	1268	1222	173	5762	951	947	1394	930	1464	386	1943				481	1399	181	241	138	113	158	865	184	233	394	250	138	1257	161	362	3837	675	397	830	770	863
106.495	463	64	1671	176	114	2754	450	2446	1957	407	1319	2215	1814	1875	1671	191	4754	1934	733	1516	1183	1446	638	4476				393	1853	149	630	137	124	215	768	156	146	1189	315	269	1418	886	219	1791	973	712	943	521	767
107	1111	46	2450	99	111	1686	1507	1958	1668	286	2363	1429	1843	1322	2036	512	1417	2535	659	1295	1175	1797	908	2173				505	1571	149	540	454	599	216	724	149	189	490	260	203	288	704	213	2544	1155	1041	932	600	695
107.505	891	105	3238	70	1438	1600	1045	1806	1643	1843	1633	1125	1534	930	1336	329	890	1997	671	910	1011	1892	797	3146				1210	797	92	341	573	234	160	703	308	86	353	187	182	217	749	265	1949	1059	867	1235	532	489
108.01	462	97	2444	660	920	1314	1429	1243	1283	1469	1345	1203	1542	1221	1529	186	1991	1517	654	1330	1091	2705	764	2141				820	1449	93	605	598	263	204	1326	341	454	761	149	131	151	932	177	847	1313	482	1103	614	1617
108.515	1337	103	3045	1014	1106	2890	673	810	2859	1461	1541	1990	1538	1571	2213	2799	5189	1140	871	1549	941	1571	819	1961				868	1278	52	488	681	253	227	1390	243	888	835	172	153	155	571	166	826	1367	357	914	671	1318
109.02	1615	1500	3428	873	925	2772	1044	1508	923	845	1633	1988	651	1696	3316	3015	3495	1386	609	2025	965	1517	927	2630				906	1370	112	390	576	215	204	1471	254	675	1001	168	144	123	215	187	1963	1264	570	620	505	763
109.525	1685	971	2247	1049	890	1936	2444	2687	1805	1232	1503	1001	1622	1048	2017	1832	5496	1647	786	954	693	1542	818	2401				929	1183	195	618	372	152	252	1240	211	754	378	205	238	104	811	500	3112	1223	839	1175	865	1486
110.03	1295	1241	2054	719	664	3768	1212	1987	1554	990	1620	2011	2288	1687	1971	2646	3463	1002	1117	2250	1146	1011	1831	3280				751	495	165	620	552	122	210	715	261	1312	347	281	321	743	788	532	3704	1200	825	1056	269	1273
110.535	1653	852	2129	750	754	2129	1737	2723	1119	1047	1487	2059	1436	1218	1883	1539	4061	1383	859	1537	1100	1307	2565	2643				423	1533	105	593	377	464	245	1183	394	747	362	304	356	895	497	632	3411	1269	747	1026	734	1156
111.04	1600	1178	2221	716	817	1587	1188	1556	1042	1301	1403	1812	1221	1389	2932	2418	2583	469	495	1078	892	1677	1798	2156				213	648	127	578	569	465	219	1036	304	664	503	245	302	1063	646	406	2841	1480	658	454	282	1056
111.545	1451	1053	3703	1409	872	408	1127	1466	2048	706	1395	1997	1678	1422	1992	2163	1349	689	1018	707	1037	1005	3436	2225				408	995	138	579	698	458	224	915	347	870	776	237	285	1016	329	477	2605	1672	580	1057	246	827
112.05	1467	460	2920	1022	677	1964	1512	2101	1731	647	1317	1309	1816	1778	2397	2086	1220	2063	704	1348	881	1638	2172	3099				574	1148	191	879	557	418	201	923	385	240	667	104	336	395	543	932	2672	1140	841	840	233	1214
112.555	1080	290	2645	929	948	2448	1845	1585	1187	1072	1030	1593	1777	1401	1990	1290	2828	1367	1438	1791	871	1802	1996	2968				647	1307	127	407	378	350	228	991	407	152	667	69	299	865	570	451	1285	1036	790	888	355	874
113.06	914	188	2062	805	954	1649	1447	1718	2005	290	1316	1030	1078	1630	1042	1113	4327	1065	766	1071	1006	1372	1053	4060				694	1309	125	500	470	386	207	1017	381	152	642	183	400	949	439	426	880	1370	706	852	378	834
113.565	1336	94	3894	696	776	2087	1844	2088	1346	161	1642	1555	1479	801	1886	1938	4030	709	807	1183	553	1418	585	2163				474	1394	144	444	565	499	184	846	268	656	821	220	211	807	625	393	657	1274	882	676	435	1125
114.07	1389	755	3206	269	1378	2132	1516	1343	1242	498	1317	1453	1778	1228	1255	2285	2875	180	1200	854	936	1337	881	1972				504	486	116	501	329	467	199	857	244	658	639	208	250	736	660	432	345	1187	859	659	472	421
114.575	936	1226	2470	467	1056	1243	1560	1337	1584	902	1395	1045	1684	599	1206	1672	4388	658	634	1049	747	1709	783	1422				411	420	133	529	426	385	226	933	291	648	685	284	200	952	621	603	1862	1133	891	895	505	878
115.08	845	770	2581	445	936	1965	2238	1116	984	447	1060	1490	1087	961	1951	3203	2945	2200	991	2236	912	1616	1675	1164				563	287	98	581	374	176	233	708	313	822	678	265	230	513	276	421	2718	974	799	610	382	827
115.585	1625	385	2509	176	904	2424	1325	1548	1355	568	1453	998	980	790	1728	1784	2663	1936	988	1240	473	1566	1557	673				397	338	105	523	302	413	174	449	329	784	631	126	404	222	287	473	2966	1059	848	653	586	763
116.09	908	1012	2320	1097	566	1806	1848	1094	1271	611	1292	1448	1718	546	1721	1281	2810	920	869	1019	913	1467	1809	1285				650	1133	100	635	306	545	233	560	248	500	372	196	301	118	146	469	2641	1067	676	715	421	1213
116.595	1343	249	1997	886	1005	1367	1644	2554	1235	799	1429	1796	1769	627	1710	1478	2870	674	481	928	847	1465	1627	2848				615	1270	106	613	329	396	196	813	484	599	580	245	305	516	299	582	2406	1026	734	830	493	701
117.1	1367	568	2518	833	800	2468	1624	1927	1185	889	1109	1153	1905	706	1998	1260	2394	1001	970	1235	273	1235	2490	3392				556	821	105	398	364	291	194	1220	693	560	725	247	233	627	242	456	2571	661	846	755	836	1087
117.605	1084	840	2487	1115	961	2642	986	2545	1302	585	1807	1052	1725	470	1948	1461	3080	1054	1023	1070	592	1394	1325	2476				599	996	115	503	263	337	167	864	706	477	794	267	242	693	459	302	2575	879	699	591	777	1043
118.11	1269	805	2471	852	913	1825	1535	1462	1476	1190	1650	1426	1411	546	2057	1059	1938	2043	711	776	571	1212	970	1950				583	759	142	348	274	198	145	877	1106	761	532	245	241	481	548	349	2489	762	695	439	598	1234
118.615	1130	807	2302	503	676	2313	1418	561	985	801	1695	1024	1281	520	1851	1789	911	730	989	644	808	1372	876	2025				626	620	124	546	307	380	215	874	955	673	746	274	303	417	689	329	2605	721	557	588	595	1152
119.12	859	373	1500	335	377	2033	1165	578	1232	598	1803	642	698	1548	1464	1162	4404	1416	716	826	566	1290	629	2514				533	1180	107	625	348	504	171	635	1174	494	638	225	286	647	781	424	2910	741	523	679	536	508
119.625	783	654	3092	163	741	3649	1205	990	1057	932	1512	1102	1021	747	1399	1206	3076	2069	617	770	461	1187	1195	1042				555	1039	99	429	331	263	163	847	1043	638	755	212	233	373	614	556	2214	710	728	768	535	991
120.13	918	709	2147	778	893	2995	1312	1306	1029	833	1486	1007	1229	573	2607	1420	3819	1346	570	862	443	1004	2407	1672				489	880	100	549	291	316	139	851	1071	397	701	182	296	467	556	423	2443	636	528	515	539	479
120.635	974	653	1264	781	969	1672	1219	1081	969	955	1356	1595	1357	1130	1795	1696	2809	1180	1004	701	389	1011	958	1702				520	1190	114	545	352	317	160	774	930	403	683	260	295	600	705	354	2240	872	616	589	439	984
121.14	692	765	1272	649	931	2120	1042	1171	1394	973	1346	649	710	1327	1102	1404	2061	1148	518	1188	491	1445	1979	2448				672	877	109	537	320	343	133	1008	647	784	609	200	325	323	801	299	1850	634	528	683	416	703
121.645	1214	763	1905	754	605	2316	803	1048	1306	732	1317	955	1070	960	1254	1138	1583	1246	883	959	543	1139	1061	2538				609	1244	130	328	352	429	161	743	907	495	707	188	314	414	867	360	2121	764	510	565	531	803
122.15	1030	580	1601	594	460	3057	1103	1933	972	668	1184	966	1232	1109	1522	1086	2546	1389	663	817	667	924	1584	2742				480	905	124	365	259	434	148	1136	1139	551	488	287	261	484	569	437	2371	628	595	657	327	572
122.655	978	601	1892	839	347	2153	724	1558	1340	799	1445	805	831	1247	1933	1404	2641	2567	464	986	548	1289	1593	1640				362	1259	107	649	319	427	143	910	977	548	560	165	177	487	742	508	1778	754	443	818	328	616
123.16	1149	590	1533	456	767	2174	1249	1661	1249	702	1532	1538	1401	955	1069	1011	2792	1606	408	1104	447	1172	1334	1952				441	740	112	303	336	440	117	798	839	346	674	77	252	265	678	339	2207	704	531	465	413	681
123.665	914	834	1624	410	592	2842	797	1324	1018	562	1389	1480	1184	1216	1140	1180	3926	1659	625	1238	577	980	1930	2700				489	848	109	457	233	403	146	749	933	431	527	63	261	521	418	333	2205	489	702	510	564	671
124.17	789	550	1492	754	681	2745	966	1445	1144	658	1578	954	1133	1180	1353	1155	2338	1193	569	1165	539	1722	1389	1715				352	856	107	324	255	396	136	717	960	303	506	182	253	670	485	314	2587	628	600	611	372	691
124.675	1006	604	774	817	627	2292	1054	1166	1201	520	1211	1130	1329	1263	1539	1236	3682	3610	816	1164	670	827	1089	1820				206	640	106	388	323	338	160	1336	884	351	718	197	201	166	450	388	1644	504	517	529	464	588
125.18	1062	823	1924	979	658	2521	1162	1297	1384	490	1400	1266	964	1235	1330	563	3795	1749	766	1050	603	1125	1288	3192				307	829	105	394	331	470	93	895	985	246	230	312	133	101	424	324	1953	567	432	471	627	779
125.685	1048	568	2492	776	590	2832	813	1466	990	493	1336	1392	1092	1356	1047	152	4055	1680	532	1470	602	1053	1269	2168				257	543	99	374	290	374	119	987	645	206	327	249	134	96	156	248	1877	533	379	457	282	438
126.19	960	355	900	412	679	2372	1219	1464	1089	911	1287	1373	1477	1078	1373	149	1442	1550	690	883	570	965	1030	2271				121	313	96	220	260	286	148	744	603	134	482	232	112	106	155	219	947	540	381	614	349	1001
126.695	910	255	360	189	712	1844	941	1256	942	355	1010	1002	1281	1077	1092	240	2714	2047	600	750	546	1050	819	1456				334	373	57	359	318	337	141	774	538	124	508	285	92	103	82	214	1229	548	499	668	471	521
127.2	880	513	416	93	381	1641	1324	1574	900	293	1291	1155	1109	1075	1485	163	1844	1621	473	1671	415	1167	589	767				548	775	51	516	283	341	169	710	484	138	543	218	96	401	559	199	1028	441	443	467	244	1087
127.705	832	572	294	75	397	1407	1089	961	1265	269	1151	891	1093	1110	1502	1451	1968	1560	750	1050	951	1085	939	955				396	948	96	471	252	221	112	778	586	102	767	109	171	585	728	210	692	419	591	619	423	874
128.21	923	563	157	79	444	782	923	1390	1144	74	798	496	948	798	1459	1913	1689	1318	522	700	681	1122	464	2106				432	949	78	259	178	332	100	554	414	121	586	244	197	503	570	171	345	467	535	528	498	818
128.715	792	325	174	86	818	836	885	1400	837	71	1029	1256	960	1083	985	973	543	1357	496	1170	505	908	536	1847				332	322	73	325	180	267	126	990	359	59	512	185	206	672	501	174	298	428	418	507	361	249
129.22	835	249	1542	99	822	681	313	1435	759	60	1028	1425	1190	878	1493	312	637	916	680	1458	587	948	900	2044				275	258	42	997	209	137	68	796	312	260	269	60	158	660	412	116	133	420	269	560	477	902
129.725	592	221	1967	788	694	1502	244	1525	1388	46	1022	1187	866	1656	1246	253	1319	1385	437	790	687	952	947	1845				200	353	47	379	117	126	124	909	347	329	162	72	247	435	254	114	184	473	168	435	188	491
130.23	537	190	1524	953	568	1969	179	1087	859	387	1715	1065	919	886	1178	161	1262	1401	615	721	642	1120	840	1668				115	219	68	201	160	114	129	506	654	442	523	85	164	653	124	89	99	419	161	530	216	436
130.735	646	82	1685	756	476	1710	523	1151	1021	376	1148	1329	907	971	989	1012	2360	1980	870	810	646	938	525	508				142	156	54	110	187	122	74	471	714	617	599	43	237	611	168	69	91	368	420	662	490	762
131.24	610	88	1229	305	278	814	966	909	1205	153	1233	1264	1103	798	907	1133	1756	2242	679	960	438	1170	455	586				78	158	67	425	291	285	65	463	678	342	571	42	233	174	192	237	1066	607	435	566	282	743
131.745	730	71	563	742	196	334	334	1012	682	234	1296	600	1133	770	1688	330	1907	836	497	746	434	1121	373	252				80	805	80	235	178	174	62	733	413	313	374	141	214	168	223	438	1183	518	624	607	366	506
132.25	814	867	456	229	173	270	100	279	739	382	1152	349	912	810	1391	155	1119	2174	790	898	455	1294	592	158				696	564	70	278	140	104	69	620	541	380	324	199	203	729	580	328	1568	1252	631	606	351	533
132.755	1089	496	276	108	132	2915	81	1150	605	878	1187	661	555	775	1405	133	1030	2065	571	838	268	931	401	144				502	924	73	218	270	101	92	530	628	535	385	215	244	158	587	355	1305	850	674	570	432	345
133.26	634	352	1380	428	160	2295	77	1958	702	635	1026	929	311	860	1089	136	1226	1281	565	814	393	1286	349	794				512	782	96	136	214	283	148	531	668	226	418	92	106	176	669	332	1316	712	617	432	430	349
133.765	892	222	1879	865	106	1095	46	1040	786	701	1064	747	588	753	1565	83	1446	1573	326	880	268	994	597	2219				432	828	61	287	165	338	115	436	609	509	462	176	153	482	697	276	847	872	528	503	198	310
134.27	839	195	2216	898	599	1435	40	1117	919	362	1158	1128	663	712	902	996	2892	697	345	544	423	1010	914	1610				432	730	86	298	174	305	80	386	536	191	466	193	223	226	553	267	572	847	539	528	420	743
134.775	950	640	1526	420	799	948	954	1750	715	659	1000	681	851	619	1777	1927	1634	2117	457	811	382	1160	1073	2579				462	750	74	191	157	265	113	575	497	376	441	175	188	498	577	224	1146	676	545	473	376	878
135.28	634	569	2024	659	967	1379	979	1339	1165	581	857	1101	938	518	1476	1547	1989	1124	369	606	391	1129	933	2092				348	538	81	324	143	143	163	717	578	283	354	295	123	649	601	192	1519	811	557	260	315	824
135.785	975	328	1891	511	887	2479	933	1138	1651	694	861	1384	754	498	1387	963	1398	1268	624	911	381	1194	455	2012				345	888	81	469	136	164	172	1089	497	256	468	249	217	227	660	350	1439	722	568	466	334	1071
136.29	594	330	1349	605	686	2028	996	1091	1099	602	914	1115	954	417	1828	1213	1842	877	809	747	734	582	885	2401				387	935	77	311	309	116	166	859	641	288	651	214	126	137	738	290	876	711	522	590	243	824
136.795	1234	180	1823	640	838	1106	627	866	546	715	1162	1032	1428	363	1291	1537	2513	1246	479	654	696	903	1410	809				262	662	89	284	318	325	160	775	359	191	381	105	85	249	621	279	890	792	528	468	224	771
137.3	631	228	1536	725	669	1435	737	1072	815	666	999	1028	770	385	1413	741	1701	1161	718	554	752	1084	774	796				137	609	99	409	407	454	132	702	420	187	293	172	238	468	553	252	902	515	502	515	189	528
137.805	620	539	1190	698	507	1184	743	1067	652	465	1102	946	543	344	1096	1191	2115	1442	603	647	806	1076	1492	895				416	784	74	307	343	311	151	586	396	359	429	161	222	404	482	421	1454	650	360	530	239	689
138.31	939	717	1219	252	569	1618	1238	1047	1330	182	938	1133	693	322	1270	1691	2006	1412	377	708	755	848	1040	1713				444	507	79	250	414	255	143	632	419	438	346	197	258	801	188	341	1443	527	407	511	384	654
138.815	604	278	1609	477	406	1092	816	654	888	132	1039	1194	1089	435	1191	1443	2838	1413	383	785	431	1075	1252	2377				330	227	74	327	283	313	155	553	407	489	310	226	271	569	138	299	1528	521	490	549	290	514
139.32	771	182	1772	647	737	2159	1000	1670	893	420	1045	707	1099	237	1283	510	2823	1364	598	930	495	835	1013	1419				137	738	77	325	137	243	139	682	492	512	434	286	200	461	271	317	1834	396	513	613	146	723
139.825	833	402	1425	315	489	1511	731	1198	529	591	904	1221	944	334	1603	942	814	1215	606	1140	648	740	765	1576				509	679	97	268	200	290	112	711	515	447	373	235	188	187	93	448	1480	382	429	447	201	384
140.33	833	598	1799	389	622	333	296	804	490	477	864	857	895	325	1015	1438	442	1658	593	1049	618	1166	1097	1536				454	788	84	289	385	249	150	593	418	509	259	201	237	118	187	373	1376	624	458	589	213	653
140.835	787	804	1083	530	585	373	984	1502	958	476	832	1344	770	309	1272	892	304	1121	725	463	323	771	912	1983				378	500	73	278	282	223	145	438	449	276	335	150	223	69	416	287	1339	530	521	563	142	262
141.34	649	589	870	668	486	629	990	947	1215	733	1089	1131	593	360	1128	1342	221	693	351	587	415	1369	674	1831				370	858	100	316	331	185	147	514	416	412	565	189	210	314	288	255	1270	505	483	591	155	507
141.845	554	486	1042	679	406	267	586	863	734	439	1023	919	1107	404	1212	875	177	1100	439	1138	674	805	937	1271				471	422	73	317	335	160	146	690	336	584	274	195	245	481	249	273	1257	653	559	494	240	855
142.35	808	492	1382	645	235	2227	921	1159	1241	622	1054	889	885	388	1353	1209	1809	1128	656	751	510	708	836	1952				356	256	72	196	408	256	126	544	396	331	350	133	199	576	160	363	1381	605	422	471	225	487
142.855	811	390	1420	633	165	2160	584	992	562	535	814	608	788	417	1292	457	2992	866	643	763	304	553	885	438				197	996	111	228	265	285	125	511	360	249	383	214	175	362	376	225	1489	635	387	379	308	506
143.36	818	500	1383	530	124	1946	1004	771	584	381	898	936	864	317	1071	1259	1926	883	538	457	695	807	828	2133				322	646	74	207	362	302	158	706	252	475	361	145	93	262	510	300	1385	597	432	507	204	709
143.865	739	642	1386	293	112	1606	529	1195	856	570	662	733	817	363	836	941	1528	1137	582	589	508	430	672	2077				388	733	68	303	392	294	135	565	304	417	346	175	127	439	456	258	1242	669	647	283	156	740
144.37	709	725	1205	468	204	1806	852	556	598	623	982	649	319	328	1198	1008	1113	984	676	481	568	716	666	1786				306	653	64	279	320	241	132	697	261	390	364	115	213	841	524	231	1158	514	492	483	171	435
144.875	527	527	1335	480	150	1570	1065	892	486	565	854	1036	587	314	1159	630	642	1309	626	996	477	865	725	1405				512	707	58	323	406	291	106	707	254	550	399	144	198	310	592	221	1018	464	310	467	97	720
[truncated: 6 more columns]

## Sheet: Figure 3C_D
Imported Data
Experiment : D:\Dokumente(qnap)\DOKUMENTE\Packard\Muenster\150818LD\Flydat
	File
	Plate No	5	5	5	5	5	5	5	5	5	5	5	5	5	5	5		5	5	5	5	5	5	5	5
	Genotype	pyx3/pyx3																pyx3/+
	Well / Region	C1	E1	G1	B2	D2	H2	A3	E3	G3	B4	D4	E5	B6	F6	H6		A7	B8	D8	F8	A9	E9	B10	D10
File	ZT Time
Flydat.014	24.5	10920	7650	137399	9978	22589	14963	8022	28501	29913	53032	36671	72067	22202	13365	23543		25744	53725	18161	56804	36005	37343	15293	18229
Flydat.015	25.5	18193	17005	108423	59222	31878	13269	9337	22745	6768	13486	39920	52521	14607	16980	28120		77018	14975	33452	56015	25679	40004	24255	33820
Flydat.016	26.5	30358	15886	77311	30615	30745	28868	13830	31780	17480	34525	28687	44859	23937	13794	18809		44630	12034	15600	42585	26105	45858	18594	20725
Flydat.017	27.5	6667	19577	78722	22900	30505	23941	24106	30006	25811	52387	21372	42604	37333	13516	29597		58456	26989	43592	15450	31780	38123	15135	30483
Flydat.018	28.5	17057	18385	42095	16544	54773	13642	10071	22006	14230	21834	44567	46547	39437	13278	13135		58128	46157	39028	20317	29491	39007	14057	15793
Flydat.019	29.5	11089	19109	76853	45461	41295	12230	9245	18037	23599	47229	22784	21195	29294	8016	12552		24842	37044	38594	16855	25200	23277	16015	34113
Flydat.020	30.5	15919	16666	40506	13075	17573	11131	7651	18200	16323	19654	33765	50107	33855	12371	18619		33986	64116	33914	23965	26620	31284	16902	24415
Flydat.021	31.5	8863	11664	50361	6329	27359	23250	20915	13551	31639	17393	26236	35227	37119	5294	13702		33348	48431	29973	11735	24944	28102	21521	19543
Flydat.022	32.5	11694	13335	53817	17002	43637	27761	16585	14942	29917	14098	31342	26197	33934	5089	14814		59628	16111	36244	21392	23042	18586	29799	28160
Flydat.023	33.5	17957	12025	33425	25058	23425	24139	10024	23686	10620	17545	26835	28034	20433	10272	27327		42117	36453	28939	17707	27757	25037	15202	25287
Flydat.024	34.5	9029	5662	33195	8778	21885	11338	10420	22391	17062	28077	13472	19793	31375	8146	22113		27002	21492	28057	18814	19321	21858	17809	30742
Flydat.025	35.5	12370	12802	28614	36864	17177	13598	8457	20599	12240	11647	18663	16598	21319	10509	11413		27013	35150	27510	8091	19394	17348	26166	16792
Flydat.026	36.5	14764	14301	35762	28370	13777	9993	7715	16042	17331	9368	29072	37855	25473	11966	12021		15362	30867	33630	8420	15889	15591	11219	13998
Flydat.027	37.5	11280	7960	50643	39090	47368	40616	9739	9408	22559	18128	10643	25897	26771	7019	26337		16072	37522	37372	11707	19971	13622	18747	20464
Flydat.028	38.5	21133	4928	41413	26705	20056	24719	17698	17022	25971	12891	17526	36952	11759	9859	22124		18841	30630	24068	10826	24437	13576	29382	15822
Flydat.029	39.5	12019	8735	41292	10693	24783	21027	6879	15329	17393	12283	12069	33308	19151	5677	22872		20003	11176	19808	15816	18108	15272	17978	25945
Flydat.030	40.5	20773	6854	33098	22947	25287	22568	7498	10391	16149	10602	27582	24302	16279	10654	11440		14444	17186	17679	11904	17906	14373	17443	15161
Flydat.031	41.5	17650	5617	43058	22821	26316	14106	11367	9356	16258	9530	21988	30148	14977	11343	12119		9338	24066	22932	8813	21702	20404	9904	24062
Flydat.032	42.5	15567	9984	32903	27359	21379	20421	9389	16697	20792	12772	21578	20920	13467	5098	10064		11902	19704	13067	10128	14969	14890	11955	19812
Flydat.033	43.5	9566	9229	16845	17285	13323	10773	5237	8861	16463	9937	14111	18285	7591	2461	25433		14428	21088	16440	7056	12635	12767	16241	17058
Flydat.034	44.5	9984	6688	27830	12803	25330	12962	5741	13242	13372	13852	20909	27700	14979	3979	14216		12704	16126	17677	6017	13515	9940	12384	14141
Flydat.035	45.5	6656	10954	14250	17906	9155	18531	9214	9397	16715	10539	6806	12036	11436	4073	13797		12243	11597	14736	8016	13914	10011	11560	11204
Flydat.036	46.5	7161	9551	22205	15753	26600	17147	5306	11785	11457	12457	9757	23947	10798	4010	16340		10546	17879	6074	8218	13854	8658	6430	16986
Flydat.037	47.5	6397	6757	18701	11301	9817	17707	5753	9185	11022	7696	21977	17863	7226	5378	15439		10168	15822	8057	5506	11906	7580	2864	14880
Flydat.038	48.5	5585	1448	11885	4082	10066	6816	3851	8348	12203	9746	19533	19675	8311	4547	4314		4072	10838	7744	5859	8817	7126	11325	13090
Flydat.039	49.5	845	5592	20241	13572	10426	6543	3578	13346	7387	10917	19377	10688	8582	2705	6777		7389	15327	8636	5533	13277	6442	13157	15307
Flydat.040	50.5	6996	3150	11440	7769	8893	10813	7820	11087	7365	10346	13618	16171	8841	2230	21562		10214	21742	9506	4148	12338	5963	8065	15004
Flydat.041	51.5	1151	3079	15188	16554	19860	13989	2041	9247	12134	7184	7343	15833	9748	2360	15549		8351	14130	9284	4382	8555	2786	9695	11204
Flydat.042	52.5	1491	1965	9269	5381	22507	5770	4218	8708	12658	9911	9340	16765	10422	2615	20452		10077	9260	4016	2826	12870	4197	7531	8883
Flydat.043	53.5	3612	3723	7210	7219	10926	4671	6205	8409	8902	11160	13345	13117	8974	2455	9151		7103	9833	3040	3992	7989	4275	4482	5550
Flydat.044	54.5	4295	3142	12816	11149	7155	1773	4789	6847	6691	9988	10191	14681	8070	1751	17474		5676	6517	4485	5354	10247	5975	5700	10566
Flydat.045	55.5	3572	6027	17720	10236	5430	13573	2477	3653	10208	8451	12087	9048	4435	1125	12891		6031	10614	9393	4772	10731	6527	4427	8669
Flydat.046	56.5	1188	3845	9327	6516	10819	10522	1949	6249	9869	8225	9353	9375	3311	1125	9434		5613	12089	4708	2923	6596	4216	7925	7985
Flydat.047	57.5	305	3373	11170	8378	6900	5983	1870	7899	6981	5430	8417	14718	5171	1703	3904		6740	7193	4231	4427	5532	5413	6447	11772
Flydat.048	58.5	5604	3525	5066	5410	9506	12901	1407	6126	7356	4691	13690	9627	1823	1519	5327		6302	5324	5608	5817	4627	4608	4325	8022
Flydat.049	59.5	714	1236	8701	3308	8715	6156	3751	7306	5426	7884	8807	10520	4809	996	7941		6861	5304	4841	2711	6155	4337	7968	9596
Flydat.050	60.5	6541	2735	9644	17148	11527	6076	1818	4060	4700	13590	6448	6481	9015	4527	11891		4859	8156	5208	3556	5741	4670	6273	7754
Flydat.051	61.5	6956	6038	10105	15947	11951	9708	2746	7793	7469	5312	6410	9688	5548	7589	8384		5927	5112	3243	3629	4947	7499	5476	9519
Flydat.052	62.5	8628	2173	10580	12432	8980	6591	3741	4030	5491	8287	2945	11143	4604	3848	5804		4487	6318	3722	2031	4303	3978	9235	5851
Flydat.053	63.5	9305	1855	12639	9004	12307	12484	2935	8283	9244	9559	7080	8916	2263	2156	7773		5614	5432	3425	2405	5946	4136	6702	7985
Flydat.054	64.5	7175	1406	8484	8337	7694	8639	2875	3901	6855	6725	9727	5589	3126	9941	10571		3844	5894	3729	1647	5954	3304	4912	8947
Flydat.055	65.5	6991	1399	11263	18992	9671	16775	3740	7282	9029	7510	11793	9646	2868	4430	9761		3357	5920	3424	3301	4416	4329	5712	8292
Flydat.056	66.5	6244	993	8544	17221	19905	17048	3365	4745	9274	6392	10673	6739	2346	7451	9891		2745	4087	5471	3615	5344	3509	2482	6219
Flydat.057	67.5	4738	1298	2525	13736	17326	11155	2469	5008	8111	7753	10191	4295	2600	4093	10477		4175	4651	3760	2947	4080	2606	2142	6991
Flydat.058	68.5	1379	2784	2307	16736	16824	12298	3534	7984	7495	7191	10056	9505	4885	5462	11145		3017	5501	3911	2710	3373	1960	1662	8092
Flydat.059	69.5	3972	3363	9399	4900	8990	10626	2454	6667	4826	3606	6551	5802	2359	5833	8101		2770	4313	4370	4390	3267	1023	2649	4868
Flydat.060	70.5	1464	1298	6111	9202	7084	14315	2744	5136	7616	4433	9367	7136	1847	4233	6688		2026	4554	2521	4165	3360	3218	3126	9737
Flydat.061	71.5	325	3913	4971	9308	9823	11609	1852	3052	7415	6263	7919	7566	1839	3746	8958		1924	3234	4180	5162	1940	1716	2749	6308
Flydat.062	72.5	4220	1823	5605	3299	8153	4295	1795	4395	4037	5036	2836	3672	2552	2215	1939		748	2886	3480	4303	2840	1836	2314	4342
Flydat.063	73.5	3864	1115	10137	8021	7540	6174	2104	4914	2447	7244	4490	3801	3240	1916	6127		2509	5264	2523	4400	2205	797	2316	5880
Flydat.064	74.5	1443	1157	1141	10030	7477	2254	1854	5509	2434	6991	4992	3980	4845	1869	5652		1935	4639	3036	3777	1628	1036	2114	4738
Flydat.065	75.5	4261	2392	8138	7848	15642	6533	1156	4238	1680	5121	6462	4045	6356	2032	6082		950	3118	2431	3280	1629	740	1243	5695
Flydat.066	76.5	704	2030	1999	10895	6977	14303	4818	4810	4755	8327	4192	4016	2662	4515	2947		2265	5642	2388	3047	1501	610	1243	5358
Flydat.067	77.5	3379	1744	1591	12136	3803	7025	872	2814	4802	7636	6456	4045	4124	3227	2726		1821	4313	2487	2835	1815	2482	3925	6395
Flydat.068	78.5	3663	2250	8931	4560	10110	14408	3189	4510	4603	2678	8008	3564	1168	5232	4456		1321	1715	2272	1669	3264	931	1850	5563
Flydat.069	79.5	929	831	6981	9479	11111	10559	1157	1709	1625	7630	3452	3551	5344	5384	2089		1866	3124	2108	3248	2427	792	3599	4165
Flydat.070	80.5	1023	2045	2514	3037	3598	13348	1235	3950	6809	4136	4141	4218	3374	5133	3555		1537	2123	2148	2203	2723	533	1537	4649
Flydat.071	81.5	867	1126	6914	3209	3864	9915	1202	3273	4334	1985	3084	5261	4904	3112	2821		2357	3129	1766	1411	1740	1752	3675	6683
Flydat.072	82.5	594	2242	6188	6783	6876	7785	1059	3032	2535	6097	3279	2830	1185	2310	3094		1005	2518	2085	5677	1342	881	972	3071
Flydat.073	83.5	1140	1039	6460	3856	6626	11556	1873	1607	5083	2711	5922	4189	1532	3862	2131		1612	2335	2292	2101	1481	600	2564	3897
Flydat.074	84.5	647	3007	7426	7576	5643	3011	3270	3869	4684	5316	4845	4227	2068	3022	4125		2465	3284	1677	1472	2794	426	1100	5147
Flydat.075	85.5	4085	3239	2776	3738	5456	4970	4214	4306	8171	2703	6362	3642	2865	1935	1896		2015	2485	2302	1756	2208	419	3509	4289
Flydat.076	86.5	3502	3100	5315	7429	10234	9307	3412	2100	6652	2253	2651	3778	1994	1873	3122		3473	2015	2133	3445	1930	1359	5080	4143
Flydat.077	87.5	3105	1288	6310	6044	5048	12160	2799	2787	4649	3653	9227	4666	1861	1004	2527		1772	2656	1609	1467	3174	1941	3213	4170
Flydat.078	88.5	3212	2026	4922	5344	7688	14884	2413	5778	4663	5597	6791	2883	1510	1000	2291		2025	1991	1990	1549	2235	1616	3483	3905
Flydat.079	89.5	3417	3684	5843	2360	6207	13950	1523	4211	5776	5042	5291	4454	1730	1221	2704		1798	2445	1912	1498	1897	1851	1203	3189
Flydat.080	90.5	3319	2901	2668	4997	9840	11884	2824	3049	5903	4916	2742	2353	2728	3953	3157		2168	1919	1706	1836	1447	1478	750	3911
Flydat.081	91.5	2985	2996	1349	6837	8622	11577	1870	2928	4418	4401	5157	3597	2090	2843	1898		1519	2041	1860	2932	997	2038	1400	4970
Flydat.082	92.5	2700	2238	1050	4951	9021	11438	1998	2438	3935	2372	5282	2109	2379	3863	2439		1361	2238	2566	3153	1595	808	1318	4170
Flydat.083	93.5	871	1913	519	6264	8680	6988	1580	2796	4380	2677	5592	3964	2053	3236	3135		1331	3028	1652	2856	1931	840	1375	4894
Flydat.084	94.5	395	1646	346	3147	4672	10246	1389	1723	2854	3043	5227	1921	2074	1745	2071		1049	2693	1702	2622	1466	1577	945	4271
Flydat.085	95.5	277	2903	276	2915	4730	6118	2169	3257	4172	5297	3074	4510	2001	2292	2285		1136	2344	1374	2725	1353	616	717	2887
Flydat.086	96.5	2375	1377	215	5093	7299	12429	1236	2942	2177	4040	5258	3135	1693	3217	2249		1053	2363	1616	3285	1059	881	622	4302
Flydat.087	97.5	1751	2297	179	5274	7273	9265	2236	2677	5024	1907	4702	1812	1507	2043	1890		1088	2067	1918	1439	1060	1618	971	3234
Flydat.088	98.5	302	1557	3499	3484	9173	1767	1741	565	2390	606	4045	1975	1709	2033	2643		876	2917	2717	2249	603	444	719	3566
Flydat.089	99.5	89	440	1210	2934	6975	8430	2380	2178	2119	3252	5030	1472	3048	2701	2284		421	2472	1698	1647	1363	917	184	4200
Flydat.090	100.5	2339	2127	5560	7557	6534	11288	1243	3689	3258	4218	5013	3394	1737	3519	1286		662	3056	1718	1389	1605	761	117	2325
Flydat.091	101.5	2607	1291	7468	5503	6411	15043	1168	4909	6089	4162	5949	3253	2009	1799	3319		1455	3344	2345	2260	2966	1446	4042	3593
Flydat.092	102.5	466	1703	6857	6334	5227	15043	1231	2780	3025	4099	3210	3287	1458	1023	2994		1680	1215	1694	2124	2424	1280	3025	3541
Flydat.093	103.5	3118	1887	6686	5657	5247	6270	1208	3931	2366	3703	4053	2488	1949	874	2473		2935	1758	2278	2985	3381	1853	4357	5654
Flydat.094	104.5	2731	1550	1125	6742	4863	14327	1005	2322	5271	5291	3807	3643	1736	786	2240		1243	1951	2087	2318	2903	1210	2762	4070
Flydat.095	105.5	426	1792	5238	3665	5851	13627	1632	1410	4791	2742	3339	1759	1381	880	2194		1236	2572	1625	1714	2315	2280	2213	2295
Flydat.096	106.5	278	1610	5617	4991	2972	12091	1016	2240	5378	1658	3869	1770	1086	2013	833		1566	2315	1922	1806	2290	964	1888	2846
Flydat.097	107.5	107	1733	1032	3749	3393	10871	1560	1157	4048	2054	1126	2007	1616	2195	1396		2119	1113	2324	1760	2301	1725	1996	2186
Flydat.098	108.5	2340	1794	4055	2985	3514	9338	1305	967	4796	2627	3155	1969	1348	2857	978		1491	2188	1620	1451	2225	928	2515	3066
Flydat.099	109.5	3114	1459	5846	1695	4544	7742	1258	1582	2520	2417	4490	2849	1492	2175	2460		1386	2433	1073	899	2226	884	2639	3115
Flydat.100	110.5	1951	1148	2968	2734	3600	4214	1472	3360	3881	2433	6108	713	2040	1838	2265		837	2372	1346	1410	2445	1106	2560	2342
Flydat.101	111.5	1558	1739	4632	2975	2872	4034	1096	3158	4690	2587	4548	1951	1484	2333	3196		1114	2295	1514	1640	1780	811	2156	2569
Flydat.102	112.5	1959	1221	4040	2549	3352	3646	1148	2220	3685	3281	3471	2424	881	2000	1202		1372	1620	1821	1129	1928	921	2005	2846
Flydat.103	113.5	2028	851	3351	1702	5063	4427	791	2776	3769	2491	4205	2245	1838	1763	2148		1732	1103	1696	734	1878	1586	2063	2780
Flydat.104	114.5	627	1315	4276	2028	2768	8762	1092	1568	4290	2515	3027	1760	1818	2027	1634		1684	1879	1507	992	1315	890	1964	2511
Flydat.105	115.5	2307	1217	4338	1958	3819	5303	1077	1917	4120	2264	2404	2766	1443	2783	1443		1220	1974	1195	1100	1878	2106	1815	3312
Flydat.106	116.5	1834	1324	4192	2668	4594	10894	1423	1668	4542	2654	1849	2061	1774	1493	2205		1190	1596	1548	1253	1663	1175	1906	2586
Flydat.107	117.5	2308	1184	3323	3602	3100	8695	746	1313	4187	2240	3614	1719	1419	1451	2036		1051	1705	1401	1575	1921	1088	1806	2581
Flydat.108	118.5	1555	1331	979	3556	3535	7662	1738	2271	3651	2821	4597	2380	1470	1539	2877		1323	1653	1675	728	1527	992	1845	3298
Flydat.109	119.5	395	1160	676	2381	3535	7772	810	1590	2723	3242	3446	1583	1785	1276	2294		1110	1815	1359	1667	1802	792	803	2817
Flydat.110	120.5	318	1261	489	3383	2309	7107	1385	1989	3466	3315	3410	2477	1315	2035	1819		969	1376	1611	1485	2257	720	845	2794
Flydat.111	121.5	1924	1103	203	1626	4261	5791	931	1653	3937	3180	3375	1339	1512	2406	2272		953	1412	1335	1121	1431	407	491	2618
Flydat.112	122.5	415	983	2151	2574	3237	7696	642	1405	2736	2377	3302	1540	1227	2106	1933		948	1655	1463	1076	1455	714	295	2018
Flydat.113	123.5	1844	1392	802	1941	3250	5423	992	1133	3865	3162	3057	2234	1324	2433	2273		1153	1272	1474	1201	2096	335	251	2658
Flydat.114	124.5	999	1005	3084	1674	2721	3269	791	1242	2235	879	3116	1174	1649	1385	1784		740	1393	1337	913	1383	903	1164	2985
Flydat.115	125.5	384	808	2807	2550	2779	1615	1097	1693	2811	280	2190	1940	1647	825	867		885	959	841	931	975	548	1113	1833
Flydat.116	126.5	1279	746	493	276	3769	838	869	1341	2875	1703	3920	1361	2276	488	1356		958	1349	1346	1269	739	258	285	2280
Flydat.117	127.5	154	472	627	1281	2747	8276	1004	409	2491	2593	2762	907	2145	557	1968		716	1349	1672	1330	2035	397	1091	2563
Flydat.118	128.5	387	1141	3491	3144	2641	9480	1214	1034	1927	2769	2589	2228	2308	1093	1917		1000	1272	1322	1007	1212	981	1504	4235
Flydat.119	129.5	1891	1119	3606	2035	2075	6602	478	1650	3722	2621	3832	2212	1144	2102	1527		1285	1253	1156	893	1603	400	1393	2987
Flydat.120	130.5	1411	987	3095	2109	3948	7605	877	1793	2808	2216	3221	2831	1880	1540	1753		1240	1063	1033	771	1556	894	2668	2907
Flydat.121	131.5	1318	1060	2819	3180	3278	7857	977	842	2384	5173	4351	1534	1523	2018	695		1247	988	1989	1201	2054	2124	971	3515
Flydat.122	132.5	566	1279	1488	3336	2265	4780	1149	1703	3562	2993	4291	1377	1141	1545	691		1321	885	1522	1443	1374	1232	1179	2128
Flydat.123	133.5	938	1111	3540	1676	3579	6699	879	617	3484	1708	2325	1756	2030	1233	1663		876	1260	1460	1013	1261	798	1634	2175
Flydat.124	134.5	1292	1217	3352	1581	1777	8908	386	1319	3229	1677	3432	3254	739	799	1337		1157	872	1396	994	1469	795	832	1784
Flydat.125	135.5	1139	1008	3585	3426	2567	5186	787	1027	4780	3206	3570	2751	1398	677	989		1267	943	1585	911	2050	422	1365	1634
Flydat.126	136.5	883	877	3671	2424	2680	5243	1038	1902	3062	3404	3448	2348	1811	787	1073		950	1167	1135	930	1319	843	1037	1623
Flydat.127	137.5	1612	981	2910	1698	2408	3253	720	1569	2586	2167	3939	2423	768	247	1373		1104	1258	1176	655	1486	802	1733	1552
Flydat.128	138.5	950	893	502	1122	2162	2159	759	1285	3153	2105	1645	1811	2167	325	635		1100	1154	1164	828	1484	904	1216	1977
Flydat.129	139.5	447	542	2623	1489	1819	5727	949	1347	3096	2722	2494	1687	987	291	1344		985	1238	1337	609	1385	616	1171	2106
Flydat.130	140.5	162	904	2465	1397	2535	2463	867	1698	2901	2140	2725	1934	1811	318	1360		1088	978	1279	463	1846	489	965	1344
Flydat.131	141.5	856	825	3148	1338	2296	3160	567	1518	3028	2378	2206	2726	1772	155	1271		1022	1077	1252	943	1549	638	1281	1866
Flydat.132	142.5	1645	853	2512	1638	2658	4160	937	1781	2674	2835	1489	2718	1750	167	1264		877	825	1232	525	1218	883	1412	1664
Flydat.133	143.5	993	914	2933	1719	2386	4700	1060	1263	3376	2108	1833	1900	2095	162	1150		777	1182	1560	760	1353	771	1177	1528
Flydat.134	144.5	1037	1010	2543	1687	2390	4633	893	1012	2597	2369	2311	2205	1610	816	1840		1079	864	1260	871	996	897	911	1579
Flydat.135	145.5	832	816	827	1369	2299	3146	693	1309	2583	2192	2353	2698	1908	1487	1814		836	1158	1469	1029	1279	2097	821	1557
Flydat.136	146.5	1165	760	481	2100	2612	3682	880	577	1669	2711	2771	1363	1535	1072	1159		946	935	1588	1069	1284	1210	443	1717
Flydat.137	147.5	890	918	357	1394	2217	3158	981	1412	1353	2816	1961	1266	1590	1381	1010		626	898	1388	680	654	781	797	1966
Flydat.138	148.5	814	961	272	1332	2260	2016	1176	1387	1749	572	2340	1529	1494	1721	1706		807	892	1402	1126	1249	863	573	1573
Flydat.139	149.5	590	944	253	1595	2402	1180	1084	1491	2442	2949	2358	1176	1779	1139	1341		784	672	1489	1106	1264	770	1335	1594
Flydat.140	150.5	979	722	1808	1200	2283	3808	935	1354	2244	1981	2219	2814	1755	700	1370		799	673	1272	731	766	1156	1106	1504
Flydat.141	151.5	365	1033	1942	1171	2203	2722	967	833	1999	977	1876	1627	1347	648	726		568	893	1427	1061	708	490	671	1550
Flydat.142	152.5	849	612	1129	1074	1227	1413	879	671	1049	1292	1897	2688	1843	686	1201		650	666	989	557	746	560	464	1420
Flydat.143	153.5	604	560	361	949	1045	3421	993	358	1384	570	1596	2075	1280	1787	361		385	863	1477	808	710	497	811	1111
Flydat.144	154.5	187	614	1324	504	1498	2020	431	1119	1692	513	1632	2003	2000	1017	1452		383	748	1690	697	595	110	474	1742
Flydat.145	155.5	662	548	2123	1165	1438	3394	808	1260	1513	1602	1851	2350	1441	1470	946		593	825	1455	710	786	321	1049	1258
Flydat.146	156.5	686	1164	2780	1307	1439	3294	928	1144	1419	3719	2249	1434	1623	1532	1321		859	717	1292	931	1352	960	1377	1444
Flydat.147	157.5	385	986	2462	1961	2302	2225	916	1420	1354	2531	1488	1082	1691	1260	1466		920	1053	1358	982	1260	892	1688	1298
Flydat.148	158.5	808	1051	3086	1538	2659	3434	1157	1346	1349	2500	1865	1298	1536	1362	1335		919	657	1388	691	1240	513	1510	1709
Flydat.149	159.5	526	1095	1966	1117	2268	4328	1381	1046	2258	2564	1726	1271	1493	1341	1149		901	952	1565	583	1112	1686	641	1315
Flydat.150	160.5	733	715	1862	1262	1200	1400	718	857	2215	239	2200	1287	1766	823	700		985	860	1894	576	1308	815	603	1879
Flydat.151	161.5	1147	995	1872	986	1972	3323	1272	1047	2181	2396	2105	2014	1711	700	700		783	774	1554	612	984	602	584	1659
Flydat.152	162.5	830	989	1771	1457	2191	3030	1252	1282	1600	2515	921	3006	633	643	1498		868	902	1261	596	969	1173	978	1906
Flydat.153	163.5	957	819	759	1111	2090	1491	1150	989	2419	2788	1361	1627	1372	1652	1085		818	688	1400	943	757	643	753	1720
Flydat.154	164.5	634	1610	1916	1051	1862	2270	1009	1022	1817	2905	1573	1670	1423	1202	1026		976	627	1097	836	634	474	983	1160
Flydat.155	165.5	811	766	2473	943	2178	1157	665	915	2140	1981	1606	1469	1353	853	709		565	834	1542	584	302	266	825	1785
Flydat.156	166.5	225	846	2118	1221	1657	2023	1114	666	2013	2656	778	2153	1324	833	1200		1006	593	1669	622	336	800	424	1087
Flydat.157	167.5	755	1023	1798	764	1638	2793	1154	820	1893	3258	1535	1469	690	613	816		845	591	1364	829	330	710	288	1462
Flydat.158	168.5	503	1227	1579	1014	1614	2911	1166	1154	2222	1245	1402	1464	918	183	1596		918	751	1222	776	240	1521	1087	1647
Flydat.159	169.5	158	1295	1716	780	2365	2274	722	1009	2338	2560	2365	1699	1162	155	1439		908	696	1437	778	321	1708	383	1158
