# Supplementary material for: Temperature synchronization of the Drosophila circadian clock protein PERIOD is controlled by the TRPA channel PYREXIA
Source: Commun Biol. 2019 Jul 1;2:246. doi: 10.1038/s42003-019-0497-0 (PMC6602953; doi:10.1038/s42003-019-0497-0)
Supplement: Supplementary file 5 — Supplementary Data 3 [file 42003_2019_497_MOESM5_ESM.xlsx]

## Sheet: UAS NaChBac +
B16CtDayLight																																					UAS NachBac
913				B16CtM086C17	B16CtM086C18	B16CtM086C19	B16CtM086C20	B16CtM086C21	B16CtM086C22	B16CtM086C23	B16CtM086C24		B14CtDayLight	p			B14CtM058C02	B14CtM058C03	B14CtM058C04	B14CtM058C05	B14CtM058C06	B14CtM058C07	B14CtM058C08	B14CtM058C09	B14CtM058C10	B14CtM058C11	B14CtM058C12	B14CtM058C13	B14CtM058C14	B14CtM058C15	B14CtM058C16		B15CtDayLight				B15CtM089C01	B15CtM089C02	B15CtM089C03	B15CtM089C04	B15CtM089C05	B15CtM089C06	B15CtM089C07	B15CtM089C08
30				913	913	913	913	913	913	913	913		1124				1124	1124	1124	1124	1124	1124	1124	1124	1124	1124	1124	1124	1124	1124	1124		960				960	960	960	960	960	960	960	960
0				30	30	30	30	30	30	30	30		30				30	30	30	30	30	30	30	30	30	30	30	30	30	30	30		30				30	30	30	30	30	30	30	30
20181024 0000	0			0	0	0	0	0	0	0	0		0				0	0	0	0	0	0	0	0	0	0	0	0	0	0	0		0				0	0	0	0	0	0	0	0
20181024 0030	0	LD	1	0	70	14	0	0	89	8	8		20180411 0000	0	LD	1	0	0	0	0	0	0	0	2	0	0	0	0	0	0	0		20180815 0000	0	LD	1	6	0	0	13	68	1	0	0
20181024 0100	0	LD	1	0	162	16	0	0	6	0	0		20180411 0030	0	LD	1	0	1	0	0	0	0	0	0	0	0	0	0	0	0	0		20180815 0030	0	LD	1	0	0	0	0	0	0	0	0
20181024 0130	0	LD	1	0	105	0	0	0	0	21	0		20180411 0100	0	LD	1	0	85	0	0	0	0	0	0	0	0	0	0	0	0	0		20180815 0100	0	LD	1	0	0	0	0	0	1	0	0
20181024 0200	0	LD	1	0	0	0	9	0	0	0	0		20180411 0130	0	LD	1	0	4	0	0	0	0	0	0	0	0	0	0	0	0	0		20180815 0130	0	LD	1	31	0	0	0	0	0	0	0
20181024 0230	0	LD	1	0	0	0	0	82	1	0	0		20180411 0200	0	LD	1	0	1	0	0	4	0	0	0	0	0	0	0	0	0	0		20180815 0200	0	LD	1	0	0	0	0	0	0	0	0
20181024 0300	0	LD	1	0	0	0	0	84	0	0	0		20180411 0230	0	LD	1	0	4	0	0	10	0	0	0	0	0	0	0	0	0	0		20180815 0230	0	LD	1	0	0	0	0	0	0	0	0
20181024 0330	0	LD	1	0	0	0	0	55	2	0	0		20180411 0300	0	LD	1	0	7	0	15	1	0	0	0	0	0	0	0	0	0	0		20180815 0300	0	LD	1	0	0	0	0	0	0	0	0
20181024 0400	0	LD	1	3	0	0	0	72	27	2	0		20180411 0330	0	LD	1	0	0	0	3	27	0	0	2	0	0	0	0	0	0	0		20180815 0330	0	LD	1	0	0	0	0	0	0	0	0
20181024 0430	0	LD	1	1	0	75	0	55	2	0	0		20180411 0400	0	LD	1	0	0	0	5	14	0	0	0	0	0	0	0	0	0	0		20180815 0400	0	LD	1	43	0	0	0	0	0	0	0
20181024 0500	0	LD	1	0	0	88	0	28	2	3	0		20180411 0430	0	LD	1	0	0	0	35	0	0	0	19	0	0	0	0	0	0	0		20180815 0430	0	LD	1	0	0	0	0	19	0	0	0
20181024 0530	0	LD	1	8	0	36	0	2	0	0	0		20180411 0500	0	LD	1	0	0	0	3	76	0	0	0	0	0	0	0	0	0	0		20180815 0500	0	LD	1	0	0	0	0	1	0	0	15
20181024 0600	0	LD	1	0	149	0	0	0	0	4	0		20180411 0530	0	LD	1	0	0	0	5	0	0	0	0	0	0	0	0	0	0	0		20180815 0530	0	LD	1	0	21	0	0	27	0	0	1
20181024 0630	0	LD	1	0	87	0	0	0	17	2	0		20180411 0600	0	LD	1	0	0	0	3	0	0	0	21	0	0	0	0	0	0	0		20180815 0600	0	LD	1	0	0	0	0	83	0	43	0
20181024 0700	0	LD	1	62	0	0	0	0	103	95	0		20180411 0630	0	LD	1	0	0	0	1	0	0	0	0	0	0	0	0	0	0	0		20180815 0630	0	LD	1	2	0	0	0	15	0	84	54
20181024 0730	0	LD	1	71	0	0	18	0	101	68	0		20180411 0700	0	LD	1	0	0	0	7	0	0	0	35	0	0	0	0	0	0	0		20180815 0700	0	LD	1	5	0	0	0	0	0	61	40
20181024 0800	0	LD	1	52	0	7	96	0	93	0	0		20180411 0730	0	LD	1	0	0	0	0	0	0	0	0	0	0	0	0	0	0	0		20180815 0730	0	LD	1	0	0	0	0	0	0	83	0
20181024 0830	1	LD	2	0	0	0	36	80	90	28	0		20180411 0800	0	LD	1	0	0	0	0	51	0	0	3	0	0	0	0	0	0	0		20180815 0800	0	LD	1	56	0	0	62	0	0	77	0
20181024 0900	1	LD	2	81	97	101	82	90	85	59	82		20180411 0830	1	LD	2	21	92	89	86	60	48	120	38	0	0	0	0	0	0	0		20180815 0830	1	LD	2	58	67	52	74	69	59	69	59
20181024 0930	1	LD	2	75	114	84	74	80	65	63	53		20180411 0900	1	LD	2	120	60	121	64	63	54	45	76	79	106	48	65	64	55	59		20180815 0900	1	LD	2	50	48	64	73	64	69	73	69
20181024 1000	1	LD	2	63	109	73	34	105	67	64	68		20180411 0930	1	LD	2	6	0	72	45	45	20	53	16	91	92	25	3	50	83	50		20180815 0930	1	LD	2	38	48	53	32	77	59	84	84
20181024 1030	1	LD	2	57	99	69	66	73	76	53	76		20180411 1000	1	LD	2	41	18	20	5	42	15	30	10	82	33	66	85	65	76	50		20180815 1000	1	LD	2	49	46	52	58	78	35	68	80
20181024 1100	1	LD	2	75	85	34	33	89	58	7	50		20180411 1030	1	LD	2	49	109	58	21	40	11	63	5	76	59	0	96	98	109	0		20180815 1030	1	LD	2	55	38	73	0	79	62	70	78
20181024 1130	1	LD	2	34	69	33	3	51	44	49	50		20180411 1100	1	LD	2	34	21	75	7	5	22	53	52	17	38	0	2	52	61	0		20180815 1100	1	LD	2	34	45	41	0	84	49	65	72
20181024 1200	1	LD	2	11	48	29	0	54	52	36	24		20180411 1130	1	LD	2	46	60	9	31	84	13	150	5	38	12	0	0	2	0	0		20180815 1130	1	LD	2	21	34	35	33	51	24	53	75
20181024 1230	1	LD	2	33	46	12	5	22	10	40	76		20180411 1200	1	LD	2	9	16	0	28	43	38	10	9	68	37	3	38	0	47	0		20180815 1200	1	LD	2	36	21	5	106	72	46	64	45
20181024 1300	1	LD	2	3	58	0	0	59	76	23	33		20180411 1230	1	LD	2	8	12	6	48	8	45	110	9	16	36	0	15	0	34	0		20180815 1230	1	LD	2	17	0	28	15	37	2	0	37
20181024 1330	1	LD	2	22	0	17	59	17	10	13	26		20180411 1300	1	LD	2	62	72	32	43	66	42	2	14	28	79	21	58	0	0	0		20180815 1300	1	LD	2	0	0	37	5	51	28	70	33
20181024 1400	1	LD	2	37	71	4	10	104	41	24	0		20180411 1330	1	LD	2	34	2	1	2	0	16	31	4	8	13	5	32	43	0	0		20180815 1330	1	LD	2	0	0	0	7	4	0	15	5
20181024 1430	1	LD	2	31	29	30	4	65	64	37	28		20180411 1400	1	LD	2	60	25	0	43	3	0	49	0	28	27	0	76	70	0	0		20180815 1400	1	LD	2	15	0	0	16	53	0	17	37
20181024 1500	1	LD	2	0	20	0	4	10	25	0	0		20180411 1430	1	LD	2	121	47	0	38	82	6	56	11	12	20	2	18	0	22	0		20180815 1430	1	LD	2	13	0	27	0	0	0	7	2
20181024 1530	1	LD	2	0	31	0	7	30	42	33	16		20180411 1500	1	LD	2	6	11	0	28	0	0	91	5	27	53	0	13	0	42	0		20180815 1500	1	LD	2	0	23	32	0	1	19	8	27
20181024 1600	1	LD	2	13	30	23	0	78	6	26	20		20180411 1530	1	LD	2	4	0	0	6	0	69	0	66	14	4	0	17	1	16	2		20180815 1530	1	LD	2	24	31	0	4	35	17	0	17
20181024 1630	1	LD	2	43	46	0	0	7	47	0	0		20180411 1600	1	LD	2	21	54	0	51	4	0	64	4	6	12	0	44	0	0	63		20180815 1600	1	LD	2	4	0	0	27	20	0	0	21
20181024 1700	1	LD	2	24	50	28	39	75	48	28	42		20180411 1630	1	LD	2	50	12	4	89	0	0	53	0	25	7	43	23	24	0	71		20180815 1630	1	LD	2	34	5	1	27	0	0	90	19
20181024 1730	1	LD	2	20	32	16	40	72	49	23	23		20180411 1700	1	LD	2	87	18	4	16	0	0	7	34	3	54	18	25	16	7	27		20180815 1700	1	LD	2	20	2	17	3	34	38	76	5
20181024 1800	1	LD	2	7	33	0	0	38	11	11	11		20180411 1730	1	LD	2	26	18	35	37	0	5	1	2	21	4	0	20	2	4	30		20180815 1730	1	LD	2	17	10	0	0	2	8	0	44
20181024 1830	1	LD	2	56	34	25	0	102	84	91	81		20180411 1800	1	LD	2	64	0	0	49	46	109	35	44	2	5	0	43	7	29	13		20180815 1800	1	LD	2	13	0	20	22	35	0	20	9
20181024 1900	1	LD	2	44	61	21	0	67	84	65	46		20180411 1830	1	LD	2	0	1	88	8	9	8	54	0	89	18	9	36	0	8	30		20180815 1830	1	LD	2	15	0	24	75	21	0	91	39
20181024 1930	1	LD	2	77	71	80	16	69	82	66	64		20180411 1900	1	LD	2	0	25	66	12	106	36	20	81	0	16	0	34	0	14	15		20180815 1900	1	LD	2	49	0	4	0	18	20	25	60
20181024 2000	1	LD	2	80	90	82	100	90	87	58	53		20180411 1930	1	LD	2	0	1	73	85	42	63	28	112	0	1	0	3	0	8	42		20180815 1930	1	LD	2	61	28	29	0	33	8	132	69
20181024 2030	0	LD	2	66	90	85	61	88	102	67	96		20180411 2000	1	LD	2	0	19	127	70	62	61	0	102	0	34	0	0	1	65	1		20180815 2000	1	LD	2	57	60	59	72	74	74	97	81
20181024 2100	0	LD	2	154	217	156	148	149	122	105	98		20180411 2030	0	LD	2	97	100	300	110	87	101	101	132	100	93	94	112	102	71	77		20180815 2030	0	LD	2	62	75	99	110	129	115	83	161
20181024 2130	0	LD	2	61	230	133	128	103	28	8	14		20180411 2100	0	LD	2	76	75	94	104	75	70	94	123	86	84	91	104	78	76	64		20180815 2100	0	LD	2	70	59	70	67	132	119	78	130
20181024 2200	0	LD	2	0	52	28	73	101	18	2	22		20180411 2130	0	LD	2	33	86	1	109	1	24	98	22	57	0	61	83	78	2	8		20180815 2130	0	LD	2	21	49	38	26	126	91	93	39
20181024 2230	0	LD	2	0	41	0	0	0	18	45	1		20180411 2200	0	LD	2	1	0	0	0	0	0	65	0	0	0	0	0	92	0	0		20180815 2200	0	LD	2	19	31	0	0	96	5	80	0
20181024 2300	0	LD	2	0	11	0	0	0	1	8	8		20180411 2230	0	LD	2	29	0	78	71	3	0	0	0	0	0	0	0	69	0	0		20180815 2230	0	LD	2	0	0	0	0	2	11	83	0
20181024 2330	0	LD	2	0	0	0	0	0	2	0	3		20180411 2300	0	LD	2	4	0	2	3	34	0	0	0	0	0	0	0	16	0	0		20180815 2300	0	LD	2	0	0	0	0	0	1	12	0
20181025 0000	0	LD	2	0	10	0	0	1	15	54	19		20180411 2330	0	LD	2	1	0	0	1	6	0	0	0	0	0	0	0	0	0	0		20180815 2330	0	LD	2	25	0	0	0	0	0	1	0
20181025 0030	0	LD	2	0	2	0	0	10	0	0	8		20180412 0000	0	LD	2	6	0	19	1	0	0	0	0	0	0	0	0	0	0	0		20180816 0000	0	LD	2	0	0	0	0	0	1	13	0
20181025 0100	0	LD	2	0	39	0	0	0	0	0	7		20180412 0030	0	LD	2	17	0	3	37	3	0	0	0	0	0	0	0	0	0	0		20180816 0030	0	LD	2	0	0	0	0	0	0	0	0
20181025 0130	0	LD	2	0	110	0	0	0	56	0	12		20180412 0100	0	LD	2	25	0	17	14	72	0	0	0	0	0	0	0	0	0	0		20180816 0100	0	LD	2	0	0	0	0	0	1	0	0
20181025 0200	0	LD	2	0	26	0	0	22	15	0	0		20180412 0130	0	LD	2	0	0	50	4	25	0	0	0	0	0	0	0	0	0	0		20180816 0130	0	LD	2	0	0	0	0	0	6	6	0
20181025 0230	0	LD	2	0	0	0	0	76	0	57	17		20180412 0200	0	LD	2	0	0	15	20	0	0	0	38	0	0	0	0	0	0	0		20180816 0200	0	LD	2	0	0	0	0	0	0	3	0
20181025 0300	0	LD	2	0	0	0	0	60	0	0	44		20180412 0230	0	LD	2	27	0	37	0	0	0	0	3	0	0	0	0	0	0	0		20180816 0230	0	LD	2	0	0	0	0	0	0	0	0
20181025 0330	0	LD	2	0	0	0	0	14	2	0	13		20180412 0300	0	LD	2	0	0	0	12	0	0	0	37	0	0	0	0	0	0	8		20180816 0300	0	LD	2	0	0	0	0	0	0	0	0
20181025 0400	0	LD	2	0	0	0	0	0	2	0	3		20180412 0330	0	LD	2	8	0	0	0	60	1	0	28	0	0	0	0	0	0	3		20180816 0330	0	LD	2	0	0	0	0	83	0	31	0
20181025 0430	0	LD	2	40	0	0	0	0	4	0	15		20180412 0400	0	LD	2	5	46	0	0	15	0	0	36	0	0	0	0	0	0	1		20180816 0400	0	LD	2	0	0	0	0	13	0	1	0
20181025 0500	0	LD	2	37	0	0	0	0	0	0	5		20180412 0430	0	LD	2	0	17	0	1	0	0	0	0	0	0	0	0	0	0	2		20180816 0430	0	LD	2	0	0	0	0	0	6	0	0
20181025 0530	0	LD	2	0	0	0	3	60	1	0	1		20180412 0500	0	LD	2	1	33	0	10	0	0	0	9	0	0	0	0	0	0	48		20180816 0500	0	LD	2	89	0	0	0	0	17	51	0
20181025 0600	0	LD	2	0	0	0	0	46	107	65	29		20180412 0530	0	LD	2	30	0	0	0	26	0	0	106	0	0	0	0	0	0	11		20180816 0530	0	LD	2	1	0	0	0	0	1	95	0
20181025 0630	0	LD	2	0	84	0	44	0	111	57	4		20180412 0600	0	LD	2	6	0	0	11	85	0	0	0	0	0	0	0	0	0	14		20180816 0600	0	LD	2	5	4	0	49	0	1	66	0
20181025 0700	0	LD	2	0	66	53	9	38	98	0	0		20180412 0630	0	LD	2	63	0	2	48	3	0	2	17	0	0	0	5	0	22	0		20180816 0630	0	LD	2	4	33	0	36	0	10	82	0
20181025 0730	0	LD	2	0	0	99	0	5	108	0	64		20180412 0700	0	LD	2	10	0	12	67	0	0	60	15	0	0	0	0	0	10	20		20180816 0700	0	LD	2	25	61	0	4	0	6	72	0
20181025 0800	0	LD	2	27	0	34	0	0	94	52	35		20180412 0730	0	LD	2	19	4	12	64	9	0	2	19	0	0	0	0	0	92	36		20180816 0730	0	LD	2	21	42	0	0	0	9	103	0
20181025 0830	1	LD	3	57	0	0	0	0	93	59	19		20180412 0800	0	LD	2	51	0	14	20	115	0	0	79	0	0	0	1	69	65	0		20180816 0800	0	LD	2	62	68	30	0	0	50	18	0
20181025 0900	1	LD	3	74	90	80	89	59	97	69	57		20180412 0830	1	LD	3	120	57	119	56	63	72	150	56	50	47	48	42	97	50	78		20180816 0830	1	LD	3	60	62	79	80	83	71	92	68
20181025 0930	1	LD	3	57	66	79	53	68	91	74	46		20180412 0900	1	LD	3	23	20	91	10	52	58	155	33	33	46	20	1	88	51	14		20180816 0900	1	LD	3	57	79	53	56	83	66	68	79
20181025 1000	1	LD	3	70	73	25	4	51	81	76	70		20180412 0930	1	LD	3	12	34	34	101	41	80	63	14	0	5	50	27	100	80	20		20180816 0930	1	LD	3	64	62	50	42	72	51	74	61
20181025 1030	1	LD	3	46	84	6	0	47	78	58	50		20180412 1000	1	LD	3	39	53	23	45	44	19	57	2	0	42	29	19	23	10	22		20180816 1000	1	LD	3	46	53	30	44	62	47	76	61
20181025 1100	1	LD	3	32	47	8	0	29	32	33	30		20180412 1030	1	LD	3	59	92	15	2	24	4	18	1	20	3	32	1	43	34	28		20180816 1030	1	LD	3	45	34	41	18	69	63	85	49
20181025 1130	1	LD	3	17	16	4	0	46	41	29	15		20180412 1100	1	LD	3	28	37	30	138	51	43	52	0	4	5	17	44	103	48	48		20180816 1100	1	LD	3	36	23	0	51	45	28	11	34
20181025 1200	1	LD	3	2	50	0	2	4	0	20	26		20180412 1130	1	LD	3	62	70	94	35	0	39	0	0	17	27	88	32	59	12	76		20180816 1130	1	LD	3	18	22	37	7	45	18	7	17
20181025 1230	1	LD	3	4	21	31	5	4	0	0	29		20180412 1200	1	LD	3	41	149	87	0	0	11	7	8	11	4	4	8	0	67	16		20180816 1200	1	LD	3	14	1	21	23	37	59	45	13
20181025 1300	1	LD	3	20	5	0	20	0	35	12	30		20180412 1230	1	LD	3	17	125	75	0	59	104	5	10	25	9	147	1	20	72	67		20180816 1230	1	LD	3	1	0	11	10	1	0	71	40
20181025 1330	1	LD	3	15	42	49	38	0	26	9	4		20180412 1300	1	LD	3	30	60	25	35	0	37	55	48	7	19	39	15	22	58	14		20180816 1300	1	LD	3	6	0	8	50	3	0	13	23
20181025 1400	1	LD	3	18	26	41	57	96	12	41	16		20180412 1330	1	LD	3	2	37	30	22	0	27	14	70	7	32	10	29	0	60	15		20180816 1330	1	LD	3	3	0	41	17	46	41	73	24
20181025 1430	1	LD	3	2	0	2	0	19	46	39	15		20180412 1400	1	LD	3	0	36	46	75	0	0	16	4	10	0	53	11	0	11	49		20180816 1400	1	LD	3	0	0	0	11	33	26	64	40
20181025 1500	1	LD	3	10	36	6	0	47	32	20	11		20180412 1430	1	LD	3	11	74	24	62	0	0	44	0	26	0	4	55	0	24	24		20180816 1430	1	LD	3	2	0	0	0	9	0	45	34
20181025 1530	1	LD	3	7	0	6	48	32	31	20	28		20180412 1500	1	LD	3	0	62	27	35	11	0	5	0	0	36	4	14	0	20	0		20180816 1500	1	LD	3	0	5	0	0	34	8	0	0
20181025 1600	1	LD	3	0	12	33	1	24	53	60	20		20180412 1530	1	LD	3	42	65	55	18	113	0	13	6	0	0	2	25	0	10	106		20180816 1530	1	LD	3	19	15	0	0	15	37	42	0
20181025 1630	1	LD	3	29	33	0	3	3	9	38	8		20180412 1600	1	LD	3	6	43	13	76	3	58	41	32	34	43	0	0	0	51	39		20180816 1600	1	LD	3	23	19	16	0	17	3	52	18
20181025 1700	1	LD	3	15	20	0	12	68	54	39	2		20180412 1630	1	LD	3	57	20	30	6	31	11	78	0	6	17	0	0	11	32	9		20180816 1630	1	LD	3	38	0	8	47	0	10	15	4
20181025 1730	1	LD	3	0	48	41	11	29	65	22	41		20180412 1700	1	LD	3	18	20	132	0	41	0	20	4	0	1	48	3	64	28	25		20180816 1700	1	LD	3	2	0	0	0	0	23	25	34
20181025 1800	1	LD	3	44	10	4	0	55	67	40	73		20180412 1730	1	LD	3	158	59	0	40	4	0	0	230	0	51	2	16	80	60	12		20180816 1730	1	LD	3	26	0	46	1	41	47	0	7
20181025 1830	1	LD	3	20	60	38	0	62	61	51	61		20180412 1800	1	LD	3	9	48	0	2	5	0	0	34	4	18	0	13	29	48	23		20180816 1800	1	LD	3	19	0	9	14	20	44	30	29
20181025 1900	1	LD	3	75	57	47	28	84	71	52	61		20180412 1830	1	LD	3	66	0	0	69	20	6	32	89	2	3	2	0	12	71	0		20180816 1830	1	LD	3	28	20	31	31	60	13	61	35
20181025 1930	1	LD	3	49	73	90	51	80	75	60	59		20180412 1900	1	LD	3	0	125	33	64	103	0	1	47	86	0	0	2	6	108	30		20180816 1900	1	LD	3	49	19	27	0	46	13	47	43
20181025 2000	1	LD	3	56	69	79	55	89	89	54	62		20180412 1930	1	LD	3	67	76	114	116	68	10	26	91	3	1	10	2	79	59	39		20180816 1930	1	LD	3	48	22	25	80	47	29	86	55
20181025 2030	0	LD	3	59	93	100	68	89	93	69	69		20180412 2000	1	LD	3	120	75	109	62	75	68	30	60	74	19	64	83	53	106	62		20180816 2000	1	LD	3	60	49	46	80	68	47	77	52
20181025 2100	0	LD	3	88	213	136	118	153	136	111	80		20180412 2030	0	LD	3	143	89	132	139	94	115	124	172	79	106	119	128	93	115	108		20180816 2030	0	LD	3	71	82	91	90	121	108	110	132
20181025 2130	0	LD	3	45	83	122	80	112	28	23	22		20180412 2100	0	LD	3	105	80	204	116	71	73	78	11	100	72	77	129	80	92	85		20180816 2100	0	LD	3	54	53	68	42	112	104	92	124
20181025 2200	0	LD	3	0	15	94	97	76	1	2	24		20180412 2130	0	LD	3	4	73	9	56	0	44	61	0	39	0	11	114	88	22	28		20180816 2130	0	LD	3	6	45	15	0	91	94	87	77
20181025 2230	0	LD	3	0	5	6	33	47	1	25	32		20180412 2200	0	LD	3	15	86	2	0	17	12	47	0	0	0	0	117	64	0	0		20180816 2200	0	LD	3	0	0	0	0	10	24	116	0
20181025 2300	0	LD	3	0	23	8	0	0	11	1	3		20180412 2230	0	LD	3	0	5	1	0	12	6	0	0	0	0	0	7	26	0	0		20180816 2230	0	LD	3	0	0	0	0	0	0	95	0
20181025 2330	0	LD	3	0	5	0	0	0	25	30	0		20180412 2300	0	LD	3	29	8	19	0	7	4	0	0	0	0	0	4	0	0	0		20180816 2300	0	LD	3	0	0	0	0	0	0	5	0
20181026 0000	0	LD	3	0	16	0	0	0	0	0	0		20180412 2330	0	LD	3	16	3	3	0	3	4	0	0	0	0	0	39	0	0	0		20180816 2330	0	LD	3	10	0	0	0	0	0	1	0
20181026 0030	0	LD	3	0	39	0	0	0	0	0	0		20180413 0000	0	LD	3	0	18	5	0	25	27	0	0	0	0	0	4	35	0	0		20180817 0000	0	LD	3	0	0	0	0	0	0	0	0
20181026 0100	0	LD	3	0	19	6	0	0	25	8	19		20180413 0030	0	LD	3	83	66	4	0	3	25	0	0	0	0	0	3	1	0	0		20180817 0030	0	LD	3	3	0	0	0	0	0	0	0
20181026 0130	0	LD	3	0	7	18	0	0	89	48	36		20180413 0100	0	LD	3	9	11	0	0	1	0	0	0	0	0	0	1	2	0	0		20180817 0100	0	LD	3	4	0	0	0	0	0	0	0
20181026 0200	0	LD	3	0	0	0	0	0	115	0	1		20180413 0130	0	LD	3	2	3	0	0	21	12	0	0	0	0	0	17	10	0	0		20180817 0130	0	LD	3	2	0	0	0	0	0	0	0
20181026 0230	0	LD	3	0	0	0	0	0	82	0	4		20180413 0200	0	LD	3	1	23	0	0	1	1	0	49	0	0	0	5	1	0	0		20180817 0200	0	LD	3	0	0	0	9	0	6	0	0
20181026 0300	0	LD	3	40	0	1	0	60	6	0	1		20180413 0230	0	LD	3	27	0	0	0	36	7	0	3	0	0	0	3	0	0	0		20180817 0230	0	LD	3	0	0	0	0	0	8	0	0
20181026 0330	0	LD	3	0	0	4	2	96	0	27	59		20180413 0300	0	LD	3	27	2	0	0	3	0	0	2	0	0	0	40	0	0	40		20180817 0300	0	LD	3	0	0	0	0	0	7	11	0
20181026 0400	0	LD	3	0	50	0	0	64	0	70	37		20180413 0330	0	LD	3	2	0	0	0	41	2	0	7	0	0	0	4	0	0	2		20180817 0330	0	LD	3	0	109	0	0	0	0	110	0
20181026 0430	0	LD	3	0	3	0	0	0	0	0	0		20180413 0400	0	LD	3	27	0	0	0	15	0	0	0	35	17	0	45	0	0	0		20180817 0400	0	LD	3	0	0	0	0	0	2	62	65
20181026 0500	0	LD	3	0	3	6	0	0	0	0	0		20180413 0430	0	LD	3	26	0	0	2	40	10	0	17	85	0	0	12	0	0	2		20180817 0430	0	LD	3	0	0	0	0	0	1	80	6
20181026 0530	0	LD	3	0	2	0	0	0	0	0	0		20180413 0500	0	LD	3	0	0	0	0	28	46	0	0	10	0	0	28	0	41	0		20180817 0500	0	LD	3	0	0	0	0	0	1	43	52
20181026 0600	0	LD	3	0	0	8	0	0	8	0	0		20180413 0530	0	LD	3	0	0	0	0	0	21	0	27	6	0	2	12	0	1	52		20180817 0530	0	LD	3	0	0	0	0	0	10	66	0
20181026 0630	0	LD	3	0	1	1	4	0	93	56	0		20180413 0600	0	LD	3	14	0	13	0	0	0	0	77	66	0	22	0	19	5	72		20180817 0600	0	LD	3	56	0	1	0	0	0	0	0
20181026 0700	0	LD	3	0	71	31	9	0	88	65	0		20180413 0630	0	LD	3	114	0	87	0	0	0	0	0	3	0	13	7	91	2	53		20180817 0630	0	LD	3	10	0	0	35	0	0	0	0
20181026 0730	0	LD	3	0	60	60	0	0	27	61	0		20180413 0700	0	LD	3	17	0	0	1	0	0	0	56	42	0	29	34	49	13	38		20180817 0700	0	LD	3	2	0	1	0	0	1	59	0
20181026 0800	0	LD	3	0	20	58	10	0	0	15	22		20180413 0730	0	LD	3	23	0	0	71	106	0	17	1	0	0	18	0	12	0	0		20180817 0730	0	LD	3	9	0	11	0	0	0	87	0
20181026 0830	1	6h delay		59	1	57	11	72	0	54	63		20180413 0800	0	LD	3	73	0	0	96	55	0	52	0	118	0	1	0	0	32	36		20180817 0800	0	LD	3	69	0	29	0	0	0	108	38
20181026 0900	1	6h delay		80	81	78	88	61	100	80	56		20180413 0830	0	6h delay		22	0	129	59	69	12	13	14	62	0	17	128	0	92	58		20180817 0830	0	6h delay		10	41	25	0	0	47	72	63
20181026 0930	1	6h delay		49	66	65	34	65	90	61	58		20180413 0900	0	6h delay		3	0	52	61	1	39	0	72	81	0	0	86	0	45	15		20180817 0900	0	6h delay		86	72	67	0	40	94	67	31
20181026 1000	1	6h delay		58	64	8	24	59	74	61	53		20180413 0930	0	6h delay		59	84	2	40	33	37	32	10	4	0	0	104	17	15	42		20180817 0930	0	6h delay		47	64	22	0	74	46	90	69
20181026 1030	1	6h delay		64	65	7	0	50	26	2	59		20180413 1000	0	6h delay		40	13	7	24	16	32	30	15	2	41	141	99	80	37	7		20180817 1000	0	6h delay		31	41	29	1	61	16	51	22
20181026 1100	1	6h delay		43	18	18	0	14	12	33	43		20180413 1030	0	6h delay		0	22	0	0	20	60	0	28	36	43	71	0	17	19	28		20180817 1030	0	6h delay		30	6	0	97	44	14	5	0
20181026 1130	1	6h delay		29	9	34	8	17	40	24	33		20180413 1100	0	6h delay		19	2	0	0	38	16	0	0	72	15	8	16	2	36	8		20180817 1100	0	6h delay		21	0	0	14	37	31	13	0
20181026 1200	1	6h delay		5	16	30	23	9	45	16	7		20180413 1130	0	6h delay		20	0	0	35	4	2	37	61	5	67	0	52	4	16	2		20180817 1130	0	6h delay		23	0	0	0	10	16	17	12
20181026 1230	1	6h delay		9	9	19	19	3	43	3	34		20180413 1200	0	6h delay		0	0	70	0	14	63	0	39	99	29	57	20	0	16	54		20180817 1200	0	6h delay		0	0	2	0	0	34	1	28
20181026 1300	1	6h delay		5	38	3	14	24	48	12	33		20180413 1230	0	6h delay		0	0	39	4	26	78	16	3	47	20	36	0	0	0	14		20180817 1230	0	6h delay		75	0	134	43	36	27	13	0
20181026 1330	1	6h delay		0	36	19	14	27	75	37	18		20180413 1300	0	6h delay		0	0	17	29	2	25	44	23	0	0	14	0	0	0	13		20180817 1300	0	6h delay		0	22	27	27	21	40	122	0
20181026 1400	1	6h delay		0	17	49	4	47	33	18	17		20180413 1330	0	6h delay		41	28	8	0	9	11	0	0	37	0	0	43	0	0	52		20180817 1330	0	6h delay		16	44	0	33	78	47	79	35
20181026 1430	1	TC1	1	14	4	0	61	24	44	36	35		20180413 1400	0	6h delay		34	17	0	23	20	28	42	15	47	44	10	38	0	53	3		20180817 1400	0	6h delay		1	28	35	6	38	0	34	28
20181026 1500	1	TC1	1	8	38	0	0	39	40	50	5		20180413 1430	1	TC1	1	0	30	0	56	9	0	14	23	0	0	63	0	0	50	0		20180817 1430	1	TC1	1	20	0	0	0	10	44	62	37
20181026 1530	1	TC1	1	1	30	37	0	7	36	39	49		20180413 1500	1	TC1	1	26	25	0	0	21	8	48	0	30	0	13	27	74	54	33		20180817 1500	1	TC1	1	8	11	13	25	24	34	24	32
20181026 1600	1	TC1	1	48	8	4	0	10	44	15	51		20180413 1530	1	TC1	1	51	17	19	41	17	43	48	50	2	29	102	59	3	14	22		20180817 1530	1	TC1	1	22	8	27	0	31	28	35	43
20181026 1630	1	TC1	1	7	56	5	0	74	93	10	26		20180413 1600	1	TC1	1	17	15	39	35	42	20	9	0	113	31	39	59	51	119	37		20180817 1600	1	TC1	1	37	28	0	11	14	36	63	31
20181026 1700	1	TC1	1	72	17	27	81	64	65	43	4		20180413 1630	1	TC1	1	56	47	33	22	49	29	14	16	21	0	59	49	17	19	48		20180817 1630	1	TC1	1	102	63	0	14	52	5	43	39
20181026 1730	1	TC1	1	37	28	0	9	46	45	29	53		20180413 1700	1	TC1	1	39	57	37	68	24	38	47	24	37	51	0	0	30	47	28		20180817 1700	1	TC1	1	71	62	36	7	65	46	73	51
20181026 1800	1	TC1	1	17	21	32	0	62	50	45	60		20180413 1730	1	TC1	1	57	80	16	31	22	26	38	23	28	23	60	64	12	57	28		20180817 1730	1	TC1	1	52	45	75	45	35	41	42	49
20181026 1830	1	TC1	1	29	38	40	17	76	55	69	62		20180413 1800	1	TC1	1	35	59	0	38	45	27	30	26	40	5	33	49	49	62	51		20180817 1800	1	TC1	1	67	38	48	37	67	49	36	57
20181026 1900	1	TC1	1	41	44	65	31	80	69	50	76		20180413 1830	1	TC1	1	95	1	0	27	54	32	44	37	7	27	35	65	27	37	57		20180817 1830	1	TC1	1	55	44	35	5	69	44	72	55
20181026 1930	1	TC1	1	31	72	63	39	80	75	58	70		20180413 1900	1	TC1	1	66	98	3	36	25	16	28	46	7	0	73	38	18	35	57		20180817 1900	1	TC1	1	51	26	53	0	55	75	86	50
20181026 2000	1	TC1	1	51	61	80	72	77	80	50	68		20180413 1930	1	TC1	1	69	34	0	43	11	30	46	10	0	0	53	106	61	40	52		20180817 1930	1	TC1	1	47	27	38	36	61	70	81	63
20181026 2030	1	TC1	1	41	75	89	68	83	92	52	35		20180413 2000	1	TC1	1	45	11	4	42	11	34	26	32	30	45	33	58	27	76	42		20180817 2000	1	TC1	1	70	40	68	27	59	79	69	76
20181026 2100	1	TC1	1	68	157	123	107	111	156	118	79		20180413 2030	1	TC1	1	6	69	0	48	0	24	25	54	4	0	13	88	53	81	64		20180817 2030	1	TC1	1	81	53	67	0	74	76	71	87
20181026 2130	0	TC1	1	41	32	107	78	92	37	5	20		20180413 2100	1	TC1	1	0	53	1	19	0	41	11	21	6	0	0	111	71	64	56		20180817 2100	1	TC1	1	46	35	58	0	74	74	80	73
20181026 2200	0	TC1	1	25	21	48	71	67	3	12	21		20180413 2130	1	TC1	1	0	54	0	0	0	2	6	0	0	0	0	61	60	85	21		20180817 2130	1	TC1	1	47	37	74	0	72	97	63	52
20181026 2230	0	TC1	1	2	38	0	49	6	38	36	0		20180413 2200	1	TC1	1	0	58	0	0	0	0	14	0	89	0	0	1	6	0	0		20180817 2200	1	TC1	1	34	0	40	0	33	88	64	0
20181026 2300	0	TC1	1	0	32	8	0	0	20	1	0		20180413 2230	1	TC1	1	0	45	0	0	0	0	24	0	36	0	0	35	0	0	0		20180817 2230	1	TC1	1	18	0	0	23	0	70	59	0
20181026 2330	0	TC1	1	0	4	22	0	0	0	14	0		20180413 2300	1	TC1	1	0	2	0	0	0	0	0	0	5	71	0	0	0	0	0		20180817 2300	1	TC1	1	0	0	0	47	0	0	48	0
20181027 0000	0	TC1	1	0	0	0	0	0	17	27	3		20180413 2330	1	TC1	1	0	4	0	0	0	0	0	0	4	0	0	1	0	0	0		20180817 2330	1	TC1	1	0	0	0	0	0	5	9	0
20181027 0030	0	TC1	1	0	2	0	4	0	26	6	16		20180414 0000	1	TC1	1	4	1	0	0	0	0	0	0	18	0	0	0	0	0	0		20180818 0000	1	TC1	1	0	0	0	0	0	2	0	0
20181027 0100	0	TC1	1	0	9	11	0	6	0	0	0		20180414 0030	1	TC1	1	0	1	0	0	0	0	0	0	2	0	0	1	0	0	0		20180818 0030	1	TC1	1	0	0	0	0	0	0	0	0
20181027 0130	0	TC1	1	0	0	0	0	0	0	0	0		20180414 0100	1	TC1	1	0	15	0	0	0	0	0	0	0	0	2	28	0	0	0		20180818 0100	1	TC1	1	0	0	0	0	0	0	0	0
20181027 0200	0	TC1	1	0	16	3	0	0	0	0	0		20180414 0130	1	TC1	1	0	21	0	0	0	32	0	0	1	0	0	5	0	0	1		20180818 0130	1	TC1	1	0	0	0	0	0	0	0	0
20181027 0230	0	TC1	1	0	4	45	0	0	8	15	0		20180414 0200	1	TC1	1	0	65	18	0	0	6	0	0	0	1	0	62	0	13	24		20180818 0200	1	TC1	1	0	0	0	0	0	0	0	0
20181027 0300	0	TC1	1	0	106	26	0	0	0	0	3		20180414 0230	0	TC1	1	11	0	0	0	0	1	0	0	0	0	0	2	0	3	2		20180818 0230	0	TC1	1	0	0	0	0	0	1	0	0
20181027 0330	0	TC1	1	0	2	59	0	0	0	4	7		20180414 0300	0	TC1	1	3	1	0	0	0	1	0	0	0	0	0	33	0	1	5		20180818 0300	0	TC1	1	0	0	0	0	0	0	0	0
20181027 0400	0	TC1	1	0	11	0	0	0	0	0	21		20180414 0330	0	TC1	1	36	2	0	0	0	1	0	0	0	20	0	0	0	4	0		20180818 0330	0	TC1	1	0	0	0	0	0	4	15	0
20181027 0430	0	TC1	1	0	4	0	0	0	47	0	8		20180414 0400	0	TC1	1	0	76	0	0	0	30	0	0	0	59	0	0	0	75	3		20180818 0400	0	TC1	1	0	0	0	0	0	1	50	0
20181027 0500	0	TC1	1	0	18	0	0	0	83	55	20		20180414 0430	0	TC1	1	14	1	0	0	0	0	0	0	0	1	0	10	0	58	4		20180818 0430	0	TC1	1	0	0	0	0	0	0	1	0
20181027 0530	0	TC1	1	0	6	0	0	34	87	58	0		20180414 0500	0	TC1	1	45	2	0	0	0	0	0	0	0	0	0	21	0	20	1		20180818 0500	0	TC1	1	0	0	0	0	0	32	0	0
20181027 0600	0	TC1	1	0	15	0	0	89	8	39	77		20180414 0530	0	TC1	1	0	1	0	0	0	9	0	0	0	3	0	1	0	0	30		20180818 0530	0	TC1	1	0	0	0	27	0	0	16	0
20181027 0630	0	TC1	1	0	0	0	0	55	0	0	25		20180414 0600	0	TC1	1	0	1	0	0	0	4	0	0	0	0	0	1	48	2	4		20180818 0600	0	TC1	1	0	0	0	0	0	10	59	0
20181027 0700	0	TC1	1	0	0	1	9	44	0	0	0		20180414 0630	0	TC1	1	0	43	0	0	6	39	0	21	19	1	0	20	3	0	12		20180818 0630	0	TC1	1	0	0	0	0	7	0	12	0
20181027 0730	0	TC1	1	0	18	0	0	0	0	0	0		20180414 0700	0	TC1	1	0	0	0	0	32	2	0	54	0	37	0	4	6	0	30		20180818 0700	0	TC1	1	0	0	0	0	0	0	0	0
20181027 0800	0	TC1	1	60	76	12	0	0	0	64	53		20180414 0730	0	TC1	1	0	0	0	0	31	4	0	30	0	0	0	1	32	44	0		20180818 0730	0	TC1	1	0	0	0	0	4	29	1	0
20181027 0830	0	TC1	1	49	49	0	0	0	0	39	53		20180414 0800	0	TC1	1	0	0	0	0	0	27	0	7	37	16	0	121	138	40	23		20180818 0800	0	TC1	1	0	0	0	0	17	0	0	0
20181027 0900	0	TC1	1	52	34	46	0	5	0	61	0		20180414 0830	0	TC1	1	0	0	0	89	26	41	0	2	0	0	0	1	2	80	38		20180818 0830	0	TC1	1	0	0	0	0	3	0	0	0
20181027 0930	0	TC1	1	0	45	68	65	88	69	34	25		20180414 0900	0	TC1	1	0	0	0	58	35	0	0	2	0	43	0	1	10	7	0		20180818 0900	0	TC1	1	0	0	0	0	0	0	57	0
20181027 1000	0	TC1	1	42	26	64	57	63	103	0	45		20180414 0930	0	TC1	1	0	0	0	14	0	1	0	90	0	1	0	12	4	8	0		20180818 0930	0	TC1	1	0	0	0	0	49	0	83	0
20181027 1030	0	TC1	1	32	0	8	34	40	73	37	0		20180414 1000	0	TC1	1	0	0	0	6	0	32	6	117	13	0	113	20	14	3	96		20180818 1000	0	TC1	1	0	0	0	0	0	9	69	0
20181027 1100	0	TC1	1	18	88	15	0	28	52	37	16		20180414 1030	0	TC1	1	0	0	0	27	0	0	65	0	0	2	10	0	46	27	42		20180818 1030	0	TC1	1	0	0	0	0	0	0	0	0
20181027 1130	0	TC1	1	7	14	42	0	50	0	31	37		20180414 1100	0	TC1	1	16	37	0	83	38	0	0	127	0	44	0	0	8	28	20		20180818 1100	0	TC1	1	0	0	0	0	0	1	0	0
20181027 1200	0	TC1	1	7	54	45	0	31	61	46	39		20180414 1130	0	TC1	1	39	12	0	0	106	3	9	64	0	0	0	44	0	30	27		20180818 1130	0	TC1	1	0	0	0	0	0	0	0	0
20181027 1230	0	TC1	1	39	26	24	30	0	59	44	0		20180414 1200	0	TC1	1	38	0	0	0	1	45	5	0	0	0	104	0	0	2	20		20180818 1200	0	TC1	1	0	0	0	0	0	107	0	0
20181027 1300	0	TC1	1	2	0	6	13	0	41	0	15		20180414 1230	0	TC1	1	76	0	0	0	0	3	0	0	107	0	23	0	0	58	32		20180818 1230	0	TC1	1	0	0	0	0	37	27	60	0
20181027 1330	0	TC1	1	37	0	4	3	0	0	19	28		20180414 1300	0	TC1	1	13	6	0	0	20	0	24	0	145	5	30	0	0	57	23		20180818 1300	0	TC1	1	0	0	0	0	24	47	50	10
20181027 1400	0	TC1	1	0	57	3	5	27	0	45	0		20180414 1330	0	TC1	1	47	0	0	12	21	0	2	0	15	0	28	0	1	42	28		20180818 1330	0	TC1	1	0	0	14	56	36	13	40	26
20181027 1430	1	TC1	2	26	0	40	0	78	69	17	0		20180414 1400	0	TC1	1	10	0	0	40	49	0	0	0	2	0	48	0	0	0	4		20180818 1400	0	TC1	1	0	34	23	0	2	0	37	34
20181027 1500	1	TC1	2	0	51	2	10	99	77	34	53		20180414 1430	1	TC1	2	10	11	60	73	62	41	16	26	100	49	35	177	53	72	69		20180818 1430	1	TC1	2	28	17	8	47	0	11	108	37
20181027 1530	1	TC1	2	0	65	0	3	103	63	21	68		20180414 1500	1	TC1	2	30	27	46	67	50	24	34	1	16	27	50	65	54	48	31		20180818 1500	1	TC1	2	29	24	0	16	0	52	73	41
20181027 1600	1	TC1	2	55	28	24	59	67	61	71	47		20180414 1530	1	TC1	2	55	15	48	70	28	32	52	10	61	26	20	7	19	17	33		20180818 1530	1	TC1	2	8	8	0	22	0	30	66	13
20181027 1630	1	TC1	2	20	28	68	59	68	46	48	39		20180414 1600	1	TC1	2	75	0	1	21	31	43	26	105	54	37	32	20	5	49	16		20180818 1600	1	TC1	2	43	33	12	30	32	40	71	36
20181027 1700	1	TC1	2	0	38	55	50	52	68	53	43		20180414 1630	1	TC1	2	70	21	0	36	24	43	15	73	10	35	51	25	34	31	34		20180818 1630	1	TC1	2	31	45	72	19	69	33	58	47
20181027 1730	1	TC1	2	48	46	64	24	41	71	23	35		20180414 1700	1	TC1	2	54	70	57	35	44	31	44	2	22	48	61	111	25	44	46		20180818 1700	1	TC1	2	23	39	48	56	39	56	63	34
20181027 1800	1	TC1	2	49	46	49	44	0	65	28	72		20180414 1730	1	TC1	2	31	59	71	39	19	34	62	58	2	24	39	13	34	47	52		20180818 1730	1	TC1	2	12	33	55	25	62	51	80	51
20181027 1830	1	TC1	2	62	52	54	40	35	66	43	41		20180414 1800	1	TC1	2	19	53	40	34	57	34	51	88	70	17	44	56	16	40	52		20180818 1800	1	TC1	2	46	34	57	9	44	55	86	44
20181027 1900	1	TC1	2	33	41	56	46	94	71	37	33		20180414 1830	1	TC1	2	38	31	50	39	43	44	29	34	18	36	35	44	0	39	41		20180818 1830	1	TC1	2	44	24	40	0	50	41	82	61
20181027 1930	1	TC1	2	40	66	59	42	71	70	34	46		20180414 1900	1	TC1	2	21	34	4	77	38	41	39	43	22	24	35	75	12	44	59		20180818 1900	1	TC1	2	38	35	44	0	57	49	68	63
20181027 2000	1	TC1	2	36	71	56	31	71	81	16	39		20180414 1930	1	TC1	2	5	37	0	60	36	38	3	11	2	8	50	9	63	38	41		20180818 1930	1	TC1	2	36	27	46	100	64	62	69	57
20181027 2030	1	TC1	2	56	43	58	25	85	51	30	43		20180414 2000	1	TC1	2	0	63	28	53	22	47	26	0	0	0	16	0	59	55	45		20180818 2000	1	TC1	2	43	28	52	34	83	65	67	57
20181027 2100	1	TC1	2	38	43	49	0	62	32	0	53		20180414 2030	1	TC1	2	0	58	0	77	0	17	2	0	0	0	0	0	58	54	39		20180818 2030	1	TC1	2	38	27	45	27	68	59	57	63
20181027 2130	1	TC1	2	39	69	57	41	76	7	4	46		20180414 2100	1	TC1	2	0	5	0	4	0	0	9	0	2	0	0	0	53	19	34		20180818 2100	1	TC1	2	40	21	46	27	70	120	68	70
20181027 2200	1	TC1	2	28	33	41	1	43	65	6	33		20180414 2130	1	TC1	2	0	4	0	0	0	0	0	0	0	55	0	0	25	0	13		20180818 2130	1	TC1	2	38	30	45	0	62	67	65	43
20181027 2230	1	TC1	2	43	0	2	0	0	74	0	26		20180414 2200	1	TC1	2	0	0	0	0	0	0	32	0	0	0	0	0	0	0	0		20180818 2200	1	TC1	2	36	19	48	0	64	83	58	6
20181027 2300	1	TC1	2	25	0	2	0	0	62	48	7		20180414 2230	1	TC1	2	0	1	0	0	0	0	0	0	0	3	0	0	0	0	0		20180818 2230	1	TC1	2	34	7	10	0	46	68	40	0
20181027 2330	1	TC1	2	0	0	0	0	0	4	0	37		20180414 2300	1	TC1	2	0	2	0	0	0	20	10	0	0	0	0	0	0	0	0		20180818 2300	1	TC1	2	17	1	0	0	0	62	33	0
20181028 0000	1	TC1	2	0	0	1	0	0	8	0	12		20180414 2330	1	TC1	2	0	0	0	0	0	4	0	0	0	0	0	0	0	0	0		20180818 2330	1	TC1	2	0	3	0	0	0	0	14	0
20181028 0030	1	TC1	2	0	0	1	0	0	45	0	18		20180415 0000	1	TC1	2	0	35	0	0	0	11	0	0	12	0	0	0	0	0	0		20180819 0000	1	TC1	2	0	0	0	0	0	0	3	0
20181028 0100	1	TC1	2	0	0	1	0	0	76	5	0		20180415 0030	1	TC1	2	4	114	0	0	0	7	0	0	12	32	0	0	0	0	0		20180819 0030	1	TC1	2	0	1	0	0	0	0	2	29
20181028 0130	1	TC1	2	0	12	11	0	0	39	1	0		20180415 0100	1	TC1	2	0	2	0	0	0	10	0	0	2	0	25	0	0	0	0		20180819 0100	1	TC1	2	0	1	0	0	0	0	59	0
20181028 0200	1	TC1	2	0	70	0	0	0	0	31	0		20180415 0130	1	TC1	2	0	3	0	0	0	56	0	0	6	0	40	0	0	1	0		20180819 0130	1	TC1	2	0	0	0	31	0	0	9	0
20181028 0230	0	TC1	2	0	79	13	0	65	7	0	0		20180415 0200	1	TC1	2	0	50	0	0	0	57	0	0	1	44	4	0	0	23	0		20180819 0200	1	TC1	2	0	7	0	17	0	0	57	0
20181028 0300	0	TC1	2	51	54	0	0	24	87	0	2		20180415 0230	0	TC1	2	0	0	0	0	0	26	0	0	4	0	32	0	0	7	0		20180819 0230	0	TC1	2	0	0	0	0	0	0	40	0
20181028 0330	0	TC1	2	0	0	0	0	0	44	0	0		20180415 0300	0	TC1	2	0	0	0	0	0	0	0	0	0	0	0	0	0	1	0		20180819 0300	0	TC1	2	0	0	0	0	0	0	0	0
20181028 0400	0	TC1	2	0	0	0	0	0	0	0	0		20180415 0330	0	TC1	2	0	0	0	0	0	1	0	0	0	6	0	0	0	1	0		20180819 0330	0	TC1	2	0	0	0	0	0	0	14	0
20181028 0430	0	TC1	2	0	0	0	0	0	0	0	0		20180415 0400	0	TC1	2	0	0	0	0	0	1	0	0	0	0	8	0	0	0	0		20180819 0400	0	TC1	2	0	0	0	0	0	0	1	0
20181028 0500	0	TC1	2	0	0	0	0	0	0	0	0		20180415 0430	0	TC1	2	0	0	0	0	0	1	0	0	0	1	0	0	0	0	0		20180819 0430	0	TC1	2	0	0	0	0	0	0	0	0
20181028 0530	0	TC1	2	0	0	0	0	0	0	0	0		20180415 0500	0	TC1	2	0	9	0	0	0	8	0	0	0	38	6	0	0	2	0		20180819 0500	0	TC1	2	0	0	0	0	0	0	0	0
20181028 0600	0	TC1	2	0	0	0	0	0	0	0	0		20180415 0530	0	TC1	2	0	0	0	0	0	2	0	0	0	0	61	0	0	35	0		20180819 0530	0	TC1	2	0	0	0	0	0	0	2	0
20181028 0630	0	TC1	2	28	0	3	0	0	0	7	0		20180415 0600	0	TC1	2	0	0	0	0	0	4	0	0	0	0	0	0	0	1	0		20180819 0600	0	TC1	2	0	0	0	0	0	0	19	0
20181028 0700	0	TC1	2	33	0	0	0	0	0	41	0		20180415 0630	0	TC1	2	0	0	0	5	0	26	0	0	0	40	8	0	0	110	0		20180819 0630	0	TC1	2	0	9	0	0	0	0	0	0
20181028 0730	0	TC1	2	23	42	0	0	0	0	0	0		20180415 0700	0	TC1	2	0	0	0	128	13	39	0	0	0	0	13	0	0	1	0		20180819 0700	0	TC1	2	0	18	0	0	0	0	32	0
20181028 0800	0	TC1	2	26	24	0	0	10	0	43	24		20180415 0730	0	TC1	2	0	44	0	95	55	0	0	0	0	44	6	0	0	2	0		20180819 0730	0	TC1	2	0	0	0	0	0	0	1	0
20181028 0830	0	TC1	2	30	12	0	0	0	0	80	9		20180415 0800	0	TC1	2	0	0	0	49	15	15	0	0	0	2	87	0	0	94	27		20180819 0800	0	TC1	2	0	0	0	0	0	0	26	0
20181028 0900	0	TC1	2	0	5	0	3	0	0	0	0		20180415 0830	0	TC1	2	0	43	0	5	11	134	0	0	7	0	6	0	0	81	50		20180819 0830	0	TC1	2	0	5	0	0	0	0	89	0
20181028 0930	0	TC1	2	0	34	2	0	0	44	0	0		20180415 0900	0	TC1	2	0	0	0	0	0	28	0	0	149	0	2	0	0	78	8		20180819 0900	0	TC1	2	0	0	0	0	0	0	38	0
20181028 1000	0	TC1	2	0	0	0	0	0	55	32	0		20180415 0930	0	TC1	2	0	27	0	0	0	0	0	92	160	68	34	0	0	38	74		20180819 0930	0	TC1	2	0	0	0	0	0	0	34	0
20181028 1030	0	TC1	2	52	0	0	0	0	22	0	0		20180415 1000	0	TC1	2	51	32	0	0	0	0	14	189	0	0	64	0	4	2	36		20180819 1000	0	TC1	2	0	0	0	0	0	0	32	2
20181028 1100	0	TC1	2	4	0	10	0	0	0	12	0		20180415 1030	0	TC1	2	0	0	2	0	0	0	9	0	0	0	1	0	0	3	2		20180819 1030	0	TC1	2	0	0	0	0	0	0	7	0
20181028 1130	0	TC1	2	2	1	33	0	0	0	33	0		20180415 1100	0	TC1	2	0	27	2	0	0	0	0	0	0	0	2	0	0	3	20		20180819 1100	0	TC1	2	0	0	0	0	0	0	0	0
20181028 1200	0	TC1	2	0	73	51	0	0	0	8	42		20180415 1130	0	TC1	2	0	12	0	0	0	0	10	0	0	1	2	126	0	3	12		20180819 1130	0	TC1	2	0	0	0	0	0	0	0	0
20181028 1230	0	TC1	2	30	18	0	23	48	0	63	6		20180415 1200	0	TC1	2	0	5	0	34	0	0	0	0	0	0	0	3	0	4	2		20180819 1200	0	TC1	2	0	0	0	15	43	18	0	0
20181028 1300	0	TC1	2	0	0	0	10	0	0	0	0		20180415 1230	0	TC1	2	0	2	0	53	0	0	0	135	0	40	58	76	10	4	2		20180819 1230	0	TC1	2	0	32	0	24	51	84	0	37
20181028 1330	0	TC1	2	0	0	0	17	0	0	0	0		20180415 1300	0	TC1	2	0	74	0	0	38	0	4	23	2	0	0	0	3	21	6		20180819 1300	0	TC1	2	0	9	0	0	6	7	0	33
20181028 1400	0	TC1	2	0	0	0	2	0	0	16	0		20180415 1330	0	TC1	2	0	5	48	0	14	0	25	0	0	0	34	0	1	0	13		20180819 1330	0	TC1	2	0	0	0	0	0	0	0	2
20181028 1430	1	TC1	3	0	23	8	11	0	0	31	16		20180415 1400	0	TC1	2	8	47	36	0	72	0	0	0	27	20	17	0	60	0	52		20180819 1400	0	TC1	2	0	0	34	0	0	3	6	0
20181028 1500	1	TC1	3	46	45	34	39	48	73	46	40		20180415 1430	1	TC1	3	72	85	46	61	68	47	13	29	119	96	24	40	129	68	53		20180819 1430	1	TC1	3	46	0	21	62	36	79	84	50
20181028 1530	1	TC1	3	3	41	15	11	55	83	66	24		20180415 1500	1	TC1	3	48	23	31	61	26	54	11	119	73	61	10	53	48	97	29		20180819 1500	1	TC1	3	27	0	13	34	0	18	52	19
20181028 1600	1	TC1	3	0	28	17	2	52	55	43	3		20180415 1530	1	TC1	3	55	0	32	46	21	59	22	29	36	4	31	76	1	3	28		20180819 1530	1	TC1	3	30	0	4	6	0	54	24	24
20181028 1630	1	TC1	3	1	33	13	42	58	63	43	48		20180415 1600	1	TC1	3	66	50	37	30	16	73	33	28	5	31	51	67	0	4	46		20180819 1600	1	TC1	3	60	11	18	0	26	42	35	30
20181028 1700	1	TC1	3	40	50	50	42	57	51	42	42		20180415 1630	1	TC1	3	72	64	27	43	41	27	50	93	41	46	51	65	0	72	40		20180819 1630	1	TC1	3	47	61	51	0	70	43	68	48
20181028 1730	1	TC1	3	35	36	27	31	88	48	18	31		20180415 1700	1	TC1	3	50	28	29	4	48	27	40	54	0	47	59	35	38	57	54		20180819 1700	1	TC1	3	35	46	42	0	55	42	62	42
20181028 1800	1	TC1	3	22	78	20	29	66	49	5	37		20180415 1730	1	TC1	3	46	40	36	36	30	41	35	29	0	53	57	81	64	98	45		20180819 1730	1	TC1	3	30	51	51	35	83	48	85	45
20181028 1830	1	TC1	3	24	35	60	34	60	56	54	21		20180415 1800	1	TC1	3	31	28	30	42	35	33	25	27	0	39	80	55	27	40	43		20180819 1800	1	TC1	3	38	43	26	50	37	65	50	53
20181028 1900	1	TC1	3	30	32	51	23	64	59	38	25		20180415 1830	1	TC1	3	36	26	0	60	30	32	20	19	0	22	54	53	53	36	46		20180819 1830	1	TC1	3	38	40	59	33	55	55	52	55
20181028 1930	1	TC1	3	12	43	39	28	72	53	58	26		20180415 1900	1	TC1	3	125	39	0	98	34	37	24	22	19	5	55	63	47	79	37		20180819 1900	1	TC1	3	29	34	44	21	54	43	61	42
20181028 2000	1	TC1	3	28	69	43	15	66	57	45	34		20180415 1930	1	TC1	3	50	33	0	35	23	26	21	2	94	0	30	43	60	46	50		20180819 1930	1	TC1	3	40	38	59	29	59	59	53	43
20181028 2030	1	TC1	3	39	43	48	18	77	43	79	26		20180415 2000	1	TC1	3	21	60	0	53	3	29	31	0	1	0	1	21	44	29	43		20180819 2000	1	TC1	3	33	29	60	40	57	55	51	50
20181028 2100	1	TC1	3	25	50	47	11	90	23	44	36		20180415 2030	1	TC1	3	18	23	0	45	8	0	25	0	0	0	0	0	8	0	24		20180819 2030	1	TC1	3	41	55	8	3	60	52	73	66
20181028 2130	1	TC1	3	31	43	23	20	43	0	6	26		20180415 2100	1	TC1	3	0	23	0	26	0	0	1	0	0	11	0	0	0	0	0		20180819 2100	1	TC1	3	43	47	0	0	60	56	79	54
20181028 2200	1	TC1	3	42	41	0	25	58	61	0	17		20180415 2130	1	TC1	3	0	0	0	0	0	0	0	0	0	0	0	0	0	0	0		20180819 2130	1	TC1	3	41	48	0	0	63	49	46	58
20181028 2230	1	TC1	3	28	2	0	9	35	64	0	4		20180415 2200	1	TC1	3	0	0	0	0	0	0	0	0	0	0	0	0	0	0	0		20180819 2200	1	TC1	3	32	31	8	30	68	55	68	41
20181028 2300	1	TC1	3	18	0	8	0	0	54	0	0		20180415 2230	1	TC1	3	0	0	0	0	0	0	8	0	0	0	0	0	0	0	0		20180819 2230	1	TC1	3	58	18	73	36	63	82	69	20
20181028 2330	1	TC1	3	10	4	48	0	0	37	13	11		20180415 2300	1	TC1	3	0	0	0	0	0	0	22	0	24	0	0	0	40	0	0		20180819 2300	1	TC1	3	36	0	12	0	13	57	35	0
20181029 0000	1	TC1	3	6	50	25	0	0	0	0	0		20180415 2330	1	TC1	3	0	0	0	0	0	0	0	0	1	0	0	0	6	0	8		20180819 2330	1	TC1	3	9	0	0	0	0	50	54	0
20181029 0030	1	TC1	3	2	22	0	0	0	0	17	17		20180416 0000	1	TC1	3	6	0	0	0	0	0	0	0	29	1	0	31	7	0	6		20180820 0000	1	TC1	3	0	0	0	0	0	24	0	0
20181029 0100	1	TC1	3	0	53	0	0	0	0	1	0		20180416 0030	1	TC1	3	17	0	0	0	0	4	8	0	37	0	0	0	58	0	21		20180820 0030	1	TC1	3	0	0	0	0	0	0	0	0
20181029 0130	1	TC1	3	0	10	0	0	0	8	0	0		20180416 0100	1	TC1	3	8	0	9	0	0	41	0	0	0	0	0	0	21	0	0		20180820 0100	1	TC1	3	1	0	0	0	0	0	0	0
20181029 0200	1	TC1	3	0	0	0	0	0	0	0	0		20180416 0130	1	TC1	3	0	0	0	0	0	2	0	0	0	0	0	0	0	0	3		20180820 0130	1	TC1	3	0	0	0	0	0	0	0	0
20181029 0230	0	TC1	3	0	16	0	0	0	82	34	1		20180416 0200	1	TC1	3	21	0	0	0	0	23	32	0	0	0	0	0	0	20	17		20180820 0200	1	TC1	3	0	0	0	0	0	0	0	0
20181029 0300	0	TC1	3	0	30	0	0	0	72	11	27		20180416 0230	0	TC1	3	1	0	0	0	0	1	0	0	0	0	0	0	0	68	25		20180820 0230	0	TC1	3	0	0	0	0	0	0	0	0
20181029 0330	0	TC1	3	0	3	0	0	0	19	0	0		20180416 0300	0	TC1	3	2	0	0	0	0	0	0	0	0	0	0	0	0	0	0		20180820 0300	0	TC1	3	0	0	0	0	0	0	0	0
20181029 0400	0	TC1	3	0	0	0	0	0	0	0	0		20180416 0330	0	TC1	3	2	0	0	0	0	0	0	0	59	0	0	0	0	0	0		20180820 0330	0	TC1	3	0	0	0	0	0	0	0	0
20181029 0430	0	TC1	3	0	0	0	0	0	0	0	0		20180416 0400	0	TC1	3	19	0	0	0	0	0	0	0	1	0	0	0	0	0	0		20180820 0400	0	TC1	3	0	0	0	0	0	0	0	0
20181029 0500	0	TC1	3	0	0	0	0	0	0	0	0		20180416 0430	0	TC1	3	0	0	0	0	0	0	0	0	0	0	0	0	0	0	0		20180820 0430	0	TC1	3	0	0	0	0	0	0	17	0
20181029 0530	0	TC1	3	0	0	0	0	0	0	0	0		20180416 0500	0	TC1	3	0	0	0	0	0	0	0	0	74	0	0	0	0	2	0		20180820 0500	0	TC1	3	0	0	0	0	0	0	47	0
20181029 0600	0	TC1	3	0	0	0	0	0	0	0	1		20180416 0530	0	TC1	3	0	0	0	0	0	0	0	0	0	0	0	0	0	5	0		20180820 0530	0	TC1	3	0	0	0	0	0	0	47	0
20181029 0630	0	TC1	3	0	0	0	0	0	0	0	0		20180416 0600	0	TC1	3	119	0	0	0	0	0	0	0	1	0	0	0	0	0	0		20180820 0600	0	TC1	3	0	0	0	0	0	0	63	0
20181029 0700	0	TC1	3	0	0	0	0	0	3	1	22		20180416 0630	0	TC1	3	3	0	0	0	0	0	0	0	0	0	0	0	0	2	0		20180820 0630	0	TC1	3	0	0	0	0	0	0	9	0
20181029 0730	0	TC1	3	0	0	0	0	0	32	0	0		20180416 0700	0	TC1	3	3	0	0	27	6	0	0	0	3	0	0	0	0	0	0		20180820 0700	0	TC1	3	0	0	0	0	0	0	0	0
20181029 0800	0	TC1	3	0	17	0	0	0	17	0	0		20180416 0730	0	TC1	3	6	0	0	43	45	0	4	0	0	0	24	0	0	63	0		20180820 0730	0	TC1	3	0	0	0	0	0	0	0	0
20181029 0830	0	TC1	3	0	0	0	0	0	38	32	0		20180416 0800	0	TC1	3	0	4	0	30	34	0	8	24	223	0	41	0	0	0	0		20180820 0800	0	TC1	3	0	0	0	0	0	0	0	0
20181029 0900	0	TC1	3	4	0	0	0	0	60	21	0		20180416 0830	0	TC1	3	0	0	0	0	18	6	16	9	7	27	3	0	0	40	0		20180820 0830	0	TC1	3	0	0	0	11	0	0	0	0
20181029 0930	0	TC1	3	31	0	0	0	0	25	0	0		20180416 0900	0	TC1	3	0	44	0	1	0	13	10	0	0	0	0	0	0	85	0		20180820 0900	0	TC1	3	0	0	0	0	0	0	0	0
20181029 1000	0	TC1	3	0	0	0	0	0	0	0	0		20180416 0930	0	TC1	3	0	1	0	4	7	2	0	57	0	1	0	32	0	20	39		20180820 0930	0	TC1	3	0	0	0	0	0	0	0	0
20181029 1030	0	TC1	3	0	36	0	0	0	0	0	0		20180416 1000	0	TC1	3	0	1	17	0	7	19	20	135	3	0	0	0	0	4	22		20180820 1000	0	TC1	3	0	0	0	0	0	0	0	0
20181029 1100	0	TC1	3	0	0	11	0	0	0	0	0		20180416 1030	0	TC1	3	0	39	14	0	0	0	0	0	129	32	0	0	0	0	0		20180820 1030	0	TC1	3	0	0	0	0	0	9	0	3
20181029 1130	0	TC1	3	0	0	0	0	0	0	25	50		20180416 1100	0	TC1	3	0	14	0	0	0	0	5	1	3	23	0	0	0	0	0		20180820 1100	0	TC1	3	0	18	0	37	0	17	0	14
20181029 1200	0	TC1	3	15	0	0	9	32	0	8	0		20180416 1130	0	TC1	3	128	22	0	0	0	0	0	19	0	8	0	0	0	0	2		20180820 1130	0	TC1	3	17	0	0	0	19	0	0	0
20181029 1230	0	TC1	3	0	22	0	38	15	0	3	2		20180416 1200	0	TC1	3	44	41	5	62	0	0	9	51	0	5	0	0	26	0	0		20180820 1200	0	TC1	3	0	0	0	3	17	0	0	0
20181029 1300	0	TC1	3	0	30	0	5	0	0	0	47		20180416 1230	0	TC1	3	0	13	21	1	16	7	25	0	0	0	0	0	0	0	0		20180820 1230	0	TC1	3	0	0	0	36	0	0	14	0
20181029 1330	0	TC1	3	0	32	0	0	0	24	0	19		20180416 1300	0	TC1	3	1	0	0	0	45	16	0	12	37	0	0	0	0	50	0		20180820 1300	0	TC1	3	0	0	0	0	0	0	97	0
20181029 1400	0	TC1	3	22	0	0	0	0	46	0	49		20180416 1330	0	TC1	3	0	0	0	2	10	0	21	0	12	0	0	0	0	33	0		20180820 1330	0	TC1	3	0	0	59	1	0	1	0	0
20181029 1430	1	TC1	4	0	18	0	0	0	33	0	28		20180416 1400	0	TC1	3	0	5	54	65	0	19	31	22	76	5	0	0	5	79	40		20180820 1400	0	TC1	3	0	0	5	0	0	0	0	0
20181029 1500	1	TC1	4	72	59	27	7	56	46	46	24		20180416 1430	1	TC1	4	137	46	71	81	33	31	34	53	46	76	16	52	63	55	58		20180820 1430	1	TC1	4	47	31	36	54	15	69	88	29
20181029 1530	1	TC1	4	41	22	18	46	67	51	62	9		20180416 1500	1	TC1	4	78	8	52	32	27	35	27	27	89	64	31	80	58	58	51		20180820 1500	1	TC1	4	30	0	27	51	14	0	62	9
20181029 1600	1	TC1	4	29	0	17	16	60	48	89	7		20180416 1530	1	TC1	4	45	64	49	31	24	31	53	52	30	87	0	78	46	104	49		20180820 1530	1	TC1	4	20	1	30	11	51	31	35	12
20181029 1630	1	TC1	4	40	41	0	21	108	41	107	30		20180416 1600	1	TC1	4	57	7	59	94	34	31	54	47	0	53	61	84	17	40	36		20180820 1600	1	TC1	4	32	49	10	9	13	11	52	9
20181029 1700	1	TC1	4	27	50	64	39	78	61	40	20		20180416 1630	1	TC1	4	28	51	30	47	40	44	8	42	0	59	80	69	13	41	42		20180820 1630	1	TC1	4	39	41	44	63	43	34	96	39
20181029 1730	1	TC1	4	48	40	40	26	72	53	58	27		20180416 1700	1	TC1	4	28	37	29	35	44	31	45	55	109	70	69	70	0	45	42		20180820 1700	1	TC1	4	34	28	55	88	50	48	61	41
20181029 1800	1	TC1	4	15	67	45	1	71	66	60	35		20180416 1730	1	TC1	4	54	30	9	28	34	39	24	53	0	79	54	81	56	52	44		20180820 1730	1	TC1	4	46	39	43	86	56	59	44	40
20181029 1830	1	TC1	4	35	48	58	14	64	64	57	32		20180416 1800	1	TC1	4	25	27	0	37	41	47	24	59	0	76	91	123	48	46	46		20180820 1800	1	TC1	4	60	32	48	27	41	43	57	42
20181029 1900	1	TC1	4	29	38	41	30	55	65	37	25		20180416 1830	1	TC1	4	34	26	0	33	38	56	30	30	0	56	90	81	40	35	40		20180820 1830	1	TC1	4	92	26	41	0	59	60	74	35
20181029 1930	1	TC1	4	16	38	45	24	83	56	41	19		20180416 1900	1	TC1	4	27	30	22	37	37	39	34	70	53	60	55	84	34	48	41		20180820 1900	1	TC1	4	71	25	46	0	64	59	46	58
20181029 2000	1	TC1	4	32	51	66	38	55	63	51	36		20180416 1930	1	TC1	4	21	29	25	23	22	30	26	43	17	60	26	67	11	60	41		20180820 1930	1	TC1	4	66	37	38	0	73	65	55	55
20181029 2030	1	TC1	4	16	56	42	15	49	59	47	33		20180416 2000	1	TC1	4	49	37	0	0	0	10	42	54	0	53	0	50	48	49	49		20180820 2000	1	TC1	4	71	59	43	99	46	61	49	35
20181029 2100	1	TC1	4	35	34	33	31	47	47	61	58		20180416 2030	1	TC1	4	21	14	0	57	0	0	17	34	0	59	0	8	31	59	44		20180820 2030	1	TC1	4	53	24	31	45	54	67	43	53
20181029 2130	1	TC1	4	35	35	31	19	37	43	0	46		20180416 2100	1	TC1	4	9	0	0	12	0	0	0	18	0	4	0	0	2	15	28		20180820 2100	1	TC1	4	41	37	35	37	56	54	46	53
20181029 2200	1	TC1	4	34	48	0	0	6	44	0	25		20180416 2130	1	TC1	4	5	5	0	0	0	0	14	6	0	0	0	0	0	0	0		20180820 2130	1	TC1	4	55	1	51	15	68	56	61	46
20181029 2230	1	TC1	4	29	48	0	0	0	23	0	13		20180416 2200	1	TC1	4	78	1	0	0	0	0	14	2	0	0	0	0	0	0	0		20180820 2200	1	TC1	4	32	0	58	0	64	44	48	55
20181029 2300	1	TC1	4	23	50	35	0	0	0	0	0		20180416 2230	1	TC1	4	0	28	0	0	0	0	5	5	0	0	0	2	0	0	0		20180820 2230	1	TC1	4	44	0	39	0	63	46	58	19
20181029 2330	1	TC1	4	31	66	48	0	42	0	0	0		20180416 2300	1	TC1	4	0	72	0	0	0	0	24	1	0	0	0	5	0	0	0		20180820 2300	1	TC1	4	38	0	12	0	36	46	44	0
20181030 0000	1	TC1	4	46	0	0	0	47	30	35	0		20180416 2330	1	TC1	4	2	0	0	34	0	0	12	2	0	0	0	0	27	0	0		20180820 2330	1	TC1	4	57	0	0	0	21	50	71	0
20181030 0030	1	TC1	4	0	0	0	0	1	52	32	33		20180417 0000	1	TC1	4	14	0	0	0	0	0	15	3	0	0	0	0	1	0	0		20180821 0000	1	TC1	4	33	0	0	0	0	16	13	0
20181030 0100	1	TC1	4	0	0	0	0	0	43	29	0		20180417 0030	1	TC1	4	140	0	0	0	0	0	12	0	0	0	0	0	0	0	0		20180821 0030	1	TC1	4	0	0	0	0	0	18	0	0
20181030 0130	1	TC1	4	0	16	0	0	0	0	47	0		20180417 0100	1	TC1	4	3	44	0	0	0	0	16	20	0	0	0	0	0	0	1		20180821 0100	1	TC1	4	0	0	0	0	0	0	0	0
20181030 0200	1	TC1	4	0	10	0	0	0	25	45	0		20180417 0130	1	TC1	4	4	0	0	0	0	0	13	34	0	0	0	15	0	25	9		20180821 0130	1	TC1	4	0	0	0	0	0	0	0	0
20181030 0230	0	TC1	4	0	67	0	0	0	3	6	0		20180417 0200	1	TC1	4	92	0	0	0	0	4	0	2	0	0	0	10	0	37	31		20180821 0200	1	TC1	4	0	0	0	0	0	4	19	0
20181030 0300	0	TC1	4	0	43	56	0	0	2	41	0		20180417 0230	0	TC1	4	5	0	0	94	13	0	0	11	0	0	0	0	0	20	7		20180821 0230	0	TC1	4	6	0	0	0	0	13	40	0
20181030 0330	0	TC1	4	0	3	16	0	0	0	0	0		20180417 0300	0	TC1	4	0	0	0	0	0	0	0	0	0	0	0	0	0	17	0		20180821 0300	0	TC1	4	0	0	0	0	6	0	5	0
20181030 0400	0	TC1	4	0	0	0	0	0	5	0	0		20180417 0330	0	TC1	4	1	0	0	0	0	0	0	1	0	5	0	0	0	3	0		20180821 0330	0	TC1	4	0	0	0	0	0	0	3	0
20181030 0430	0	TC1	4	0	1	0	0	0	0	0	0		20180417 0400	0	TC1	4	2	0	0	10	0	0	0	3	0	4	0	0	0	0	23		20180821 0400	0	TC1	4	0	0	0	0	16	0	0	0
20181030 0500	0	TC1	4	0	27	0	0	0	0	4	0		20180417 0430	0	TC1	4	4	11	0	0	0	0	0	1	4	0	0	0	0	0	17		20180821 0430	0	TC1	4	0	0	0	0	2	0	9	0
20181030 0530	0	TC1	4	0	0	0	0	0	0	0	0		20180417 0500	0	TC1	4	2	0	0	5	0	0	0	19	0	0	0	0	0	0	22		20180821 0500	0	TC1	4	0	0	0	0	0	0	1	0
20181030 0600	0	TC1	4	0	0	0	0	0	0	0	0		20180417 0530	0	TC1	4	102	0	0	20	0	0	0	0	0	0	0	0	0	0	23		20180821 0530	0	TC1	4	0	0	0	0	2	23	1	0
20181030 0630	0	TC1	4	0	32	0	0	0	0	14	0		20180417 0600	0	TC1	4	1	1	0	0	0	0	0	0	0	0	0	0	0	0	5		20180821 0600	0	TC1	4	0	0	0	0	41	0	1	0
20181030 0700	0	TC1	4	0	1	0	0	0	0	1	0		20180417 0630	0	TC1	4	61	64	0	0	0	0	0	0	113	49	0	0	0	0	24		20180821 0630	0	TC1	4	0	0	0	0	0	0	19	0
20181030 0730	0	TC1	4	0	1	0	0	0	0	14	0		20180417 0700	0	TC1	4	0	0	0	0	0	0	0	0	7	22	0	0	0	0	17		20180821 0700	0	TC1	4	0	0	0	0	0	44	0	0
20181030 0800	0	TC1	4	0	5	0	0	0	0	5	0		20180417 0730	0	TC1	4	3	2	0	125	0	0	0	0	0	0	0	0	0	13	1		20180821 0730	0	TC1	4	0	0	0	0	0	0	0	0
20181030 0830	0	TC1	4	0	9	0	0	0	42	33	0		20180417 0800	0	TC1	4	0	17	0	66	0	0	0	0	0	2	0	0	0	45	1		20180821 0800	0	TC1	4	12	0	0	0	0	2	0	0
20181030 0900	0	TC1	4	4	34	4	0	0	87	29	0		20180417 0830	0	TC1	4	53	8	0	0	14	0	0	0	0	64	0	15	0	57	36		20180821 0830	0	TC1	4	3	0	0	0	0	0	0	0
20181030 0930	0	TC1	4	33	6	0	0	0	10	25	0		20180417 0900	0	TC1	4	3	0	0	0	22	0	0	0	23	65	0	9	0	4	87		20180821 0900	0	TC1	4	28	0	0	0	0	1	39	0
20181030 1000	0	TC1	4	0	0	0	0	0	4	28	32		20180417 0930	0	TC1	4	2	0	0	0	2	0	12	53	0	0	0	0	0	4	0		20180821 0930	0	TC1	4	13	0	0	0	0	51	56	0
20181030 1030	0	TC1	4	0	0	0	0	0	16	42	0		20180417 1000	0	TC1	4	5	0	0	0	0	9	4	57	0	0	0	0	0	0	0		20180821 1000	0	TC1	4	3	0	0	0	0	1	47	0
20181030 1100	0	TC1	4	0	0	0	0	0	0	35	0		20180417 1030	0	TC1	4	86	25	0	0	0	47	2	11	0	0	0	1	0	2	0		20180821 1030	0	TC1	4	10	0	0	0	30	2	24	0
20181030 1130	0	TC1	4	19	73	0	6	0	0	29	10		20180417 1100	0	TC1	4	2	19	0	98	0	4	0	0	0	27	0	0	0	3	47		20180821 1100	0	TC1	4	45	0	0	0	0	0	0	0
20181030 1200	0	TC1	4	2	17	27	4	53	0	35	8		20180417 1130	0	TC1	4	0	0	0	45	2	2	0	0	9	0	0	0	0	0	31		20180821 1130	0	TC1	4	0	0	0	0	0	48	0	0
20181030 1230	0	TC1	4	0	0	0	0	0	0	0	0		20180417 1200	0	TC1	4	48	4	0	0	2	65	0	29	0	0	0	0	3	3	16		20180821 1200	0	TC1	4	0	0	0	0	0	33	0	0
20181030 1300	0	TC1	4	8	0	0	0	0	0	13	0		20180417 1230	0	TC1	4	3	9	0	39	0	21	0	0	129	0	4	10	20	2	28		20180821 1230	0	TC1	4	0	0	0	9	18	0	0	0
20181030 1330	0	TC1	4	1	5	0	0	1	49	0	0		20180417 1300	0	TC1	4	47	0	0	121	0	0	10	0	54	0	0	0	3	75	0		20180821 1300	0	TC1	4	0	0	0	13	29	0	0	0
20181030 1400	0	TC1	4	4	2	0	0	0	49	0	0		20180417 1330	0	TC1	4	41	0	23	17	0	0	0	0	0	16	0	4	0	63	0		20180821 1330	0	TC1	4	0	0	16	0	13	0	0	9
20181030 1430	1	TC1	5	8	7	0	0	6	0	0	0		20180417 1400	0	TC1	4	2	0	70	0	33	37	10	0	74	0	0	41	0	97	12		20180821 1400	0	TC1	4	0	0	22	0	18	0	28	4
20181030 1500	1	TC1	5	30	86	44	4	58	10	43	16		20180417 1430	1	TC1	5	148	0	71	75	59	29	53	36	33	97	97	98	39	74	84		20180821 1430	1	TC1	5	30	29	28	52	39	28	61	25
20181030 1530	1	TC1	5	22	21	59	36	63	46	78	43		20180417 1500	1	TC1	5	153	0	100	65	49	28	46	74	29	57	29	85	56	35	67		20180821 1500	1	TC1	5	24	12	8	5	1	25	37	17
20181030 1600	1	TC1	5	2	16	1	28	10	42	57	3		20180417 1530	1	TC1	5	40	44	55	18	42	26	17	39	57	55	9	77	62	39	48		20180821 1530	1	TC1	5	14	0	0	26	0	50	30	11
20181030 1630	1	TC1	5	10	52	60	32	18	57	33	49		20180417 1600	1	TC1	5	97	28	66	3	40	28	41	128	26	78	71	92	49	54	37		20180821 1600	1	TC1	5	6	8	17	33	7	44	30	10
20181030 1700	1	TC1	5	37	24	63	12	66	62	22	52		20180417 1630	1	TC1	5	42	44	61	48	41	24	17	22	9	65	66	74	33	37	41		20180821 1630	1	TC1	5	20	41	24	20	73	53	11	57
20181030 1730	1	TC1	5	28	47	46	35	69	56	42	17		20180417 1700	1	TC1	5	62	41	45	32	32	37	37	54	5	58	72	77	17	63	46		20180821 1700	1	TC1	5	40	36	41	86	55	100	57	54
20181030 1800	1	TC1	5	34	45	62	28	68	51	79	54		20180417 1730	1	TC1	5	28	32	49	40	25	30	24	123	0	85	71	91	8	61	52		20180821 1730	1	TC1	5	42	32	37	44	38	55	36	47
20181030 1830	1	TC1	5	24	51	58	25	45	68	45	26		20180417 1800	1	TC1	5	0	32	80	37	30	33	40	27	52	51	54	74	79	39	42		20180821 1800	1	TC1	5	42	20	32	17	48	56	59	56
20181030 1900	1	TC1	5	27	35	43	39	49	52	44	36		20180417 1830	1	TC1	5	0	40	35	53	43	29	43	40	49	58	71	72	35	51	49		20180821 1830	1	TC1	5	21	19	37	32	44	82	47	53
20181030 1930	1	TC1	5	38	61	42	23	55	60	51	36		20180417 1900	1	TC1	5	35	116	42	115	36	35	40	239	62	46	63	71	0	46	55		20180821 1900	1	TC1	5	71	53	41	51	55	74	38	59
20181030 2000	1	TC1	5	21	46	52	26	62	60	45	52		20180417 1930	1	TC1	5	59	47	18	68	37	18	31	26	0	35	52	77	8	49	48		20180821 1930	1	TC1	5	33	36	43	25	48	66	51	46
20181030 2030	1	TC1	5	27	40	61	39	40	46	39	28		20180417 2000	1	TC1	5	87	53	0	43	30	11	10	7	0	2	45	46	56	48	60		20180821 2000	1	TC1	5	33	34	50	0	54	60	37	40
20181030 2100	1	TC1	5	30	55	54	51	36	54	37	42		20180417 2030	1	TC1	5	43	86	0	4	8	5	21	0	0	25	27	6	36	19	42		20180821 2030	1	TC1	5	45	31	55	0	51	66	45	50
20181030 2130	1	TC1	5	41	46	25	2	11	68	55	20		20180417 2100	1	TC1	5	24	14	0	0	0	0	8	9	0	8	1	0	16	22	11		20180821 2100	1	TC1	5	38	25	54	0	55	63	48	57
20181030 2200	1	TC1	5	41	46	0	51	0	33	34	0		20180417 2130	1	TC1	5	0	0	0	0	0	0	12	6	0	1	1	0	0	0	0		20180821 2130	1	TC1	5	51	0	62	48	57	72	52	54
20181030 2230	1	TC1	5	25	50	0	0	5	51	0	0		20180417 2200	1	TC1	5	0	0	0	0	0	0	36	2	0	22	0	0	0	17	0		20180821 2200	1	TC1	5	47	0	53	45	61	39	70	21
20181030 2300	1	TC1	5	39	53	0	56	83	69	0	0		20180417 2230	1	TC1	5	0	0	0	0	0	0	76	86	0	5	0	0	0	0	0		20180821 2230	1	TC1	5	34	0	43	0	59	48	57	0
20181030 2330	1	TC1	5	36	29	28	20	63	38	0	0		20180417 2300	1	TC1	5	0	2	0	0	0	0	11	1	0	44	0	0	0	0	4		20180821 2300	1	TC1	5	87	0	8	0	46	58	42	0
20181031 0000	1	TC1	5	29	0	59	0	43	59	0	34		20180417 2330	1	TC1	5	0	0	0	0	0	0	0	4	0	75	90	0	0	0	0		20180821 2330	1	TC1	5	64	0	0	0	10	47	36	0
20181031 0030	1	TC1	5	50	0	12	0	0	24	3	0		20180418 0000	1	TC1	5	0	0	0	0	0	0	119	1	0	0	0	0	0	0	0		20180822 0000	1	TC1	5	76	0	0	0	23	42	0	0
20181031 0100	1	TC1	5	2	1	0	0	0	0	0	0		20180418 0030	1	TC1	5	0	0	0	0	0	1	15	8	0	0	0	0	0	0	0		20180822 0030	1	TC1	5	31	0	0	0	0	62	0	0
20181031 0130	1	TC1	5	0	0	0	0	0	45	42	0		20180418 0100	1	TC1	5	0	0	0	0	0	5	21	16	0	0	0	0	0	0	0		20180822 0100	1	TC1	5	12	0	0	0	0	77	0	0
20181031 0200	1	TC1	5	0	0	0	0	28	28	26	0		20180418 0130	1	TC1	5	0	0	0	0	0	0	13	1	0	0	1	0	0	0	0		20180822 0130	1	TC1	5	10	0	0	0	0	0	0	0
20181031 0230	0	TC1	5	0	37	0	0	19	37	24	0		20180418 0200	1	TC1	5	7	0	0	0	0	0	15	1	0	19	31	0	5	0	0		20180822 0200	1	TC1	5	36	0	0	0	0	0	0	0
20181031 0300	0	TC1	5	11	51	39	0	0	67	0	0		20180418 0230	0	TC1	5	0	0	0	0	0	0	16	0	0	43	0	23	0	0	0		20180822 0230	0	TC1	5	15	0	0	0	0	0	0	0
20181031 0330	0	TC1	5	0	6	1	0	0	17	0	0		20180418 0300	0	TC1	5	0	0	0	0	0	0	1	1	0	0	0	0	0	0	0		20180822 0300	0	TC1	5	0	0	0	0	0	0	0	0
20181031 0400	0	TC1	5	0	0	0	0	0	0	0	0		20180418 0330	0	TC1	5	0	0	0	0	0	0	7	1	0	0	0	0	0	0	0		20180822 0330	0	TC1	5	0	0	0	0	0	0	0	0
20181031 0430	0	TC1	5	0	0	0	0	0	0	0	0		20180418 0400	0	TC1	5	12	0	0	0	0	0	3	2	0	0	0	0	0	0	0		20180822 0400	0	TC1	5	0	0	0	0	0	0	0	0
20181031 0500	0	TC1	5	0	0	10	0	0	0	0	1		20180418 0430	0	TC1	5	24	0	0	0	0	0	0	1	0	0	0	0	0	0	0		20180822 0430	0	TC1	5	0	0	0	0	0	0	0	0
20181031 0530	0	TC1	5	0	3	0	0	0	0	0	13		20180418 0500	0	TC1	5	2	0	0	0	0	0	0	14	0	0	0	0	0	0	0		20180822 0500	0	TC1	5	0	0	0	0	0	0	0	0
20181031 0600	0	TC1	5	0	44	0	0	0	0	0	1		20180418 0530	0	TC1	5	97	0	0	0	0	0	0	2	0	0	0	0	0	0	0		20180822 0530	0	TC1	5	0	0	0	0	0	0	0	0
20181031 0630	0	TC1	5	0	0	3	0	34	36	0	1		20180418 0600	0	TC1	5	1	0	0	0	0	0	0	2	0	0	0	0	0	16	0		20180822 0600	0	TC1	5	0	0	0	0	0	1	0	0
20181031 0700	0	TC1	5	0	0	1	0	0	22	9	0		20180418 0630	0	TC1	5	2	0	0	0	0	0	0	4	0	0	0	0	0	49	0		20180822 0630	0	TC1	5	0	0	0	0	19	0	37	0
20181031 0730	0	TC1	5	2	0	0	0	0	3	2	2		20180418 0700	0	TC1	5	0	0	0	34	26	0	0	0	0	25	0	0	0	19	0		20180822 0700	0	TC1	5	0	0	0	0	0	0	19	0
20181031 0800	0	TC1	5	0	0	18	0	0	0	12	5		20180418 0730	0	TC1	5	0	0	0	36	30	0	0	99	0	37	0	14	0	0	0		20180822 0730	0	TC1	5	0	0	0	0	0	0	0	0
20181031 0830	0	TC1	5	0	0	0	0	0	0	6	25		20180418 0800	0	TC1	5	0	0	0	25	30	43	0	33	9	6	0	94	0	0	0		20180822 0800	0	TC1	5	0	0	0	0	0	0	0	0
20181031 0900	0	TC1	5	0	0	2	0	0	0	13	12		20180418 0830	0	TC1	5	52	0	0	0	5	2	0	36	51	0	0	0	0	0	0		20180822 0830	0	TC1	5	0	0	0	0	0	0	0	0
20181031 0930	0	TC1	5	48	0	19	18	0	0	0	14		20180418 0900	0	TC1	5	2	0	0	0	0	0	0	0	0	0	0	22	0	0	0		20180822 0900	0	TC1	5	0	0	0	0	0	0	0	0
20181031 1000	0	TC1	5	3	37	51	5	0	0	0	10		20180418 0930	0	TC1	5	3	12	39	0	50	0	0	19	0	0	0	0	0	2	29		20180822 0930	0	TC1	5	3	0	0	0	0	0	0	0
20181031 1030	0	TC1	5	0	22	14	0	0	0	25	12		20180418 1000	0	TC1	5	72	79	32	0	0	0	0	1	0	0	0	0	0	0	35		20180822 1000	0	TC1	5	49	0	0	0	10	14	17	0
20181031 1100	0	TC1	5	19	13	25	0	0	0	5	8		20180418 1030	0	TC1	5	0	1	6	0	0	0	0	21	0	0	0	0	0	41	27		20180822 1030	0	TC1	5	2	0	0	0	11	0	40	0
20181031 1130	0	TC1	5	3	0	3	0	0	44	10	79		20180418 1100	0	TC1	5	0	1	1	0	0	0	0	13	0	0	0	14	4	43	22		20180822 1100	0	TC1	5	0	0	0	0	15	0	0	0
20181031 1200	0	TC1	5	21	10	37	3	29	0	9	8		20180418 1130	0	TC1	5	43	217	1	0	0	18	0	0	0	0	0	11	4	53	0		20180822 1130	0	TC1	5	0	0	0	5	59	0	0	0
20181031 1230	0	TC1	5	0	5	1	9	0	0	1	3		20180418 1200	0	TC1	5	0	0	61	0	0	11	0	0	0	31	0	2	13	63	0		20180822 1200	0	TC1	5	0	0	0	0	41	0	0	0
20181031 1300	0	TC1	5	0	0	1	2	0	0	0	24		20180418 1230	0	TC1	5	0	28	27	0	0	0	0	0	32	5	1	0	1	26	0		20180822 1230	0	TC1	5	0	0	0	0	0	6	50	0
20181031 1330	0	TC1	5	0	36	24	6	0	0	0	2		20180418 1300	0	TC1	5	0	0	4	0	23	0	0	0	2	0	0	6	15	18	0		20180822 1300	0	TC1	5	0	0	0	0	0	33	25	31
20181031 1400	0	TC1	5	0	0	0	0	28	53	0	12		20180418 1330	0	TC1	5	0	0	77	0	42	0	0	0	7	0	0	13	5	26	13		20180822 1330	0	TC1	5	6	0	18	0	0	18	0	8
20181031 1430	1	7h delay		12	0	0	0	0	41	0	37		20180418 1400	0	TC1	5	0	0	101	0	9	21	0	0	150	0	0	22	4	60	40		20180822 1400	0	TC1	5	8	0	20	0	0	0	0	33
20181031 1500	1	7h delay		77	55	44	43	24	52	21	18		20180418 1430	0	7h delay		88	0	54	58	53	45	44	105	39	76	1	61	58	95	51		20180822 1430	0	7h delay		0	0	0	0	0	0	0	9
20181031 1530	1	7h delay		64	35	27	10	68	66	59	0		20180418 1500	0	7h delay		0	0	78	47	32	84	93	64	86	52	46	84	40	66	41		20180822 1500	0	7h delay		0	0	0	0	6	0	0	3
20181031 1600	1	7h delay		62	32	0	40	45	58	57	35		20180418 1530	0	7h delay		0	0	56	45	65	10	18	35	19	37	69	62	40	33	49		20180822 1530	0	7h delay		0	14	0	0	50	0	0	0
20181031 1630	1	7h delay		75	40	34	22	59	56	65	27		20180418 1600	0	7h delay		0	29	45	36	80	16	8	0	76	49	56	85	23	40	44		20180822 1600	0	7h delay		0	16	0	14	47	0	0	51
20181031 1700	1	7h delay		74	39	50	41	65	56	33	30		20180418 1630	0	7h delay		0	66	56	0	118	13	41	0	15	32	29	57	27	28	57		20180822 1630	0	7h delay		0	25	10	58	24	0	57	30
20181031 1730	1	7h delay		85	34	68	44	49	61	47	61		20180418 1700	0	7h delay		0	28	65	18	69	32	39	0	28	35	29	55	21	36	65		20180822 1700	0	7h delay		20	22	40	26	32	22	28	0
20181031 1800	1	7h delay		50	58	58	21	50	55	70	27		20180418 1730	0	7h delay		42	29	29	0	61	18	0	0	0	20	71	46	0	52	37		20180822 1730	0	7h delay		23	30	28	36	30	65	50	6
20181031 1830	1	7h delay		59	61	55	6	56	67	31	41		20180418 1800	0	7h delay		133	1	16	12	18	0	27	0	0	66	14	56	0	40	41		20180822 1800	0	7h delay		11	20	36	42	42	38	51	0
20181031 1900	1	7h delay		94	61	42	70	64	66	27	27		20180418 1830	0	7h delay		101	47	0	0	0	0	69	0	0	25	21	76	0	70	37		20180822 1830	0	7h delay		0	27	30	64	40	42	25	0
20181031 1930	1	7h delay		56	60	12	47	65	59	35	34		20180418 1900	0	7h delay		270	12	0	0	0	0	43	0	0	20	20	10	0	130	30		20180822 1900	0	7h delay		5	6	23	39	41	34	35	46
20181031 2000	1	7h delay		43	58	77	41	41	55	45	29		20180418 1930	0	7h delay		135	0	0	4	0	0	32	0	0	20	1	0	0	25	36		20180822 1930	0	7h delay		15	8	20	0	46	54	26	46
20181031 2030	1	7h delay		46	67	67	32	69	83	45	28		20180418 2000	0	7h delay		0	0	0	8	0	0	12	0	0	0	0	0	0	24	37		20180822 2000	0	7h delay		9	0	20	0	26	33	35	3
20181031 2100	1	7h delay		57	106	11	4	27	42	50	24		20180418 2030	0	7h delay		0	0	0	0	0	0	15	0	0	0	0	0	0	0	23		20180822 2030	0	7h delay		0	0	27	0	7	72	82	0
20181031 2130	1	TC2	1	56	49	0	7	0	52	42	0		20180418 2100	0	7h delay		0	0	0	0	24	0	1	0	0	0	0	0	0	0	38		20180822 2100	0	7h delay		28	0	31	0	0	46	40	0
20181031 2200	1	TC2	1	42	48	0	0	0	16	1	0		20180418 2130	1	TC2	1	82	31	45	35	59	29	30	58	67	48	37	50	41	26	26		20180822 2130	1	TC2	1	34	32	45	78	57	53	56	24
20181031 2230	1	TC2	1	52	34	0	0	31	30	0	0		20180418 2200	1	TC2	1	55	77	69	51	53	54	33	48	29	50	72	91	27	68	46		20180822 2200	1	TC2	1	26	38	42	85	60	54	54	55
20181031 2300	1	TC2	1	31	102	66	0	68	55	0	0		20180418 2230	1	TC2	1	71	70	49	50	46	43	46	47	27	59	72	106	65	87	51		20180822 2230	1	TC2	1	44	27	45	104	61	42	78	67
20181031 2330	1	TC2	1	36	76	56	43	78	60	0	0		20180418 2300	1	TC2	1	49	100	52	48	35	54	33	0	0	56	60	122	42	62	52		20180822 2300	1	TC2	1	41	32	59	59	68	90	43	58
20181101 0000	1	TC2	1	44	64	88	1	0	39	0	0		20180418 2330	1	TC2	1	85	0	51	61	30	23	37	0	0	49	56	94	2	45	39		20180822 2330	1	TC2	1	31	45	35	16	67	68	53	50
20181101 0030	1	TC2	1	20	5	22	0	1	0	0	0		20180419 0000	1	TC2	1	0	0	64	24	33	24	13	0	0	53	33	76	0	25	53		20180823 0000	1	TC2	1	34	40	47	0	49	53	42	25
20181101 0100	1	TC2	1	34	0	0	0	0	0	0	0		20180419 0030	1	TC2	1	0	0	20	0	10	13	24	0	0	20	2	21	21	0	6		20180823 0030	1	TC2	1	42	3	34	0	27	59	4	9
20181101 0130	1	TC2	1	20	0	0	0	3	0	0	0		20180419 0100	1	TC2	1	0	0	1	0	3	6	22	42	0	0	0	0	0	4	0		20180823 0100	1	TC2	1	42	0	25	0	24	23	0	0
20181101 0200	1	TC2	1	0	34	0	0	1	47	0	0		20180419 0130	1	TC2	1	27	0	0	0	0	0	17	7	0	0	0	0	0	0	0		20180823 0130	1	TC2	1	7	0	0	0	0	0	12	0
20181101 0230	0	TC2	1	0	7	0	0	0	39	0	21		20180419 0200	1	TC2	1	95	0	0	0	0	0	1	7	0	0	0	0	0	0	0		20180823 0200	1	TC2	1	0	0	0	0	0	0	0	0
20181101 0300	0	TC2	1	0	0	0	0	0	0	0	0		20180419 0230	1	TC2	1	5	0	0	0	0	4	0	0	0	0	0	0	0	0	0		20180823 0230	1	TC2	1	0	0	0	0	1	0	0	0
20181101 0330	0	TC2	1	0	0	0	0	0	31	0	0		20180419 0300	1	TC2	1	1	0	0	0	0	0	0	0	0	0	0	0	0	0	0		20180823 0300	1	TC2	1	0	0	0	0	0	0	0	0
20181101 0400	0	TC2	1	0	0	0	0	0	0	0	0		20180419 0330	1	TC2	1	5	0	30	0	0	0	0	0	0	0	0	0	0	0	0		20180823 0330	1	TC2	1	0	0	0	0	0	0	0	0
20181101 0430	0	TC2	1	0	0	0	0	0	0	0	0		20180419 0400	1	TC2	1	2	0	0	0	0	0	0	0	0	0	0	66	0	0	0		20180823 0400	1	TC2	1	0	0	0	0	0	0	0	6
20181101 0500	0	TC2	1	0	0	0	0	0	2	0	0		20180419 0430	1	TC2	1	4	0	0	0	0	0	0	0	0	0	0	2	0	0	0		20180823 0430	1	TC2	1	0	0	0	0	0	0	69	0
20181101 0530	0	TC2	1	0	0	0	0	0	5	0	0		20180419 0500	1	TC2	1	0	0	0	0	0	0	23	46	0	0	0	0	0	0	0		20180823 0500	1	TC2	1	0	0	0	0	0	55	0	0
20181101 0600	0	TC2	1	0	0	0	0	0	0	0	0		20180419 0530	1	TC2	1	0	0	0	0	23	0	3	100	0	0	0	0	0	0	0		20180823 0530	1	TC2	1	0	0	0	0	0	0	52	0
20181101 0630	0	TC2	1	0	0	9	0	0	0	0	0		20180419 0600	1	TC2	1	0	0	0	32	64	2	0	94	0	0	0	0	0	0	0		20180823 0600	1	TC2	1	0	0	0	0	0	0	18	0
20181101 0700	0	TC2	1	0	0	0	0	0	0	0	0		20180419 0630	1	TC2	1	0	0	0	5	70	0	0	63	0	22	0	0	0	0	0		20180823 0630	1	TC2	1	0	0	0	0	13	0	41	0
20181101 0730	0	TC2	1	0	0	0	0	1	0	0	0		20180419 0700	1	TC2	1	23	0	5	0	40	0	4	26	0	6	34	64	32	5	0		20180823 0700	1	TC2	1	0	0	0	0	1	8	60	0
20181101 0800	0	TC2	1	0	0	0	0	0	8	0	1		20180419 0730	1	TC2	1	96	17	0	0	37	0	0	91	0	0	48	3	11	59	0		20180823 0730	1	TC2	1	0	0	0	0	3	48	0	0
20181101 0830	0	TC2	1	0	6	0	0	0	0	0	0		20180419 0800	1	TC2	1	293	0	0	0	38	0	11	56	0	0	69	34	0	60	0		20180823 0800	1	TC2	1	0	35	24	0	2	0	0	28
20181101 0900	0	TC2	1	0	13	0	0	0	0	0	0		20180419 0830	1	TC2	1	6	0	103	38	36	0	13	123	14	0	51	95	0	91	56		20180823 0830	1	TC2	1	15	15	59	0	26	0	35	4
20181101 0930	0	TC2	1	0	17	0	0	0	0	0	0		20180419 0900	1	TC2	1	0	0	0	71	29	34	0	45	84	4	37	78	0	20	56		20180823 0900	1	TC2	1	9	0	8	30	39	0	10	39
20181101 1000	0	TC2	1	0	3	0	0	0	0	0	1		20180419 0930	0	TC2	1	0	0	0	14	19	12	0	16	0	0	1	6	0	0	8		20180823 0930	0	TC2	1	0	0	18	0	20	0	1	0
20181101 1030	0	TC2	1	13	4	0	0	0	0	0	0		20180419 1000	0	TC2	1	0	0	0	0	0	3	0	0	1	30	0	0	0	0	0		20180823 1000	0	TC2	1	0	0	0	8	0	0	4	0
20181101 1100	0	TC2	1	9	0	0	0	0	0	0	0		20180419 1030	0	TC2	1	0	0	0	0	0	2	0	0	1	6	0	0	26	0	0		20180823 1030	0	TC2	1	0	0	0	0	9	0	1	0
20181101 1130	0	TC2	1	0	7	0	0	0	0	0	0		20180419 1100	0	TC2	1	6	0	0	0	0	2	0	0	1	0	0	39	17	0	0		20180823 1100	0	TC2	1	0	0	0	0	2	0	6	0
20181101 1200	0	TC2	1	2	4	14	0	0	0	0	0		20180419 1130	0	TC2	1	0	0	0	0	0	3	0	0	0	0	0	32	0	0	0		20180823 1130	0	TC2	1	0	0	0	0	0	0	5	0
20181101 1230	0	TC2	1	17	11	0	0	0	11	0	0		20180419 1200	0	TC2	1	198	0	0	0	0	4	0	0	14	0	0	45	0	0	0		20180823 1200	0	TC2	1	0	0	0	0	0	0	16	0
20181101 1300	0	TC2	1	0	4	0	0	0	9	0	42		20180419 1230	0	TC2	1	0	0	0	0	0	45	0	0	0	10	0	25	0	0	0		20180823 1230	0	TC2	1	0	0	0	0	0	0	1	0
20181101 1330	0	TC2	1	12	3	0	0	26	0	0	0		20180419 1300	0	TC2	1	0	0	0	0	0	8	0	0	0	10	0	67	0	0	0		20180823 1300	0	TC2	1	0	0	0	0	18	0	36	0
20181101 1400	0	TC2	1	0	8	0	0	53	14	0	0		20180419 1330	0	TC2	1	0	0	8	0	0	2	0	0	0	0	0	0	7	0	0		20180823 1330	0	TC2	1	0	0	0	0	6	0	61	0
20181101 1430	0	TC2	1	0	0	0	0	0	0	0	0		20180419 1400	0	TC2	1	0	0	0	9	17	1	0	0	0	0	0	0	4	0	0		20180823 1400	0	TC2	1	0	0	0	0	0	0	11	5
20181101 1500	0	TC2	1	14	0	13	8	0	0	0	0		20180419 1430	0	TC2	1	0	0	0	0	50	124	1	0	0	0	0	0	6	0	0		20180823 1430	0	TC2	1	0	0	10	5	0	0	0	0
20181101 1530	0	TC2	1	17	15	9	12	0	0	0	4		20180419 1500	0	TC2	1	0	0	84	0	36	0	0	0	90	31	0	22	5	25	0		20180823 1500	0	TC2	1	0	0	14	0	0	38	0	0
20181101 1600	0	TC2	1	6	18	0	29	1	0	51	8		20180419 1530	0	TC2	1	0	0	99	0	17	6	0	30	12	74	0	105	10	73	0		20180823 1530	0	TC2	1	0	0	0	0	13	27	0	18
20181101 1630	0	TC2	1	0	3	8	0	2	0	0	0		20180419 1600	0	TC2	1	0	0	25	0	15	6	41	36	0	53	23	78	17	27	25		20180823 1600	0	TC2	1	0	0	11	0	42	0	0	2
20181101 1700	0	TC2	1	0	13	38	16	1	0	0	0		20180419 1630	0	TC2	1	0	0	17	0	40	3	43	0	29	65	4	66	56	13	38		20180823 1630	0	TC2	1	0	0	0	0	15	0	10	0
20181101 1730	0	TC2	1	0	39	22	38	14	0	0	2		20180419 1700	0	TC2	1	21	79	1	5	22	19	21	0	36	56	2	61	24	89	21		20180823 1700	0	TC2	1	0	16	0	0	40	0	56	0
20181101 1800	0	TC2	1	37	29	17	31	0	35	0	0		20180419 1730	0	TC2	1	182	20	0	65	28	12	0	0	13	32	37	77	34	43	27		20180823 1730	0	TC2	1	0	0	29	0	18	0	17	19
20181101 1830	0	TC2	1	33	28	0	16	1	33	0	3		20180419 1800	0	TC2	1	121	60	0	35	21	2	12	32	36	27	38	75	25	28	43		20180823 1800	0	TC2	1	0	5	23	5	0	51	46	67
20181101 1900	0	TC2	1	21	41	23	7	51	45	0	34		20180419 1830	0	TC2	1	97	67	0	33	8	0	15	132	26	1	26	77	24	57	29		20180823 1830	0	TC2	1	7	8	27	39	15	36	66	15
20181101 1930	0	TC2	1	10	37	6	0	39	38	0	15		20180419 1900	0	TC2	1	15	8	0	39	20	26	0	37	26	2	34	81	16	61	47		20180823 1900	0	TC2	1	10	0	34	1	47	22	51	0
20181101 2000	0	TC2	1	14	30	10	0	45	19	0	0		20180419 1930	0	TC2	1	0	0	0	14	11	41	23	75	2	0	11	69	0	47	66		20180823 1930	0	TC2	1	8	6	32	9	53	52	44	0
20181101 2030	0	TC2	1	27	26	0	0	0	0	0	0		20180419 2000	0	TC2	1	0	0	0	36	12	32	36	0	32	54	18	66	31	90	28		20180823 2000	0	TC2	1	0	0	34	5	30	43	43	0
20181101 2100	0	TC2	1	10	51	0	0	0	0	0	0		20180419 2030	0	TC2	1	0	1	63	26	4	6	13	0	0	68	45	69	36	72	35		20180823 2030	0	TC2	1	19	12	41	4	40	24	52	55
20181101 2130	1	TC2	2	21	24	0	0	0	0	0	0		20180419 2100	0	TC2	1	70	8	68	16	0	0	32	3	2	72	18	247	28	35	51		20180823 2100	0	TC2	1	0	9	30	40	5	41	50	1
20181101 2200	1	TC2	2	40	54	36	7	28	12	40	64		20180419 2130	1	TC2	2	106	29	88	68	48	39	48	97	42	91	69	107	56	46	55		20180823 2130	1	TC2	2	53	27	31	25	33	49	64	44
20181101 2230	1	TC2	2	37	69	48	34	74	54	61	57		20180419 2200	1	TC2	2	128	54	70	64	60	48	43	68	52	74	90	95	62	61	50		20180823 2200	1	TC2	2	33	39	36	30	50	40	82	40
20181101 2300	1	TC2	2	41	51	49	46	6	41	83	69		20180419 2230	1	TC2	2	85	57	66	67	60	43	51	62	37	76	89	112	37	44	56		20180823 2230	1	TC2	2	42	14	50	23	55	55	49	57
20181101 2330	1	TC2	2	45	69	46	63	0	37	0	19		20180419 2300	1	TC2	2	115	51	83	48	56	49	40	89	48	70	85	97	49	57	49		20180823 2300	1	TC2	2	34	31	51	69	72	47	47	45
20181102 0000	1	TC2	2	37	50	58	43	0	24	20	20		20180419 2330	1	TC2	2	95	61	39	82	59	65	42	89	30	57	84	96	34	61	66		20180823 2330	1	TC2	2	34	4	62	35	49	52	49	51
20181102 0030	1	TC2	2	42	48	45	25	0	0	2	0		20180420 0000	1	TC2	2	53	37	0	82	22	44	16	29	8	76	83	81	5	46	76		20180824 0000	1	TC2	2	19	0	63	46	64	45	59	23
20181102 0100	1	TC2	2	43	35	24	17	0	0	0	20		20180420 0030	1	TC2	2	22	54	0	34	13	28	30	26	0	35	121	75	0	39	62		20180824 0030	1	TC2	2	26	0	66	39	51	34	54	6
20181102 0130	1	TC2	2	36	29	0	0	0	0	0	31		20180420 0100	1	TC2	2	0	10	0	8	2	0	25	3	0	30	73	16	0	17	59		20180824 0100	1	TC2	2	18	0	51	9	16	49	54	0
20181102 0200	1	TC2	2	17	0	0	0	0	0	0	0		20180420 0130	1	TC2	2	0	0	0	0	0	0	17	1	0	25	14	0	0	0	40		20180824 0130	1	TC2	2	22	16	16	0	25	51	32	0
20181102 0230	1	TC2	2	2	0	0	0	0	0	0	0		20180420 0200	1	TC2	2	0	0	0	0	0	0	1	15	0	4	0	0	0	0	0		20180824 0200	1	TC2	2	25	6	0	0	0	30	9	0
20181102 0300	1	TC2	2	0	0	0	0	0	0	0	16		20180420 0230	1	TC2	2	0	0	0	0	0	0	2	1	0	0	0	0	0	0	0		20180824 0230	1	TC2	2	18	0	0	0	0	14	92	0
20181102 0330	1	TC2	2	0	0	0	0	0	0	0	29		20180420 0300	1	TC2	2	0	0	0	0	0	0	5	0	0	1	0	64	0	0	2		20180824 0300	1	TC2	2	48	0	0	0	6	0	28	30
20181102 0400	1	TC2	2	0	0	0	0	0	0	0	0		20180420 0330	1	TC2	2	0	1	0	0	0	4	0	58	0	0	0	152	0	0	0		20180824 0330	1	TC2	2	22	0	0	8	14	0	0	0
20181102 0430	1	TC2	2	0	0	0	0	0	0	0	0		20180420 0400	1	TC2	2	0	0	0	0	0	0	0	1	0	0	0	26	0	0	0		20180824 0400	1	TC2	2	11	0	0	13	1	0	0	0
20181102 0500	1	TC2	2	0	0	0	0	0	0	0	0		20180420 0430	1	TC2	2	0	0	0	0	0	0	0	1	0	0	0	185	0	0	0		20180824 0430	1	TC2	2	47	0	0	0	0	26	29	0
20181102 0530	1	TC2	2	0	0	0	0	0	0	0	0		20180420 0500	1	TC2	2	0	0	0	0	0	0	0	78	0	63	0	61	0	0	0		20180824 0500	1	TC2	2	0	1	0	1	10	0	0	0
20181102 0600	1	TC2	2	0	0	0	0	0	0	0	11		20180420 0530	1	TC2	2	0	0	0	0	0	0	0	43	0	0	0	52	0	0	0		20180824 0530	1	TC2	2	0	0	0	18	0	57	36	70
20181102 0630	1	TC2	2	0	1	0	0	0	0	0	20		20180420 0600	1	TC2	2	0	0	0	0	0	0	0	0	0	0	0	99	0	0	0		20180824 0600	1	TC2	2	0	0	0	0	5	24	65	8
20181102 0700	1	TC2	2	0	0	0	0	17	0	23	33		20180420 0630	1	TC2	2	0	0	0	0	0	0	0	0	0	0	0	0	0	0	0		20180824 0630	1	TC2	2	0	0	0	17	17	0	25	0
20181102 0730	1	TC2	2	0	0	0	0	44	0	24	6		20180420 0700	1	TC2	2	0	0	0	0	0	0	3	0	0	0	0	0	13	0	0		20180824 0700	1	TC2	2	0	0	0	4	0	0	0	0
20181102 0800	1	TC2	2	0	0	0	0	0	0	18	10		20180420 0730	1	TC2	2	0	0	0	0	0	0	2	0	0	0	0	0	59	0	0		20180824 0730	1	TC2	2	0	0	32	4	0	14	0	23
20181102 0830	1	TC2	2	0	3	0	0	0	0	23	0		20180420 0800	1	TC2	2	0	0	0	0	0	0	21	0	0	0	0	0	50	0	0		20180824 0800	1	TC2	2	0	0	0	0	0	0	0	0
20181102 0900	1	TC2	2	0	0	0	0	0	0	0	18		20180420 0830	1	TC2	2	0	0	0	0	49	0	20	0	0	0	0	0	0	0	0		20180824 0830	1	TC2	2	0	0	0	45	0	2	0	0
20181102 0930	0	TC2	2	0	0	18	0	0	61	9	8		20180420 0900	1	TC2	2	0	0	0	0	45	0	0	0	0	33	0	0	0	0	8		20180824 0900	1	TC2	2	0	0	0	8	10	25	17	0
20181102 1000	0	TC2	2	0	24	33	0	4	39	40	20		20180420 0930	0	TC2	2	0	0	0	0	12	0	60	0	0	4	0	0	0	36	24		20180824 0930	0	TC2	2	0	0	0	0	31	0	41	0
20181102 1030	0	TC2	2	0	0	0	0	0	8	48	35		20180420 1000	0	TC2	2	0	0	0	0	0	0	0	0	0	13	0	0	0	63	0		20180824 1000	0	TC2	2	0	0	0	0	23	0	19	0
20181102 1100	0	TC2	2	0	0	0	0	0	0	0	5		20180420 1030	0	TC2	2	0	0	0	0	0	0	0	0	0	29	0	0	0	0	7		20180824 1030	0	TC2	2	0	0	0	0	0	0	0	0
20181102 1130	0	TC2	2	0	0	0	0	0	0	0	47		20180420 1100	0	TC2	2	0	0	0	0	0	0	0	0	0	30	0	0	0	1	10		20180824 1100	0	TC2	2	0	0	0	0	10	0	59	0
20181102 1200	0	TC2	2	0	3	0	0	0	0	0	0		20180420 1130	0	TC2	2	0	0	0	0	0	0	0	0	0	26	0	0	0	1	2		20180824 1130	0	TC2	2	0	0	0	22	12	0	15	0
20181102 1230	0	TC2	2	0	0	0	0	2	0	0	0		20180420 1200	0	TC2	2	0	0	0	0	0	0	0	0	0	4	0	0	0	0	0		20180824 1200	0	TC2	2	0	0	0	1	17	0	50	0
20181102 1300	0	TC2	2	0	0	0	0	0	0	0	0		20180420 1230	0	TC2	2	0	0	0	0	0	0	0	0	0	54	0	0	0	0	8		20180824 1230	0	TC2	2	0	0	0	0	32	0	18	0
20181102 1330	0	TC2	2	0	0	0	4	33	0	3	0		20180420 1300	0	TC2	2	0	0	0	0	0	0	0	0	0	9	0	0	0	1	6		20180824 1300	0	TC2	2	0	0	0	6	42	1	0	0
20181102 1400	0	TC2	2	0	11	0	4	15	0	0	21		20180420 1330	0	TC2	2	0	0	0	0	0	0	0	25	0	41	0	0	0	1	0		20180824 1330	0	TC2	2	0	0	0	6	21	1	0	0
20181102 1430	0	TC2	2	0	19	0	0	0	0	12	19		20180420 1400	0	TC2	2	108	0	0	0	0	3	0	0	0	79	0	0	0	0	0		20180824 1400	0	TC2	2	0	0	0	0	0	0	0	0
20181102 1500	0	TC2	2	0	0	0	0	9	57	31	17		20180420 1430	0	TC2	2	0	0	0	0	9	0	0	0	23	6	0	0	24	1	0		20180824 1430	0	TC2	2	0	7	0	1	0	76	6	0
20181102 1530	0	TC2	2	0	21	16	2	0	42	18	3		20180420 1500	0	TC2	2	0	0	0	12	0	0	1	18	0	26	0	0	7	1	0		20180824 1500	0	TC2	2	0	0	0	10	0	18	0	6
20181102 1600	0	TC2	2	0	1	37	18	61	58	15	48		20180420 1530	0	TC2	2	0	0	0	0	0	0	0	13	0	32	0	0	0	25	2		20180824 1530	0	TC2	2	0	0	21	87	0	0	75	0
20181102 1630	0	TC2	2	0	0	32	5	76	28	24	56		20180420 1600	0	TC2	2	0	0	0	0	14	0	0	0	0	5	0	0	0	2	0		20180824 1600	0	TC2	2	0	0	0	16	39	0	54	0
20181102 1700	0	TC2	2	0	30	0	17	52	31	18	38		20180420 1630	0	TC2	2	0	0	0	0	21	10	18	0	0	23	0	0	0	44	0		20180824 1630	0	TC2	2	0	0	0	15	40	0	57	0
20181102 1730	0	TC2	2	0	7	8	12	0	32	26	43		20180420 1700	0	TC2	2	0	0	31	0	22	8	14	0	0	46	0	0	0	0	0		20180824 1700	0	TC2	2	0	0	8	1	51	0	0	0
20181102 1800	0	TC2	2	0	17	34	15	31	31	3	43		20180420 1730	0	TC2	2	0	0	38	0	28	0	2	0	9	24	0	0	17	66	28		20180824 1730	0	TC2	2	0	0	3	31	30	0	0	0
20181102 1830	0	TC2	2	33	26	33	9	51	19	60	25		20180420 1800	0	TC2	2	0	0	39	0	24	0	23	0	105	42	38	0	48	37	54		20180824 1800	0	TC2	2	0	0	0	0	0	0	35	0
20181102 1900	0	TC2	2	0	68	28	18	45	61	4	36		20180420 1830	0	TC2	2	0	40	61	0	39	0	33	23	22	52	24	0	40	59	41		20180824 1830	0	TC2	2	0	0	0	30	21	0	21	0
20181102 1930	0	TC2	2	62	11	46	16	6	26	44	9		20180420 1900	0	TC2	2	29	49	111	0	31	0	23	90	14	26	12	0	30	45	37		20180824 1900	0	TC2	2	12	43	0	18	56	0	11	0
20181102 2000	0	TC2	2	1	27	28	53	0	27	22	31		20180420 1930	0	TC2	2	79	20	55	8	19	0	200	119	18	15	66	0	32	115	112		20180824 1930	0	TC2	2	30	22	0	0	50	41	48	0
20181102 2030	0	TC2	2	9	22	8	6	88	37	9	34		20180420 2000	0	TC2	2	111	47	83	40	21	0	40	18	20	31	43	13	31	31	45		20180824 2000	0	TC2	2	12	5	0	0	24	48	47	16
20181102 2100	0	TC2	2	12	71	0	0	77	28	4	32		20180420 2030	0	TC2	2	88	33	90	50	30	4	29	15	41	30	71	11	46	2	37		20180824 2030	0	TC2	2	19	12	21	32	49	65	35	20
20181102 2130	1	TC2	3	28	30	26	58	35	20	10	46		20180420 2100	0	TC2	2	104	4	62	27	8	54	37	27	26	27	53	10	37	0	43		20180824 2100	0	TC2	2	19	48	44	9	39	74	20	5
20181102 2200	1	TC2	3	49	37	36	0	63	37	45	52		20180420 2130	1	TC2	3	40	28	69	49	61	37	44	70	25	47	70	47	73	65	55		20180824 2130	1	TC2	3	38	29	45	39	7	54	53	10
20181102 2230	1	TC2	3	47	37	50	28	81	53	71	84		20180420 2200	1	TC2	3	65	50	81	60	65	51	58	86	67	64	70	87	63	87	42		20180824 2200	1	TC2	3	37	23	29	24	42	47	65	36
20181102 2300	1	TC2	3	113	62	41	57	72	55	56	60		20180420 2230	1	TC2	3	42	63	64	51	58	35	47	85	37	58	72	131	53	49	57		20180824 2230	1	TC2	3	42	24	20	47	46	21	45	28
20181102 2330	1	TC2	3	38	39	45	59	61	59	58	66		20180420 2300	1	TC2	3	85	63	75	65	60	42	57	95	50	63	85	101	47	61	55		20180824 2300	1	TC2	3	30	48	37	29	50	27	41	34
20181103 0000	1	TC2	3	50	72	48	43	67	68	76	67		20180420 2330	1	TC2	3	57	50	69	61	56	38	51	89	58	94	75	91	58	61	57		20180824 2330	1	TC2	3	39	32	36	27	59	60	45	38
20181103 0030	1	TC2	3	88	66	51	40	31	86	56	67		20180421 0000	1	TC2	3	48	63	80	60	59	49	48	115	77	50	77	94	61	49	60		20180825 0000	1	TC2	3	37	28	38	45	59	54	47	42
20181103 0100	1	TC2	3	38	59	54	31	64	66	18	40		20180421 0030	1	TC2	3	65	34	47	77	38	41	17	117	43	69	100	67	48	44	64		20180825 0030	1	TC2	3	16	15	75	33	70	43	46	28
20181103 0130	1	TC2	3	56	84	44	0	28	60	23	17		20180421 0100	1	TC2	3	50	29	38	58	40	50	41	149	0	34	82	25	13	53	67		20180825 0100	1	TC2	3	52	16	53	34	63	40	58	3
20181103 0200	1	TC2	3	41	37	9	25	0	18	0	0		20180421 0130	1	TC2	3	69	5	0	68	25	35	22	18	0	21	65	42	0	51	54		20180825 0130	1	TC2	3	40	0	56	30	66	44	46	0
20181103 0230	1	TC2	3	38	45	0	0	0	0	0	0		20180421 0200	1	TC2	3	91	0	0	63	5	17	25	1	0	7	90	16	0	50	62		20180825 0200	1	TC2	3	48	0	59	5	66	37	53	0
20181103 0300	1	TC2	3	16	1	0	0	0	0	0	0		20180421 0230	1	TC2	3	56	0	0	0	0	1	10	9	0	0	19	40	0	44	65		20180825 0230	1	TC2	3	47	0	61	0	49	59	26	0
20181103 0330	1	TC2	3	2	0	0	0	0	0	0	0		20180421 0300	1	TC2	3	0	0	0	0	0	0	3	9	0	0	12	0	0	9	69		20180825 0300	1	TC2	3	30	0	40	0	28	48	5	0
20181103 0400	1	TC2	3	0	0	0	0	0	0	0	0		20180421 0330	1	TC2	3	0	0	0	0	0	0	0	0	0	0	0	0	0	1	51		20180825 0330	1	TC2	3	26	0	51	0	2	4	0	0
20181103 0430	1	TC2	3	0	0	0	0	0	6	0	9		20180421 0400	1	TC2	3	0	0	0	0	0	0	1	0	0	0	0	0	0	29	14		20180825 0400	1	TC2	3	23	0	12	0	15	0	0	0
20181103 0500	1	TC2	3	0	2	0	0	0	55	0	71		20180421 0430	1	TC2	3	0	0	0	0	0	3	0	0	0	0	1	0	0	0	9		20180825 0430	1	TC2	3	0	0	0	0	0	0	57	0
20181103 0530	1	TC2	3	0	6	0	0	0	43	0	12		20180421 0500	1	TC2	3	0	0	0	0	0	0	0	0	0	0	6	0	0	0	0		20180825 0500	1	TC2	3	9	0	0	0	0	0	27	0
20181103 0600	1	TC2	3	2	0	0	0	31	0	0	8		20180421 0530	1	TC2	3	0	0	0	0	0	0	0	0	0	0	0	0	0	0	0		20180825 0530	1	TC2	3	0	0	0	0	20	8	0	0
20181103 0630	1	TC2	3	19	7	0	9	95	0	0	18		20180421 0600	1	TC2	3	11	0	0	0	0	0	0	0	0	0	3	0	0	0	0		20180825 0600	1	TC2	3	0	0	0	0	0	15	0	0
20181103 0700	1	TC2	3	0	0	0	1	77	10	1	22		20180421 0630	1	TC2	3	0	0	0	0	0	0	0	37	0	2	0	0	0	0	0		20180825 0630	1	TC2	3	0	0	0	0	0	0	0	0
20181103 0730	1	TC2	3	0	0	0	0	38	28	26	30		20180421 0700	1	TC2	3	0	7	0	0	0	0	0	0	0	0	0	0	0	0	0		20180825 0700	1	TC2	3	0	0	0	0	0	0	0	0
20181103 0800	1	TC2	3	0	16	0	1	0	162	24	49		20180421 0730	1	TC2	3	0	0	0	0	0	0	3	0	0	20	0	0	0	6	0		20180825 0730	1	TC2	3	0	0	0	0	0	16	0	0
20181103 0830	1	TC2	3	0	0	0	0	0	0	23	32		20180421 0800	1	TC2	3	0	0	0	0	0	0	14	66	0	23	0	0	0	11	0		20180825 0800	1	TC2	3	0	0	0	0	42	7	0	14
20181103 0900	1	TC2	3	0	0	0	0	3	34	22	60		20180421 0830	1	TC2	3	0	0	0	0	0	8	46	22	0	10	0	0	0	0	0		20180825 0830	1	TC2	3	0	0	0	0	0	0	0	0
20181103 0930	0	TC2	3	2	0	0	6	0	0	11	38		20180421 0900	1	TC2	3	15	0	0	0	0	0	15	9	0	0	0	0	0	13	0		20180825 0900	1	TC2	3	0	0	0	0	5	0	46	0
20181103 1000	0	TC2	3	0	0	0	59	15	23	0	7		20180421 0930	0	TC2	3	1	0	0	0	28	0	13	12	0	5	0	0	0	0	0		20180825 0930	0	TC2	3	0	0	0	0	0	0	42	0
20181103 1030	0	TC2	3	0	0	0	0	1	0	0	0		20180421 1000	0	TC2	3	1	0	0	0	0	0	0	0	0	0	0	0	0	0	0		20180825 1000	0	TC2	3	0	0	0	0	0	0	0	0
20181103 1100	0	TC2	3	0	0	0	0	0	0	0	0		20180421 1030	0	TC2	3	0	0	0	0	0	0	0	0	0	3	0	0	0	0	0		20180825 1030	0	TC2	3	0	0	0	0	0	0	0	0
20181103 1130	0	TC2	3	0	0	0	0	24	0	0	0		20180421 1100	0	TC2	3	0	0	0	0	0	0	0	0	0	8	0	0	0	0	0		20180825 1100	0	TC2	3	0	0	0	0	0	0	0	0
20181103 1200	0	TC2	3	0	0	0	0	0	0	52	0		20180421 1130	0	TC2	3	0	0	0	0	0	0	0	0	0	45	0	0	0	0	0		20180825 1130	0	TC2	3	0	0	0	0	0	0	0	0
20181103 1230	0	TC2	3	0	0	0	0	0	0	4	0		20180421 1200	0	TC2	3	0	0	0	0	0	0	0	0	0	20	0	0	0	0	0		20180825 1200	0	TC2	3	0	0	0	0	0	0	0	0
20181103 1300	0	TC2	3	0	0	0	0	0	0	38	0		20180421 1230	0	TC2	3	1	4	0	0	0	3	0	0	0	12	0	0	0	0	0		20180825 1230	0	TC2	3	0	0	0	0	0	0	0	0
20181103 1330	0	TC2	3	0	0	0	0	0	43	0	0		20180421 1300	0	TC2	3	0	0	0	0	0	0	0	0	0	0	0	0	0	4	0		20180825 1300	0	TC2	3	0	0	0	0	0	6	0	0
20181103 1400	0	TC2	3	0	22	0	16	0	28	0	0		20180421 1330	0	TC2	3	28	0	0	5	0	0	0	0	32	0	0	0	0	3	0		20180825 1330	0	TC2	3	0	0	0	0	0	0	0	0
20181103 1430	0	TC2	3	0	2	0	0	0	5	55	0		20180421 1400	0	TC2	3	0	0	0	7	0	0	0	37	0	0	0	0	0	0	0		20180825 1400	0	TC2	3	0	0	0	0	0	1	0	0
20181103 1500	0	TC2	3	0	0	0	0	0	0	0	0		20180421 1430	0	TC2	3	3	23	0	0	25	0	0	3	1	38	0	0	0	69	0		20180825 1430	0	TC2	3	0	0	0	0	0	0	0	5
20181103 1530	0	TC2	3	0	0	4	0	2	0	1	0		20180421 1500	0	TC2	3	0	77	0	0	0	0	0	0	1	0	0	0	0	50	0		20180825 1500	0	TC2	3	0	0	0	0	28	0	0	0
20181103 1600	0	TC2	3	5	0	20	0	0	0	56	0		20180421 1530	0	TC2	3	41	0	0	0	0	0	0	0	1	0	0	0	27	41	0		20180825 1530	0	TC2	3	0	0	0	0	25	1	0	0
20181103 1630	0	TC2	3	7	4	47	0	0	0	8	0		20180421 1600	0	TC2	3	0	0	0	0	10	0	0	15	0	0	0	0	12	0	0		20180825 1600	0	TC2	3	0	0	1	0	0	33	0	0
20181103 1700	0	TC2	3	0	1	0	0	0	0	0	31		20180421 1630	0	TC2	3	13	0	0	0	0	0	0	0	1	0	0	0	0	0	0		20180825 1630	0	TC2	3	0	0	2	0	0	0	32	0
20181103 1730	0	TC2	3	0	4	0	0	0	2	0	50		20180421 1700	0	TC2	3	40	0	0	0	0	0	2	0	23	0	0	0	0	0	0		20180825 1700	0	TC2	3	0	0	0	0	0	22	107	0
20181103 1800	0	TC2	3	0	8	0	0	0	54	0	22		20180421 1730	0	TC2	3	0	0	0	0	0	0	19	0	1	1	0	0	0	0	0		20180825 1730	0	TC2	3	0	0	5	0	0	2	42	0
20181103 1830	0	TC2	3	0	10	0	0	33	41	13	20		20180421 1800	0	TC2	3	0	0	0	0	17	0	8	0	0	68	0	0	0	0	0		20180825 1800	0	TC2	3	0	0	40	0	14	27	0	0
20181103 1900	0	TC2	3	1	6	0	0	64	43	68	41		20180421 1830	0	TC2	3	0	64	0	3	41	0	0	0	0	52	0	0	0	63	0		20180825 1830	0	TC2	3	0	0	1	0	21	7	0	0
20181103 1930	0	TC2	3	0	14	26	1	53	41	24	44		20180421 1900	0	TC2	3	1	9	0	15	10	0	23	0	65	42	0	0	0	65	0		20180825 1900	0	TC2	3	0	0	0	0	0	31	0	0
20181103 2000	0	TC2	3	0	10	25	31	0	40	21	17		20180421 1930	0	TC2	3	24	31	0	0	33	0	12	0	0	19	0	5	0	103	25		20180825 1930	0	TC2	3	0	0	0	0	0	64	0	0
20181103 2030	0	TC2	3	27	33	6	39	0	33	15	54		20180421 2000	0	TC2	3	26	81	11	32	14	14	195	0	50	30	0	55	27	64	54		20180825 2000	0	TC2	3	5	0	0	7	4	23	6	3
20181103 2100	0	TC2	3	24	25	0	21	0	31	49	59		20180421 2030	0	TC2	3	0	93	64	42	44	14	48	25	98	69	10	43	27	51	43		20180825 2030	0	TC2	3	29	32	0	1	40	0	69	34
20181103 2130	1	TC2	4	30	14	0	27	0	30	29	27		20180421 2100	0	TC2	3	0	118	65	48	30	2	33	96	49	57	60	4	23	91	54		20180825 2100	0	TC2	3	6	25	0	26	32	0	39	10
20181103 2200	1	TC2	4	40	26	28	33	51	44	49	33		20180421 2130	1	TC2	4	53	34	58	47	95	35	43	76	86	28	86	47	44	108	48		20180825 2130	1	TC2	4	42	41	26	27	21	45	62	20
20181103 2230	1	TC2	4	28	17	46	14	64	58	44	34		20180421 2200	1	TC2	4	65	37	54	50	80	33	39	70	0	51	87	98	43	59	66		20180825 2200	1	TC2	4	35	38	29	28	2	88	55	17
20181103 2300	1	TC2	4	24	0	30	22	49	61	51	39		20180421 2230	1	TC2	4	37	44	45	43	74	20	55	60	37	67	75	100	39	52	58		20180825 2230	1	TC2	4	65	39	41	38	44	45	29	37
20181103 2330	1	TC2	4	25	36	10	56	54	65	57	47		20180421 2300	1	TC2	4	56	38	67	40	60	30	34	71	78	61	103	107	46	93	58		20180825 2300	1	TC2	4	30	66	28	22	28	55	37	35
20181104 0000	1	TC2	4	20	40	50	42	43	68	45	48		20180421 2330	1	TC2	4	43	44	67	24	63	30	52	64	25	44	93	81	48	71	76		20180825 2330	1	TC2	4	34	42	31	45	40	76	43	39
20181104 0030	1	TC2	4	33	59	45	49	48	85	44	63		20180422 0000	1	TC2	4	63	35	66	34	61	46	60	68	75	60	97	87	63	76	50		20180826 0000	1	TC2	4	83	27	38	25	82	65	49	41
20181104 0100	1	TC2	4	42	63	53	46	48	72	64	39		20180422 0030	1	TC2	4	45	55	73	40	63	50	37	53	18	50	95	91	41	75	48		20180826 0030	1	TC2	4	45	39	57	38	53	50	49	35
20181104 0130	1	TC2	4	30	69	47	67	46	69	60	25		20180422 0100	1	TC2	4	41	46	78	43	82	52	35	53	0	45	66	42	32	72	56		20180826 0100	1	TC2	4	37	38	49	28	50	51	48	21
20181104 0200	1	TC2	4	43	59	45	54	45	95	29	0		20180422 0130	1	TC2	4	82	31	36	30	60	34	11	54	0	35	56	15	17	74	65		20180826 0130	1	TC2	4	42	23	61	21	54	44	93	0
20181104 0230	1	TC2	4	57	54	19	33	35	12	33	0		20180422 0200	1	TC2	4	45	19	0	29	52	27	23	0	0	0	17	0	14	69	60		20180826 0200	1	TC2	4	76	0	49	35	67	42	37	0
20181104 0300	1	TC2	4	26	59	0	42	13	34	39	0		20180422 0230	1	TC2	4	56	0	0	20	25	13	33	0	0	0	4	0	0	58	58		20180826 0230	1	TC2	4	36	0	49	109	61	39	73	0
20181104 0330	1	TC2	4	20	52	0	9	0	0	13	0		20180422 0300	1	TC2	4	53	0	0	0	2	0	7	0	0	0	0	0	0	81	61		20180826 0300	1	TC2	4	57	0	45	0	74	43	28	0
20181104 0400	1	TC2	4	12	22	0	0	0	0	0	0		20180422 0330	1	TC2	4	0	0	0	0	0	0	7	0	0	0	0	1	0	18	65		20180826 0330	1	TC2	4	52	0	56	0	47	46	4	0
20181104 0430	1	TC2	4	2	19	6	0	0	2	10	0		20180422 0400	1	TC2	4	0	0	0	0	0	0	21	0	0	0	0	68	0	4	57		20180826 0400	1	TC2	4	57	0	44	0	35	55	0	0
20181104 0500	1	TC2	4	0	6	0	0	0	42	41	18		20180422 0430	1	TC2	4	0	0	0	0	0	0	4	0	0	0	0	0	0	22	60		20180826 0430	1	TC2	4	55	0	28	0	27	4	0	0
20181104 0530	1	TC2	4	0	0	0	0	0	65	10	23		20180422 0500	1	TC2	4	0	0	0	0	0	0	0	0	0	0	0	0	0	0	62		20180826 0500	1	TC2	4	15	0	24	0	52	0	0	0
20181104 0600	1	TC2	4	0	3	0	0	0	62	0	0		20180422 0530	1	TC2	4	0	0	0	0	0	0	4	0	0	3	0	0	0	0	36		20180826 0530	1	TC2	4	32	0	0	0	16	0	5	0
20181104 0630	1	TC2	4	6	14	0	0	0	2	0	29		20180422 0600	1	TC2	4	0	0	0	0	0	0	4	29	0	0	0	0	0	0	0		20180826 0600	1	TC2	4	6	0	0	0	9	0	0	0
20181104 0700	1	TC2	4	5	0	0	0	0	30	0	8		20180422 0630	1	TC2	4	0	0	0	0	0	0	17	55	0	0	0	0	0	0	0		20180826 0630	1	TC2	4	0	0	0	0	0	0	0	0
20181104 0730	1	TC2	4	0	0	0	0	0	15	1	14		20180422 0700	1	TC2	4	0	0	0	0	0	0	4	12	0	0	0	0	0	0	0		20180826 0700	1	TC2	4	0	0	0	0	0	0	1	0
20181104 0800	1	TC2	4	0	0	1	0	0	0	0	12		20180422 0730	1	TC2	4	0	0	0	0	0	0	19	51	0	0	0	0	0	0	0		20180826 0730	1	TC2	4	0	0	0	0	0	0	5	0
20181104 0830	1	TC2	4	0	0	0	0	17	0	23	3		20180422 0800	1	TC2	4	0	0	0	0	0	0	0	3	0	0	0	0	0	0	0		20180826 0800	1	TC2	4	0	0	0	0	0	0	0	0
20181104 0900	1	TC2	4	0	38	0	0	92	0	3	43		20180422 0830	1	TC2	4	0	0	0	0	0	0	0	44	0	0	0	0	2	0	0		20180826 0830	1	TC2	4	0	0	0	0	0	0	0	0
20181104 0930	0	TC2	4	0	10	0	0	61	2	16	17		20180422 0900	1	TC2	4	1	0	0	0	0	0	0	4	0	0	0	0	0	0	0		20180826 0900	1	TC2	4	0	0	0	0	4	0	2	0
20181104 1000	0	TC2	4	0	0	20	0	6	41	0	8		20180422 0930	0	TC2	4	0	0	0	0	0	0	0	0	0	9	0	0	0	0	0		20180826 0930	0	TC2	4	0	0	0	0	0	0	12	0
20181104 1030	0	TC2	4	0	0	0	0	0	27	0	0		20180422 1000	0	TC2	4	0	0	0	0	0	0	0	0	0	0	0	0	0	30	0		20180826 1000	0	TC2	4	0	0	0	0	0	0	0	0
20181104 1100	0	TC2	4	0	0	0	0	0	0	0	0		20180422 1030	0	TC2	4	0	0	0	0	0	0	0	0	0	0	0	0	0	0	0		20180826 1030	0	TC2	4	0	0	0	0	0	0	2	0
20181104 1130	0	TC2	4	0	0	0	0	0	0	0	0		20180422 1100	0	TC2	4	0	0	0	0	0	0	0	0	0	0	0	0	0	0	0		20180826 1100	0	TC2	4	0	0	0	0	0	0	0	0
20181104 1200	0	TC2	4	0	0	0	0	0	0	0	0		20180422 1130	0	TC2	4	0	0	0	0	0	0	0	0	0	0	0	0	0	0	0		20180826 1130	0	TC2	4	0	0	0	0	0	0	6	0
20181104 1230	0	TC2	4	0	0	0	0	0	0	0	0		20180422 1200	0	TC2	4	0	0	0	0	0	0	6	0	0	0	0	0	0	0	0		20180826 1200	0	TC2	4	0	0	0	0	0	0	1	0
20181104 1300	0	TC2	4	0	0	0	0	0	0	18	0		20180422 1230	0	TC2	4	0	0	0	0	0	0	0	0	0	0	0	0	0	0	0		20180826 1230	0	TC2	4	0	0	0	0	0	0	18	0
20181104 1330	0	TC2	4	0	9	0	0	0	0	0	0		20180422 1300	0	TC2	4	0	0	0	0	0	0	0	20	0	0	0	0	0	0	0		20180826 1300	0	TC2	4	0	0	0	0	0	0	34	0
20181104 1400	0	TC2	4	0	3	0	0	0	27	26	0		20180422 1330	0	TC2	4	0	0	0	0	0	0	0	0	0	0	0	0	0	0	0		20180826 1330	0	TC2	4	0	0	0	0	0	0	0	0
20181104 1430	0	TC2	4	0	27	0	0	0	4	11	0		20180422 1400	0	TC2	4	0	0	0	0	0	0	3	0	0	0	0	0	0	0	0		20180826 1400	0	TC2	4	0	0	0	0	0	0	12	0
20181104 1500	0	TC2	4	0	4	0	0	0	0	40	33		20180422 1430	0	TC2	4	0	0	0	0	20	0	0	0	0	0	0	0	0	0	0		20180826 1430	0	TC2	4	0	0	0	0	0	0	1	0
20181104 1530	0	TC2	4	0	0	0	0	0	0	0	3		20180422 1500	0	TC2	4	0	0	0	0	0	0	1	14	0	0	0	0	0	0	0		20180826 1500	0	TC2	4	0	0	0	0	1	0	2	0
20181104 1600	0	TC2	4	0	19	0	0	0	0	0	0		20180422 1530	0	TC2	4	0	0	0	0	0	0	9	24	0	45	0	0	0	61	0		20180826 1530	0	TC2	4	0	0	0	0	0	0	10	0
20181104 1630	0	TC2	4	0	18	0	6	0	0	21	0		20180422 1600	0	TC2	4	0	0	0	0	21	0	0	44	0	0	0	0	0	79	0		20180826 1600	0	TC2	4	0	0	0	0	0	0	2	0
20181104 1700	0	TC2	4	0	0	0	0	7	0	0	2		20180422 1630	0	TC2	4	0	0	0	0	0	0	0	2	0	0	0	0	5	4	0		20180826 1630	0	TC2	4	0	0	0	0	16	0	2	0
20181104 1730	0	TC2	4	0	39	0	0	0	0	0	21		20180422 1700	0	TC2	4	0	0	0	0	0	0	8	25	0	0	0	0	5	3	0		20180826 1700	0	TC2	4	0	0	0	0	31	21	68	0
20181104 1800	0	TC2	4	0	25	0	4	0	0	0	35		20180422 1730	0	TC2	4	0	0	0	0	0	0	0	0	0	0	0	0	5	1	0		20180826 1730	0	TC2	4	0	0	0	0	0	2	51	0
20181104 1830	0	TC2	4	0	0	0	0	0	0	0	0		20180422 1800	0	TC2	4	0	0	0	3	30	0	0	0	0	0	0	0	4	1	0		20180826 1800	0	TC2	4	12	0	0	0	0	5	10	0
20181104 1900	0	TC2	4	0	31	0	0	0	43	0	0		20180422 1830	0	TC2	4	0	0	0	0	0	0	12	13	0	66	0	0	0	2	0		20180826 1830	0	TC2	4	0	0	0	0	0	0	0	0
20181104 1930	0	TC2	4	0	6	14	0	0	34	15	0		20180422 1900	0	TC2	4	0	0	0	0	18	0	13	0	0	41	0	0	0	2	0		20180826 1900	0	TC2	4	0	0	0	0	0	0	0	0
20181104 2000	0	TC2	4	13	52	8	4	0	36	16	53		20180422 1930	0	TC2	4	0	0	0	0	41	0	1	15	0	48	10	0	0	145	0		20180826 1930	0	TC2	4	17	0	30	22	0	0	0	0
20181104 2030	0	TC2	4	11	25	0	0	0	36	68	27		20180422 2000	0	TC2	4	0	12	9	0	7	8	68	63	0	35	17	0	0	52	0		20180826 2000	0	TC2	4	0	0	28	0	38	0	0	0
20181104 2100	0	TC2	4	5	24	0	31	13	30	59	34		20180422 2030	0	TC2	4	0	23	48	0	6	0	52	60	84	25	61	0	22	83	0		20180826 2030	0	TC2	4	6	27	0	0	8	0	0	31
20181104 2130	1	TC2	5	5	28	5	0	43	26	23	23		20180422 2100	0	TC2	4	0	0	89	7	32	0	32	41	123	99	93	34	34	48	1		20180826 2100	0	TC2	4	69	33	0	3	0	4	3	0
20181104 2200	1	TC2	5	46	66	32	22	44	21	35	35		20180422 2130	1	TC2	5	103	31	100	46	49	0	24	48	83	59	66	90	44	62	80		20180826 2130	1	TC2	5	26	48	10	11	25	87	64	13
20181104 2230	1	TC2	5	25	55	24	36	44	53	93	45		20180422 2200	1	TC2	5	115	49	91	47	45	6	31	51	79	41	57	107	41	76	47		20180826 2200	1	TC2	5	0	36	0	25	10	35	52	18
20181104 2300	1	TC2	5	13	21	0	4	60	48	51	43		20180422 2230	1	TC2	5	141	51	68	44	44	0	28	38	75	47	53	74	29	46	54		20180826 2230	1	TC2	5	0	11	0	16	34	20	40	12
20181104 2330	1	TC2	5	30	27	0	42	74	53	86	42		20180422 2300	1	TC2	5	101	52	58	59	40	35	28	58	51	72	81	91	28	65	57		20180826 2300	1	TC2	5	35	39	33	22	58	29	30	10
20181105 0000	1	TC2	5	27	39	0	41	56	51	70	44		20180422 2330	1	TC2	5	65	55	66	44	38	54	130	45	54	46	84	113	40	67	51		20180826 2330	1	TC2	5	10	15	56	11	37	45	60	14
20181105 0030	1	TC2	5	43	35	34	55	48	51	58	59		20180423 0000	1	TC2	5	82	45	70	40	45	54	39	50	59	60	60	78	38	55	57		20180827 0000	1	TC2	5	23	13	53	28	25	40	47	32
20181105 0100	1	TC2	5	39	30	71	45	71	63	54	49		20180423 0030	1	TC2	5	38	65	69	36	41	46	39	55	27	54	68	83	32	62	89		20180827 0030	1	TC2	5	78	17	47	18	48	42	46	11
20181105 0130	1	TC2	5	31	49	45	38	51	69	63	52		20180423 0100	1	TC2	5	82	43	54	46	51	38	33	55	62	69	68	80	38	69	57		20180827 0100	1	TC2	5	27	24	32	32	58	27	54	0
20181105 0200	1	TC2	5	44	34	52	42	56	56	44	40		20180423 0130	1	TC2	5	92	49	66	31	56	33	39	53	41	39	76	77	17	86	55		20180827 0130	1	TC2	5	16	26	42	20	52	43	39	0
20181105 0230	1	TC2	5	32	63	54	48	64	61	70	2		20180423 0200	1	TC2	5	77	19	19	36	59	27	23	33	39	51	62	0	6	70	48		20180827 0200	1	TC2	5	26	30	35	20	51	33	46	0
20181105 0300	1	TC2	5	31	46	46	37	75	70	35	0		20180423 0230	1	TC2	5	76	0	0	25	46	18	4	3	0	40	60	0	0	56	82		20180827 0230	1	TC2	5	28	41	49	16	62	36	43	0
20181105 0330	1	TC2	5	30	101	16	37	71	84	27	0		20180423 0300	1	TC2	5	109	0	0	3	32	13	33	0	0	0	40	0	11	49	63		20180827 0300	1	TC2	5	55	3	54	0	53	59	29	0
20181105 0400	1	TC2	5	14	73	0	27	47	103	0	0		20180423 0330	1	TC2	5	59	0	0	0	0	0	13	0	0	0	4	0	3	17	61		20180827 0330	1	TC2	5	49	3	34	0	65	48	27	0
20181105 0430	1	TC2	5	3	41	0	13	13	36	0	0		20180423 0400	1	TC2	5	24	0	0	0	0	0	2	0	0	0	0	0	0	0	69		20180827 0400	1	TC2	5	25	4	43	0	50	51	12	0
20181105 0500	1	TC2	5	8	31	0	0	0	46	9	34		20180423 0430	1	TC2	5	0	0	0	0	0	0	18	0	0	0	0	30	0	0	54		20180827 0430	1	TC2	5	57	0	36	0	44	33	0	0
20181105 0530	1	TC2	5	8	18	0	0	0	0	0	17		20180423 0500	1	TC2	5	0	0	0	0	0	0	0	0	0	0	0	0	0	0	54		20180827 0500	1	TC2	5	26	0	34	0	31	38	0	0
20181105 0600	1	TC2	5	0	0	5	0	0	0	0	14		20180423 0530	1	TC2	5	0	0	0	0	0	0	23	0	0	0	0	0	0	0	33		20180827 0530	1	TC2	5	1	0	10	0	24	9	0	0
20181105 0630	1	TC2	5	0	14	18	0	0	0	0	0		20180423 0600	1	TC2	5	0	0	0	0	0	0	0	0	0	0	0	1	0	0	39		20180827 0600	1	TC2	5	0	0	0	0	31	0	0	0
20181105 0700	1	TC2	5	0	0	0	0	0	27	0	0		20180423 0630	1	TC2	5	0	0	0	0	0	0	1	0	0	0	0	110	0	0	0		20180827 0630	1	TC2	5	0	0	0	0	0	0	0	0
20181105 0730	1	TC2	5	0	0	0	0	0	65	0	12		20180423 0700	1	TC2	5	0	0	0	0	0	0	0	0	0	0	0	27	0	0	0		20180827 0700	1	TC2	5	0	0	0	0	12	0	0	0
20181105 0800	1	TC2	5	0	0	0	0	0	45	0	14		20180423 0730	1	TC2	5	0	0	0	0	0	0	0	0	0	0	0	62	0	0	0		20180827 0730	1	TC2	5	0	0	11	0	0	0	0	0
20181105 0830	1	TC2	5	0	0	0	0	6	1	0	0		20180423 0800	1	TC2	5	0	0	0	0	0	0	0	0	0	0	0	0	0	0	0		20180827 0800	1	TC2	5	0	0	1	0	39	0	0	12
20181105 0900	1	TC2	5	0	6	0	0	32	0	0	0		20180423 0830	1	TC2	5	0	0	0	0	0	0	3	0	0	0	0	0	0	0	0		20180827 0830	1	TC2	5	0	0	0	0	34	7	0	0
20181105 0930	0	TC2	5	0	10	0	0	0	11	36	0		20180423 0900	1	TC2	5	0	0	0	0	0	0	27	0	0	0	0	21	0	0	0		20180827 0900	1	TC2	5	0	0	5	0	6	0	1	0
20181105 1000	0	TC2	5	0	0	5	0	0	9	19	0		20180423 0930	0	TC2	5	0	0	0	0	0	0	27	0	0	0	0	0	18	0	0		20180827 0930	0	TC2	5	0	0	0	0	0	0	0	0
20181105 1030	0	TC2	5	0	0	0	0	0	0	0	0		20180423 1000	0	TC2	5	0	0	0	0	0	0	0	0	0	0	0	0	0	0	0		20180827 1000	0	TC2	5	0	0	0	0	0	0	0	0
20181105 1100	0	TC2	5	0	0	0	0	0	0	0	0		20180423 1030	0	TC2	5	0	0	0	0	0	0	0	0	0	0	0	0	0	0	0		20180827 1030	0	TC2	5	0	0	8	0	0	0	0	0
20181105 1130	0	TC2	5	0	0	0	0	0	0	0	0		20180423 1100	0	TC2	5	0	0	0	0	0	0	0	0	0	0	0	0	0	0	0		20180827 1100	0	TC2	5	0	0	0	0	5	0	0	0
20181105 1200	0	TC2	5	0	14	0	0	0	7	0	0		20180423 1130	0	TC2	5	0	0	0	0	0	0	0	0	0	0	0	0	0	0	0		20180827 1130	0	TC2	5	0	0	0	0	0	0	0	0
20181105 1230	0	TC2	5	0	0	0	0	0	0	0	0		20180423 1200	0	TC2	5	0	0	0	0	0	0	0	0	0	0	0	0	0	0	0		20180827 1200	0	TC2	5	0	0	0	0	0	0	0	0
20181105 1300	0	TC2	5	0	0	0	0	0	0	0	0		20180423 1230	0	TC2	5	0	0	0	0	0	0	0	0	0	0	0	0	0	0	0		20180827 1230	0	TC2	5	0	0	0	0	0	0	0	0
20181105 1330	0	TC2	5	0	0	0	0	0	0	0	0		20180423 1300	0	TC2	5	0	0	0	0	0	0	0	0	0	0	0	0	28	0	0		20180827 1300	0	TC2	5	0	0	0	0	0	0	0	0
20181105 1400	0	TC2	5	0	0	0	0	0	0	13	0		20180423 1330	0	TC2	5	0	0	0	0	0	0	0	0	0	0	0	0	3	0	0		20180827 1330	0	TC2	5	0	0	2	0	0	0	0	0
20181105 1430	0	TC2	5	0	0	0	0	0	0	18	7		20180423 1400	0	TC2	5	0	0	0	0	0	0	3	0	0	1	0	0	0	0	0		20180827 1400	0	TC2	5	0	0	0	0	0	0	0	0
20181105 1500	0	TC2	5	0	0	0	0	0	0	23	13		20180423 1430	0	TC2	5	0	0	0	0	0	0	0	0	0	6	0	0	0	0	0		20180827 1430	0	TC2	5	0	0	0	0	0	0	0	0
20181105 1530	0	TC2	5	0	0	25	0	0	0	0	0		20180423 1500	0	TC2	5	0	0	0	34	0	11	0	0	0	0	0	0	0	0	0		20180827 1500	0	TC2	5	0	0	0	0	0	0	67	0
20181105 1600	0	TC2	5	0	0	0	0	0	0	0	1		20180423 1530	0	TC2	5	0	0	0	11	6	0	0	0	0	0	0	0	0	64	0		20180827 1530	0	TC2	5	0	0	0	0	23	0	23	0
20181105 1630	0	TC2	5	0	0	0	0	0	0	0	3		20180423 1600	0	TC2	5	0	0	0	0	0	1	0	0	0	0	0	0	0	43	0		20180827 1600	0	TC2	5	0	0	0	0	41	0	20	0
20181105 1700	0	TC2	5	0	19	0	0	0	0	0	0		20180423 1630	0	TC2	5	0	0	0	0	0	0	0	0	0	0	0	0	0	6	19		20180827 1630	0	TC2	5	0	0	0	0	44	0	0	0
20181105 1730	0	TC2	5	0	0	0	0	0	0	0	0		20180423 1700	0	TC2	5	39	0	0	0	17	0	0	16	0	0	0	0	0	0	10		20180827 1700	0	TC2	5	0	0	0	0	9	0	0	0
20181105 1800	0	TC2	5	0	2	0	0	0	0	0	0		20180423 1730	0	TC2	5	22	0	0	0	61	0	6	0	0	0	0	0	0	0	0		20180827 1730	0	TC2	5	0	17	0	0	0	0	0	0
20181105 1830	0	TC2	5	0	64	0	0	0	0	0	0		20180423 1800	0	TC2	5	0	0	0	0	15	0	0	0	0	0	0	0	0	0	0		20180827 1800	0	TC2	5	0	3	0	0	0	14	0	0
20181105 1900	0	TC2	5	0	3	8	0	0	0	0	0		20180423 1830	0	TC2	5	0	0	0	0	14	0	0	0	0	0	0	0	0	0	0		20180827 1830	0	TC2	5	0	5	0	0	0	20	24	0
20181105 1930	0	TC2	5	0	2	8	0	0	0	0	0		20180423 1900	0	TC2	5	0	0	0	0	6	0	0	0	0	4	0	10	0	0	3		20180827 1900	0	TC2	5	0	0	0	0	0	0	26	0
20181105 2000	0	TC2	5	0	47	0	0	0	0	0	0		20180423 1930	0	TC2	5	0	0	0	0	0	0	13	0	0	7	0	28	0	0	0		20180827 1930	0	TC2	5	0	0	0	0	0	0	3	0
20181105 2030	0	TC2	5	0	5	0	0	0	44	48	79		20180423 2000	0	TC2	5	0	0	0	27	11	0	35	0	0	20	0	9	0	38	2		20180827 2000	0	TC2	5	0	0	0	0	52	16	21	0
20181105 2100	0	TC2	5	0	35	0	0	0	46	13	12		20180423 2030	0	TC2	5	0	0	0	1	57	0	40	0	0	10	0	75	0	82	0		20180827 2030	0	TC2	5	0	0	6	0	16	0	0	0
20181105 2130	1	DD	1	0	35	35	0	0	32	11	27		20180423 2100	0	TC2	5	0	0	97	0	68	0	32	0	0	0	0	73	0	73	74		20180827 2100	0	TC2	5	0	0	28	0	22	0	60	0
20181105 2200	1	DD	1	16	42	24	20	12	60	74	37		20180423 2130	1	DD	1	19	62	100	38	57	36	37	93	49	20	62	88	48	65	56		20180827 2130	1	DD	1	37	22	26	50	13	60	64	30
20181105 2230	1	DD	1	20	36	4	6	45	62	44	31		20180423 2200	1	DD	1	33	62	96	44	52	66	22	119	69	53	67	66	37	39	39		20180827 2200	1	DD	1	0	27	1	94	43	42	54	21
20181105 2300	1	DD	1	13	2	0	24	54	51	90	63		20180423 2230	1	DD	1	68	83	63	20	45	47	36	90	79	58	62	69	22	43	54		20180827 2230	1	DD	1	0	13	8	41	9	39	44	19
20181105 2330	1	DD	1	13	44	36	40	64	57	61	45		20180423 2300	1	DD	1	40	75	78	23	55	40	45	81	37	61	78	92	59	49	55		20180827 2300	1	DD	1	12	26	17	18	32	45	46	37
20181106 0000	1	DD	1	28	36	56	35	54	55	86	36		20180423 2330	1	DD	1	90	57	60	19	56	37	44	55	75	67	58	48	51	59	54		20180827 2330	1	DD	1	23	28	40	10	32	39	31	22
20181106 0030	1	DD	1	19	58	37	38	49	64	80	49		20180424 0000	1	DD	1	117	55	50	39	51	40	71	68	72	63	83	79	33	56	55		20180828 0000	1	DD	1	24	28	25	37	42	42	60	16
20181106 0100	1	DD	1	27	93	52	33	41	65	78	36		20180424 0030	1	DD	1	29	56	68	38	74	52	27	114	77	59	87	77	30	66	61		20180828 0030	1	DD	1	36	13	42	53	47	51	47	42
20181106 0130	1	DD	1	38	48	36	45	66	67	86	70		20180424 0100	1	DD	1	93	133	67	35	52	44	20	64	144	35	86	92	44	57	57		20180828 0100	1	DD	1	30	44	48	37	52	55	56	48
20181106 0200	1	DD	1	35	46	43	34	55	74	76	62		20180424 0130	1	DD	1	60	96	79	40	55	31	16	41	78	41	81	70	37	85	57		20180828 0130	1	DD	1	36	36	40	29	50	48	70	22
20181106 0230	1	DD	1	47	42	42	55	58	61	78	42		20180424 0200	1	DD	1	64	15	24	22	65	47	6	53	74	43	44	37	22	62	64		20180828 0200	1	DD	1	28	28	36	38	56	29	35	0
20181106 0300	1	DD	1	32	56	43	38	74	62	68	19		20180424 0230	1	DD	1	61	0	0	37	56	19	28	40	7	58	88	0	26	55	53		20180828 0230	1	DD	1	47	31	42	29	61	40	46	0
20181106 0330	1	DD	1	28	53	56	41	38	65	38	4		20180424 0300	1	DD	1	53	0	0	6	52	11	2	2	0	22	43	0	1	63	63		20180828 0300	1	DD	1	50	14	32	92	73	44	55	0
20181106 0400	1	DD	1	10	35	22	39	46	54	2	0		20180424 0330	1	DD	1	49	0	0	0	64	10	15	0	0	5	45	0	0	66	68		20180828 0330	1	DD	1	44	3	31	15	60	41	51	0
20181106 0430	1	DD	1	10	73	0	24	20	70	20	0		20180424 0400	1	DD	1	63	0	0	0	44	0	11	0	0	0	1	0	0	40	57		20180828 0400	1	DD	1	22	4	42	0	60	29	36	0
20181106 0500	1	DD	1	3	26	0	0	0	44	2	0		20180424 0430	1	DD	1	20	0	0	0	24	0	30	0	0	0	0	0	0	0	44		20180828 0430	1	DD	1	13	0	40	0	55	44	0	0
20181106 0530	1	DD	1	0	14	0	0	0	23	0	0		20180424 0500	1	DD	1	0	0	0	0	0	0	3	0	0	0	0	37	0	8	38		20180828 0500	1	DD	1	19	0	33	0	68	28	0	0
20181106 0600	1	DD	1	0	9	0	0	0	0	22	0		20180424 0530	1	DD	1	0	0	0	0	12	0	32	0	0	0	0	0	0	0	0		20180828 0530	1	DD	1	6	0	30	0	18	5	0	0
20181106 0630	1	DD	1	0	0	0	0	0	2	14	0		20180424 0600	1	DD	1	0	0	0	0	0	0	1	0	0	0	0	0	0	0	0		20180828 0600	1	DD	1	6	0	5	0	0	21	0	0
20181106 0700	1	DD	1	0	0	0	0	0	0	2	0		20180424 0630	1	DD	1	0	0	0	0	0	0	0	0	0	16	0	20	0	0	0		20180828 0630	1	DD	1	0	0	0	0	2	0	0	0
20181106 0730	1	DD	1	0	0	0	0	0	0	22	0		20180424 0700	1	DD	1	0	0	0	0	0	0	0	1	0	0	0	0	0	0	0		20180828 0700	1	DD	1	0	0	0	0	0	0	36	0
20181106 0800	1	DD	1	0	0	0	0	0	0	0	0		20180424 0730	1	DD	1	0	0	0	0	0	0	0	0	0	0	0	0	0	0	0		20180828 0730	1	DD	1	0	0	0	0	2	7	23	0
20181106 0830	1	DD	1	0	0	0	0	0	0	0	0		20180424 0800	1	DD	1	0	0	0	0	0	0	0	135	0	0	0	0	0	0	0		20180828 0800	1	DD	1	0	0	0	0	0	0	0	8
20181106 0900	1	DD	1	0	0	15	0	0	0	0	0		20180424 0830	1	DD	1	0	0	0	0	0	0	0	36	0	0	0	0	0	0	0		20180828 0830	1	DD	1	0	0	0	0	0	0	0	44
20181106 0930	1	DD	1	0	0	0	0	0	13	0	7		20180424 0900	1	DD	1	0	0	0	0	0	0	0	0	0	0	0	0	0	0	0		20180828 0900	1	DD	1	0	0	0	0	0	0	0	0
20181106 1000	1	DD	1	0	0	0	0	0	0	0	31		20180424 0930	0	DD	1	0	0	0	0	0	0	0	2	0	0	0	0	0	0	32		20180828 0930	1	DD	1	0	0	0	0	0	0	4	0
20181106 1030	1	DD	1	0	0	0	0	0	53	0	1		20180424 1000	0	DD	1	0	0	0	0	0	0	0	0	0	0	0	0	0	0	0		20180828 1000	1	DD	1	0	0	0	0	0	15	57	0
20181106 1100	1	DD	1	0	0	0	4	0	1	0	0		20180424 1030	0	DD	1	0	0	0	0	0	0	0	0	0	0	0	0	0	0	0		20180828 1030	1	DD	1	0	0	0	0	0	2	2	0
20181106 1130	1	DD	1	0	0	0	0	0	0	5	18		20180424 1100	0	DD	1	0	0	0	0	0	0	0	0	0	0	0	0	0	0	0		20180828 1100	1	DD	1	0	0	0	0	0	0	36	0
20181106 1200	1	DD	1	0	0	0	0	0	0	35	8		20180424 1130	0	DD	1	0	0	0	0	0	0	0	0	0	9	0	0	0	0	0		20180828 1130	1	DD	1	0	0	0	3	0	13	60	0
20181106 1230	1	DD	1	0	0	5	0	0	0	25	11		20180424 1200	0	DD	1	0	0	0	0	0	0	0	0	0	0	0	0	0	0	0		20180828 1200	1	DD	1	0	5	0	5	0	37	0	0
20181106 1300	1	DD	1	0	0	0	0	0	0	44	14		20180424 1230	0	DD	1	0	0	0	0	0	0	0	0	0	0	0	0	0	0	0		20180828 1230	1	DD	1	0	45	15	0	8	39	0	0
20181106 1330	1	DD	1	0	0	0	0	0	0	0	13		20180424 1300	0	DD	1	0	0	0	0	0	0	0	0	0	1	0	0	0	0	0		20180828 1300	1	DD	1	0	0	11	0	31	0	0	0
20181106 1400	1	DD	1	0	16	37	0	0	35	0	22		20180424 1330	0	DD	1	0	0	0	0	0	0	0	0	0	0	0	0	0	0	0		20180828 1330	1	DD	1	0	0	0	0	1	8	22	45
20181106 1430	1	DD	1	0	0	8	0	7	53	70	20		20180424 1400	0	DD	1	0	0	0	0	0	0	0	0	0	52	0	0	0	0	0		20180828 1400	1	DD	1	0	5	0	0	0	17	74	3
20181106 1500	1	DD	1	20	29	0	26	41	14	41	24		20180424 1430	0	DD	1	0	0	0	0	73	0	1	0	0	0	0	0	7	0	0		20180828 1430	1	DD	1	16	7	0	0	47	29	2	70
20181106 1530	1	DD	1	6	13	0	0	40	0	0	30		20180424 1500	0	DD	1	0	0	0	33	11	0	1	0	0	2	0	0	27	1	0		20180828 1500	1	DD	1	25	23	0	1	0	12	0	41
20181106 1600	1	DD	1	11	6	8	0	13	0	16	7		20180424 1530	0	DD	1	0	0	0	0	0	0	0	0	0	0	0	0	2	0	0		20180828 1530	1	DD	1	10	0	0	24	0	26	0	14
20181106 1630	1	DD	1	0	6	46	19	0	0	0	0		20180424 1600	0	DD	1	0	0	0	0	0	0	0	0	0	1	0	0	0	45	27		20180828 1600	1	DD	1	5	22	18	0	0	15	0	4
20181106 1700	1	DD	1	0	0	0	16	0	0	0	0		20180424 1630	0	DD	1	0	0	0	16	3	0	0	0	41	33	0	0	0	0	28		20180828 1630	1	DD	1	8	0	7	0	23	7	45	0
20181106 1730	1	DD	1	0	0	0	0	20	0	0	0		20180424 1700	0	DD	1	30	0	0	0	24	0	0	0	0	0	0	0	0	24	46		20180828 1700	1	DD	1	5	0	0	10	54	33	11	19
20181106 1800	1	DD	1	0	0	0	0	0	0	0	0		20180424 1730	0	DD	1	0	0	0	0	0	0	0	0	0	0	0	0	0	18	22		20180828 1730	1	DD	1	18	0	0	4	26	27	0	15
20181106 1830	1	DD	1	0	0	0	3	0	0	0	0		20180424 1800	0	DD	1	0	0	0	0	16	0	0	21	0	0	0	0	0	0	0		20180828 1800	1	DD	1	14	0	27	0	11	17	2	0
20181106 1900	1	DD	1	0	41	0	0	24	30	66	0		20180424 1830	0	DD	1	0	0	0	0	0	0	0	8	0	0	0	7	0	0	0		20180828 1830	1	DD	1	3	0	43	15	0	1	41	38
20181106 1930	1	DD	1	0	5	31	0	34	55	11	0		20180424 1900	0	DD	1	0	0	0	0	0	0	0	0	0	0	0	0	0	0	0		20180828 1900	1	DD	1	0	0	0	15	5	14	57	18
20181106 2000	1	DD	1	33	3	29	3	0	56	43	0		20180424 1930	0	DD	1	0	0	0	0	0	0	3	0	0	0	0	0	0	0	0		20180828 1930	1	DD	1	7	0	33	0	6	9	0	0
20181106 2030	1	DD	1	0	3	0	5	29	13	9	40		20180424 2000	0	DD	1	0	0	8	0	0	0	2	0	10	0	0	0	19	67	0		20180828 2000	1	DD	1	0	0	4	0	17	0	0	20
20181106 2100	1	DD	1	11	50	0	4	33	54	25	46		20180424 2030	0	DD	1	0	0	0	6	0	0	0	0	0	0	0	0	43	41	0		20180828 2030	1	DD	1	0	10	0	0	0	14	13	12
20181106 2130	1	DD	2	0	70	3	21	38	22	14	47		20180424 2100	0	DD	1	0	0	0	26	43	0	23	0	0	0	5	52	28	36	0		20180828 2100	1	DD	1	8	24	0	0	47	68	33	131
20181106 2200	1	DD	2	20	0	38	26	53	54	13	44		20180424 2130	1	DD	2	55	53	83	52	54	4	41	149	52	49	73	77	63	50	58		20180828 2130	1	DD	2	9	21	26	36	35	15	8	42
20181106 2230	1	DD	2	4	58	65	37	50	64	56	26		20180424 2200	1	DD	2	7	42	54	36	57	3	20	78	27	69	75	76	47	65	60		20180828 2200	1	DD	2	20	24	29	14	13	1	51	56
20181106 2300	1	DD	2	5	38	39	0	45	66	61	41		20180424 2230	1	DD	2	81	56	54	0	38	0	31	70	88	55	42	87	48	47	46		20180828 2230	1	DD	2	32	36	30	8	32	13	42	55
20181106 2330	1	DD	2	15	11	40	38	54	52	48	40		20180424 2300	1	DD	2	49	65	93	24	76	23	27	64	33	37	62	86	42	45	55		20180828 2300	1	DD	2	12	21	12	19	41	49	37	45
20181107 0000	1	DD	2	18	59	48	37	45	52	50	49		20180424 2330	1	DD	2	54	51	56	27	64	54	72	52	13	75	73	101	36	46	60		20180828 2330	1	DD	2	26	31	34	18	61	41	52	42
20181107 0030	1	DD	2	15	45	43	47	40	58	67	31		20180425 0000	1	DD	2	72	63	88	45	53	72	38	55	18	57	68	89	56	119	48		20180829 0000	1	DD	2	21	12	22	29	50	45	52	50
20181107 0100	1	DD	2	19	41	47	36	66	67	56	45		20180425 0030	1	DD	2	168	51	70	55	48	49	40	70	44	58	69	91	62	25	67		20180829 0030	1	DD	2	16	23	26	12	38	30	52	57
20181107 0130	1	DD	2	28	52	44	31	65	55	52	41		20180425 0100	1	DD	2	64	51	70	40	42	53	40	60	24	60	73	103	60	49	46		20180829 0100	1	DD	2	28	22	24	22	38	36	40	5
20181107 0200	1	DD	2	22	44	48	54	60	61	53	40		20180425 0130	1	DD	2	33	50	71	31	56	49	26	84	26	75	63	82	51	48	52		20180829 0130	1	DD	2	22	12	27	17	41	41	42	11
20181107 0230	1	DD	2	30	101	48	37	44	59	40	30		20180425 0200	1	DD	2	130	37	46	50	63	26	36	47	3	68	73	103	59	34	56		20180829 0200	1	DD	2	27	14	36	14	30	36	43	79
20181107 0300	1	DD	2	27	57	57	60	45	55	41	24		20180425 0230	1	DD	2	50	33	66	25	49	9	31	47	0	63	67	86	52	45	53		20180829 0230	1	DD	2	21	11	32	4	52	36	39	0
20181107 0330	1	DD	2	26	85	72	44	68	54	36	26		20180425 0300	1	DD	2	56	0	57	0	54	0	23	29	0	63	73	116	45	48	53		20180829 0300	1	DD	2	32	26	21	0	32	37	34	0
20181107 0400	1	DD	2	16	77	58	30	37	47	23	15		20180425 0330	1	DD	2	31	0	0	0	39	0	0	4	0	56	90	56	0	38	60		20180829 0330	1	DD	2	44	7	27	0	47	43	41	3
20181107 0430	1	DD	2	17	54	50	38	10	68	6	19		20180425 0400	1	DD	2	46	0	0	0	40	8	47	0	0	25	19	0	0	28	54		20180829 0400	1	DD	2	55	0	25	0	46	41	38	0
20181107 0500	1	DD	2	0	66	0	11	0	69	0	0		20180425 0430	1	DD	2	16	0	0	0	30	0	1	0	0	0	0	29	0	0	58		20180829 0430	1	DD	2	23	0	36	0	37	59	9	0
20181107 0530	1	DD	2	0	55	0	0	0	37	0	0		20180425 0500	1	DD	2	0	0	0	0	8	0	0	0	0	0	0	28	0	0	55		20180829 0500	1	DD	2	21	0	38	0	33	39	16	14
20181107 0600	1	DD	2	0	0	0	0	0	2	0	0		20180425 0530	1	DD	2	0	0	0	0	27	0	0	0	0	0	0	0	0	0	48		20180829 0530	1	DD	2	12	0	22	23	19	23	64	0
20181107 0630	1	DD	2	0	0	0	0	0	41	0	0		20180425 0600	1	DD	2	0	0	0	0	0	0	0	0	0	0	0	28	0	2	39		20180829 0600	1	DD	2	19	0	13	4	19	32	4	0
20181107 0700	1	DD	2	0	0	0	0	0	10	0	0		20180425 0630	1	DD	2	0	0	0	0	9	0	0	0	0	0	0	71	0	0	16		20180829 0630	1	DD	2	18	0	0	0	3	34	7	0
20181107 0730	1	DD	2	0	36	0	0	0	0	0	22		20180425 0700	1	DD	2	0	0	0	0	0	0	0	0	0	19	0	0	0	0	10		20180829 0700	1	DD	2	18	0	3	0	0	19	41	0
20181107 0800	1	DD	2	1	4	0	0	0	0	0	16		20180425 0730	1	DD	2	0	0	0	0	0	0	0	0	0	0	0	31	0	0	0		20180829 0730	1	DD	2	0	0	0	0	0	0	2	0
20181107 0830	1	DD	2	1	0	39	0	0	0	0	26		20180425 0800	1	DD	2	0	0	0	4	0	0	0	0	0	10	0	1	0	0	0		20180829 0800	1	DD	2	0	0	0	0	4	12	2	0
20181107 0900	1	DD	2	16	0	0	0	0	0	0	2		20180425 0830	1	DD	2	114	0	0	0	0	0	0	0	0	0	0	0	24	0	0		20180829 0830	1	DD	2	0	0	0	0	0	0	19	0
20181107 0930	1	DD	2	0	0	0	0	0	0	0	0		20180425 0900	1	DD	2	26	0	0	0	0	6	0	0	17	0	0	0	37	0	0		20180829 0900	1	DD	2	13	0	0	0	0	1	0	35
20181107 1000	1	DD	2	10	0	0	0	0	0	0	0		20180425 0930	1	DD	2	131	40	0	20	0	3	4	0	0	1	14	4	22	0	0		20180829 0930	1	DD	2	0	0	0	0	0	0	5	10
20181107 1030	1	DD	2	0	0	2	0	0	0	0	0		20180425 1000	1	DD	2	25	13	0	0	0	0	0	0	0	0	0	3	0	0	0		20180829 1000	1	DD	2	0	0	0	0	0	0	1	0
20181107 1100	1	DD	2	0	0	0	0	0	0	0	0		20180425 1030	1	DD	2	1	0	0	0	0	0	0	0	0	3	0	0	6	0	0		20180829 1030	1	DD	2	22	0	0	0	3	17	1	0
20181107 1130	1	DD	2	0	0	0	0	0	0	0	0		20180425 1100	1	DD	2	0	0	0	0	0	0	0	0	0	0	0	0	0	17	0		20180829 1100	1	DD	2	1	0	0	0	0	48	21	57
20181107 1200	1	DD	2	0	0	0	0	0	0	0	0		20180425 1130	1	DD	2	0	0	0	0	0	0	0	19	0	0	0	42	0	13	0		20180829 1130	1	DD	2	5	0	0	0	0	14	1	1
20181107 1230	1	DD	2	0	0	0	0	0	0	0	0		20180425 1200	1	DD	2	0	0	0	0	0	0	0	46	0	38	0	0	0	22	0		20180829 1200	1	DD	2	0	0	0	0	0	2	0	2
20181107 1300	1	DD	2	0	0	0	0	0	0	0	0		20180425 1230	1	DD	2	0	0	0	0	6	0	4	27	0	36	0	0	0	0	0		20180829 1230	1	DD	2	0	0	0	0	0	0	1	12
20181107 1330	1	DD	2	0	0	24	0	0	0	0	0		20180425 1300	1	DD	2	81	0	0	0	18	0	0	35	0	0	0	25	0	0	0		20180829 1300	1	DD	2	0	0	0	0	0	3	3	73
20181107 1400	1	DD	2	0	0	39	0	17	0	23	33		20180425 1330	1	DD	2	0	0	0	0	22	8	3	28	0	21	48	48	77	0	0		20180829 1330	1	DD	2	0	7	0	0	0	0	33	46
20181107 1430	1	DD	2	11	0	0	0	70	0	39	29		20180425 1400	1	DD	2	0	15	0	31	20	55	35	83	0	0	0	93	52	0	0		20180829 1400	1	DD	2	0	0	0	0	0	0	69	28
20181107 1500	1	DD	2	0	0	0	0	41	0	55	43		20180425 1430	1	DD	2	3	36	61	0	30	42	47	37	9	42	0	56	7	0	20		20180829 1430	1	DD	2	0	12	0	0	0	0	6	11
20181107 1530	1	DD	2	0	0	0	0	13	36	24	18		20180425 1500	1	DD	2	17	9	82	0	32	25	9	43	56	0	0	104	0	63	52		20180829 1500	1	DD	2	32	15	0	0	0	0	0	14
20181107 1600	1	DD	2	0	7	0	0	0	40	0	14		20180425 1530	1	DD	2	19	18	60	0	38	23	0	23	0	0	0	67	0	64	58		20180829 1530	1	DD	2	37	0	0	0	11	22	54	25
20181107 1630	1	DD	2	0	11	22	0	0	28	4	0		20180425 1600	1	DD	2	73	12	20	0	31	30	0	3	7	24	0	72	0	46	47		20180829 1600	1	DD	2	15	0	0	0	12	43	69	12
20181107 1700	1	DD	2	0	27	0	0	0	0	78	18		20180425 1630	1	DD	2	87	0	0	21	31	32	0	0	25	0	8	46	0	20	49		20180829 1630	1	DD	2	5	12	0	0	25	5	3	0
20181107 1730	1	DD	2	6	10	0	0	0	0	0	4		20180425 1700	1	DD	2	8	0	0	20	29	29	0	0	0	0	0	44	0	15	16		20180829 1700	1	DD	2	23	0	0	0	19	8	53	18
20181107 1800	1	DD	2	10	0	0	9	0	4	0	0		20180425 1730	1	DD	2	0	0	0	0	9	22	0	42	0	0	0	63	0	0	0		20180829 1730	1	DD	2	13	0	0	0	31	11	79	0
20181107 1830	1	DD	2	0	2	0	0	88	28	0	5		20180425 1800	1	DD	2	0	11	53	3	1	20	18	36	49	0	0	91	0	43	0		20180829 1800	1	DD	2	23	0	0	24	30	0	3	14
20181107 1900	1	DD	2	0	0	15	0	61	0	0	0		20180425 1830	1	DD	2	31	0	16	30	10	29	6	0	13	9	0	90	0	4	0		20180829 1830	1	DD	2	20	3	4	29	23	18	7	5
20181107 1930	1	DD	2	11	0	0	0	46	0	0	0		20180425 1900	1	DD	2	12	0	0	0	0	0	38	33	8	86	0	44	0	0	0		20180829 1900	1	DD	2	22	0	22	26	76	26	25	21
20181107 2000	1	DD	2	0	0	0	47	0	0	9	0		20180425 1930	1	DD	2	0	0	0	0	0	0	44	39	19	72	3	84	29	0	0		20180829 1930	1	DD	2	11	0	1	4	34	0	55	0
20181107 2030	1	DD	2	0	0	12	12	0	0	15	0		20180425 2000	1	DD	2	0	20	0	23	0	6	22	33	23	119	24	96	58	0	39		20180829 2000	1	DD	2	21	15	5	0	20	0	14	2
20181107 2100	1	DD	2	6	0	23	0	3	0	36	0		20180425 2030	1	DD	2	24	44	0	16	0	9	26	33	55	78	99	80	40	22	0		20180829 2030	1	DD	2	0	49	0	28	0	27	21	24
20181107 2130	1	DD	3	6	0	0	11	0	0	60	0		20180425 2100	1	DD	3	142	39	39	0	3	9	8	38	29	72	94	111	51	60	68		20180829 2100	1	DD	3	0	41	3	0	0	1	0	30
20181107 2200	1	DD	3	7	55	0	0	0	24	45	42		20180425 2130	1	DD	3	132	45	61	4	52	35	27	58	26	54	67	119	33	47	48		20180829 2130	1	DD	3	13	0	0	0	20	0	23	40
20181107 2230	1	DD	3	2	44	0	29	0	55	43	29		20180425 2200	1	DD	3	53	41	43	47	50	32	18	53	31	47	42	94	30	54	50		20180829 2200	1	DD	3	7	56	4	13	16	0	61	55
20181107 2300	1	DD	3	6	41	42	10	0	50	46	27		20180425 2230	1	DD	3	116	56	57	39	45	51	33	47	38	51	70	80	55	45	45		20180829 2230	1	DD	3	0	7	8	12	0	3	70	1
20181107 2330	1	DD	3	18	53	47	19	0	53	40	26		20180425 2300	1	DD	3	63	34	61	18	50	42	43	44	25	59	73	93	59	58	48		20180829 2300	1	DD	3	0	0	11	0	0	0	56	0
20181108 0000	1	DD	3	15	35	42	31	64	38	28	30		20180425 2330	1	DD	3	52	24	71	0	48	50	44	37	43	67	63	67	49	35	51		20180829 2330	1	DD	3	22	14	0	30	12	48	50	25
20181108 0030	1	DD	3	23	43	3	34	62	52	50	23		20180426 0000	1	DD	3	100	47	87	51	51	45	21	42	9	76	59	74	38	58	54		20180830 0000	1	DD	3	28	0	14	0	5	55	70	18
20181108 0100	1	DD	3	19	3	10	15	94	51	53	30		20180426 0030	1	DD	3	73	37	77	10	43	66	36	43	0	108	72	50	46	53	59		20180830 0030	1	DD	3	18	0	0	0	2	59	37	0
20181108 0130	1	DD	3	27	58	55	22	59	42	47	33		20180426 0100	1	DD	3	37	42	63	0	34	33	34	42	7	66	59	84	55	48	48		20180830 0100	1	DD	3	22	6	0	0	49	27	23	2
20181108 0200	1	DD	3	21	42	39	26	63	57	32	29		20180426 0130	1	DD	3	66	52	50	0	53	13	26	57	0	58	65	118	47	41	54		20180830 0130	1	DD	3	7	24	6	13	24	0	28	0
20181108 0230	1	DD	3	30	59	53	31	65	63	46	25		20180426 0200	1	DD	3	69	50	65	0	55	0	16	55	0	59	106	75	61	63	66		20180830 0200	1	DD	3	5	4	0	0	12	0	0	0
20181108 0300	1	DD	3	27	62	51	34	71	63	38	27		20180426 0230	1	DD	3	89	15	69	27	64	0	11	64	0	46	77	50	38	52	50		20180830 0230	1	DD	3	17	0	9	23	14	0	7	7
20181108 0330	1	DD	3	33	53	38	28	69	65	49	3		20180426 0300	1	DD	3	79	0	16	25	59	0	23	45	42	68	112	36	14	45	46		20180830 0300	1	DD	3	3	0	10	0	0	37	18	12
20181108 0400	1	DD	3	34	42	45	43	55	19	35	0		20180426 0330	1	DD	3	127	2	0	29	27	0	15	52	4	49	68	36	29	52	60		20180830 0330	1	DD	3	4	0	5	12	38	53	7	0
20181108 0430	1	DD	3	24	96	45	41	76	0	14	0		20180426 0400	1	DD	3	6	0	0	12	14	0	5	32	0	44	12	9	0	63	47		20180830 0400	1	DD	3	12	0	9	9	6	49	2	0
20181108 0500	1	DD	3	11	64	47	39	45	0	4	0		20180426 0430	1	DD	3	0	0	0	7	0	0	18	21	0	25	0	41	17	38	49		20180830 0430	1	DD	3	3	0	40	0	0	40	7	0
20181108 0530	1	DD	3	8	35	13	34	32	0	20	0		20180426 0500	1	DD	3	13	0	0	0	0	0	1	6	0	0	0	45	14	37	67		20180830 0500	1	DD	3	0	0	0	0	0	37	19	0
20181108 0600	1	DD	3	0	22	0	38	0	0	0	0		20180426 0530	1	DD	3	80	0	0	0	0	0	4	11	0	0	0	52	0	14	57		20180830 0530	1	DD	3	0	0	0	0	0	26	0	0
20181108 0630	1	DD	3	0	22	0	12	0	0	0	0		20180426 0600	1	DD	3	53	0	0	0	0	0	5	0	0	0	0	9	0	12	71		20180830 0600	1	DD	3	0	0	6	0	0	0	0	0
20181108 0700	1	DD	3	0	0	0	0	0	0	2	0		20180426 0630	1	DD	3	0	0	0	0	0	0	0	22	0	0	0	0	28	0	86		20180830 0630	1	DD	3	1	0	15	0	0	47	0	0
20181108 0730	1	DD	3	0	0	0	0	0	0	0	0		20180426 0700	1	DD	3	0	0	0	0	0	0	26	0	0	0	0	64	22	0	45		20180830 0700	1	DD	3	0	0	0	0	13	0	0	0
20181108 0800	1	DD	3	4	0	0	0	0	0	0	0		20180426 0730	1	DD	3	0	0	0	0	0	0	0	29	0	0	0	74	0	0	53		20180830 0730	1	DD	3	0	0	0	0	0	0	33	0
20181108 0830	1	DD	3	10	3	0	0	0	12	0	0		20180426 0800	1	DD	3	0	0	0	0	0	0	9	37	0	0	0	0	0	0	16		20180830 0800	1	DD	3	0	0	0	0	0	0	30	0
20181108 0900	1	DD	3	5	48	0	0	0	55	0	0		20180426 0830	1	DD	3	0	0	0	0	0	0	0	75	0	0	0	0	0	0	0		20180830 0830	1	DD	3	0	0	0	0	0	0	15	0
20181108 0930	1	DD	3	0	0	0	0	0	60	0	39		20180426 0900	1	DD	3	69	0	0	0	0	4	0	0	0	0	0	13	0	0	0		20180830 0900	1	DD	3	0	0	0	0	0	0	1	0
20181108 1000	1	DD	3	5	13	4	0	0	46	0	11		20180426 0930	1	DD	3	34	0	0	0	0	0	0	0	0	0	0	10	0	0	0		20180830 0930	1	DD	3	0	0	0	0	0	0	17	0
20181108 1030	1	DD	3	1	0	22	0	0	29	35	0		20180426 1000	1	DD	3	5	0	0	0	0	0	0	0	0	0	0	26	0	0	0		20180830 1000	1	DD	3	0	0	0	0	0	0	0	0
20181108 1100	1	DD	3	0	31	1	0	0	0	26	0		20180426 1030	1	DD	3	0	0	0	0	40	0	0	0	0	16	0	0	22	0	0		20180830 1030	1	DD	3	0	0	0	0	0	0	22	0
20181108 1130	1	DD	3	0	1	16	0	0	0	17	0		20180426 1100	1	DD	3	0	0	0	0	49	0	0	0	0	12	0	12	33	0	0		20180830 1100	1	DD	3	0	0	0	0	0	0	0	0
20181108 1200	1	DD	3	0	3	5	0	0	0	3	0		20180426 1130	1	DD	3	0	0	0	0	0	0	0	0	0	16	0	0	0	0	0		20180830 1130	1	DD	3	0	0	0	0	0	0	0	21
20181108 1230	1	DD	3	0	23	0	0	0	0	31	0		20180426 1200	1	DD	3	0	0	0	0	11	0	0	0	0	0	0	0	0	0	0		20180830 1200	1	DD	3	0	0	0	0	0	0	10	0
20181108 1300	1	DD	3	0	0	32	0	0	0	12	0		20180426 1230	1	DD	3	0	0	0	0	15	0	5	15	0	5	0	103	0	0	0		20180830 1230	1	DD	3	5	0	0	0	0	0	37	0
20181108 1330	1	DD	3	0	0	0	0	51	0	63	24		20180426 1300	1	DD	3	0	6	12	12	10	0	0	1	0	19	0	108	20	3	0		20180830 1300	1	DD	3	0	0	0	0	0	0	0	18
20181108 1400	1	DD	3	0	0	0	0	30	0	0	15		20180426 1330	1	DD	3	0	0	55	34	0	0	0	0	0	0	0	70	25	62	8		20180830 1330	1	DD	3	0	0	0	0	0	0	0	0
20181108 1430	1	DD	3	0	0	0	0	0	0	38	8		20180426 1400	1	DD	3	0	0	0	0	40	0	31	78	0	0	0	39	0	57	4		20180830 1400	1	DD	3	0	12	0	0	0	0	0	21
20181108 1500	1	DD	3	0	0	0	0	0	0	49	10		20180426 1430	1	DD	3	0	17	0	15	31	33	0	31	0	0	0	57	62	36	2		20180830 1430	1	DD	3	0	0	0	0	15	0	31	2
20181108 1530	1	DD	3	0	0	1	0	0	0	34	7		20180426 1500	1	DD	3	0	33	0	0	30	9	0	15	0	45	0	8	4	30	51		20180830 1500	1	DD	3	0	0	0	0	7	0	4	0
20181108 1600	1	DD	3	0	0	28	0	0	54	15	0		20180426 1530	1	DD	3	0	0	0	16	34	0	35	20	0	27	60	15	38	0	0		20180830 1530	1	DD	3	0	0	0	0	50	0	11	0
20181108 1630	1	DD	3	1	11	0	0	0	47	16	13		20180426 1600	1	DD	3	81	0	10	0	27	0	14	7	0	0	9	32	3	14	0		20180830 1600	1	DD	3	0	1	0	0	30	0	0	0
20181108 1700	1	DD	3	33	19	0	0	5	0	37	11		20180426 1630	1	DD	3	23	51	0	0	22	33	4	10	0	0	0	29	18	0	29		20180830 1630	1	DD	3	1	0	0	10	39	1	38	17
20181108 1730	1	DD	3	0	0	0	0	0	0	20	0		20180426 1700	1	DD	3	0	35	0	0	9	18	23	0	0	15	0	21	30	22	22		20180830 1700	1	DD	3	2	0	0	19	58	31	21	0
20181108 1800	1	DD	3	0	0	1	0	0	0	0	0		20180426 1730	1	DD	3	0	0	0	0	17	0	26	0	0	3	0	29	0	0	41		20180830 1730	1	DD	3	2	0	0	0	44	9	0	0
20181108 1830	1	DD	3	8	5	26	0	42	0	0	0		20180426 1800	1	DD	3	17	0	14	0	7	0	0	0	0	8	0	149	0	0	50		20180830 1800	1	DD	3	29	0	0	0	0	0	0	0
20181108 1900	1	DD	3	0	91	0	0	39	0	0	0		20180426 1830	1	DD	3	0	6	58	0	16	0	0	32	24	11	0	63	0	48	0		20180830 1830	1	DD	3	70	0	0	6	0	3	14	0
20181108 1930	1	DD	3	0	14	0	9	21	13	0	0		20180426 1900	1	DD	3	52	50	56	2	22	34	43	43	21	3	0	57	0	31	0		20180830 1900	1	DD	3	7	0	11	0	0	6	30	0
20181108 2000	1	DD	3	0	0	0	0	0	44	4	0		20180426 1930	1	DD	3	83	21	61	4	17	1	61	8	22	55	0	45	0	36	0		20180830 1930	1	DD	3	213	0	6	0	44	0	0	0
20181108 2030	1	DD	3	0	28	0	0	0	12	0	0		20180426 2000	1	DD	3	49	69	64	6	34	0	45	59	25	0	0	69	24	18	0		20180830 2000	1	DD	3	37	1	2	0	19	11	0	24
20181108 2100	1	DD	3	0	0	0	0	0	0	83	23		20180426 2030	1	DD	3	10	45	76	52	26	0	11	78	14	0	54	100	60	46	0		20180830 2030	1	DD	3	8	36	0	5	0	5	7	4
20181108 2130	1	DD	4	1	0	26	0	0	0	76	57		20180426 2100	1	DD	4	57	54	88	65	36	0	24	56	14	41	52	69	47	43	0		20180830 2100	1	DD	4	18	16	0	0	3	17	61	0
20181108 2200	1	DD	4	48	0	1	32	0	0	53	20		20180426 2130	1	DD	4	54	45	89	35	34	33	23	49	36	63	23	64	32	49	30		20180830 2130	1	DD	4	40	0	8	0	49	9	37	0
20181108 2230	1	DD	4	36	7	0	0	0	0	83	36		20180426 2200	1	DD	4	1	47	78	14	33	48	52	101	30	51	39	71	38	66	46		20180830 2200	1	DD	4	10	12	4	3	0	19	0	0
20181108 2300	1	DD	4	38	9	22	0	0	45	51	27		20180426 2230	1	DD	4	0	37	75	26	43	31	32	61	0	54	40	96	69	65	57		20180830 2230	1	DD	4	8	8	0	151	1	32	62	0
20181108 2330	1	DD	4	13	71	37	0	0	50	32	23		20180426 2300	1	DD	4	46	58	85	34	35	40	32	63	0	52	53	80	35	34	50		20180830 2300	1	DD	4	5	0	3	30	34	51	56	0
20181109 0000	1	DD	4	14	47	29	0	36	46	34	35		20180426 2330	1	DD	4	111	28	61	42	47	39	51	51	12	73	53	128	54	44	57		20180830 2330	1	DD	4	13	7	6	27	39	0	58	0
20181109 0030	1	DD	4	24	22	0	0	47	33	49	30		20180427 0000	1	DD	4	84	59	53	17	42	41	31	56	33	51	73	90	39	54	53		20180831 0000	1	DD	4	17	0	2	1	59	16	9	14
20181109 0100	1	DD	4	33	34	45	32	42	85	51	30		20180427 0030	1	DD	4	78	28	95	26	46	84	40	50	10	79	66	94	1	43	60		20180831 0030	1	DD	4	0	0	0	0	21	64	0	5
20181109 0130	1	DD	4	43	57	48	31	46	67	66	66		20180427 0100	1	DD	4	95	35	72	29	43	39	44	52	0	45	40	77	33	95	52		20180831 0100	1	DD	4	20	10	0	0	19	44	16	0
20181109 0200	1	DD	4	31	61	44	37	48	68	54	53		20180427 0130	1	DD	4	84	0	62	33	44	29	78	43	0	81	35	95	19	42	57		20180831 0130	1	DD	4	0	0	0	0	0	39	83	0
20181109 0230	1	DD	4	45	55	67	35	39	50	68	49		20180427 0200	1	DD	4	63	26	40	50	40	44	23	96	0	72	0	82	0	41	43		20180831 0200	1	DD	4	9	0	15	0	0	53	54	0
20181109 0300	1	DD	4	44	54	36	34	57	65	60	39		20180427 0230	1	DD	4	81	10	2	31	40	4	23	49	0	48	0	83	8	36	53		20180831 0230	1	DD	4	3	0	0	0	0	28	19	0
20181109 0330	1	DD	4	31	42	53	26	11	55	53	38		20180427 0300	1	DD	4	79	0	0	0	48	0	17	60	0	71	0	62	18	67	59		20180831 0300	1	DD	4	40	0	0	4	20	0	0	0
20181109 0400	1	DD	4	22	48	57	21	32	48	33	24		20180427 0330	1	DD	4	91	11	0	19	48	0	14	68	0	51	0	9	0	38	54		20180831 0330	1	DD	4	11	0	6	24	3	0	0	0
20181109 0430	1	DD	4	10	67	52	41	52	55	48	8		20180427 0400	1	DD	4	184	0	0	0	32	0	8	46	0	56	0	20	0	31	63		20180831 0400	1	DD	4	24	0	0	17	18	4	24	0
20181109 0500	1	DD	4	33	72	51	50	37	43	69	2		20180427 0430	1	DD	4	110	0	0	19	23	0	3	50	0	12	0	0	0	18	53		20180831 0430	1	DD	4	0	0	0	0	0	34	22	0
20181109 0530	1	DD	4	23	69	23	46	22	8	11	25		20180427 0500	1	DD	4	78	19	0	0	0	0	1	15	0	0	0	25	0	17	64		20180831 0500	1	DD	4	14	0	2	0	17	49	0	0
20181109 0600	1	DD	4	8	48	0	43	0	0	0	10		20180427 0530	1	DD	4	24	25	0	0	0	0	14	14	0	0	0	12	0	0	54		20180831 0530	1	DD	4	0	0	0	37	0	5	0	0
20181109 0630	1	DD	4	8	38	0	46	0	0	0	1		20180427 0600	1	DD	4	0	0	0	0	0	6	12	2	0	0	0	44	0	0	55		20180831 0600	1	DD	4	0	0	0	0	0	0	0	0
20181109 0700	1	DD	4	11	28	0	26	0	0	0	30		20180427 0630	1	DD	4	0	0	0	10	0	0	0	17	0	9	0	52	0	0	62		20180831 0630	1	DD	4	5	0	0	0	0	22	0	0
20181109 0730	1	DD	4	0	14	0	18	0	2	12	31		20180427 0700	1	DD	4	12	0	0	0	0	0	0	0	0	0	0	87	0	0	51		20180831 0700	1	DD	4	0	0	32	0	9	8	0	0
20181109 0800	1	DD	4	0	0	8	0	0	0	28	7		20180427 0730	1	DD	4	0	0	0	0	0	0	15	16	0	0	0	52	53	0	84		20180831 0730	1	DD	4	3	0	0	0	0	0	0	0
20181109 0830	1	DD	4	0	0	37	0	0	0	49	31		20180427 0800	1	DD	4	0	0	0	31	0	0	19	21	0	0	0	0	0	0	0		20180831 0800	1	DD	4	0	0	0	0	0	0	0	0
20181109 0900	1	DD	4	0	5	0	0	0	0	22	24		20180427 0830	1	DD	4	0	21	0	0	0	0	14	28	0	0	0	0	22	0	0		20180831 0830	1	DD	4	0	0	0	0	0	0	17	0
20181109 0930	1	DD	4	0	6	0	0	0	0	0	9		20180427 0900	1	DD	4	0	0	0	0	0	0	0	10	0	0	0	0	0	0	0		20180831 0900	1	DD	4	0	0	0	21	0	0	0	0
20181109 1000	1	DD	4	0	44	0	0	0	0	29	12		20180427 0930	1	DD	4	0	0	0	0	0	0	0	10	0	17	0	84	0	0	0		20180831 0930	1	DD	4	0	0	8	0	0	14	0	0
20181109 1030	1	DD	4	0	6	0	0	0	0	26	0		20180427 1000	1	DD	4	0	0	0	0	0	0	0	11	0	0	0	0	0	0	0		20180831 1000	1	DD	4	0	0	13	0	0	15	0	0
20181109 1100	1	DD	4	0	33	0	0	18	49	8	10		20180427 1030	1	DD	4	0	0	0	0	0	0	1	20	0	15	0	66	0	0	0		20180831 1030	1	DD	4	0	0	0	0	0	0	0	0
20181109 1130	1	DD	4	0	0	0	0	21	59	0	23		20180427 1100	1	DD	4	0	0	17	0	0	0	0	124	0	18	0	0	0	0	0		20180831 1100	1	DD	4	0	0	18	0	0	0	3	0
20181109 1200	1	DD	4	0	0	0	0	0	48	0	3		20180427 1130	1	DD	4	0	0	48	0	0	0	0	70	0	47	0	0	0	0	0		20180831 1130	1	DD	4	0	0	22	0	0	0	22	0
20181109 1230	1	DD	4	0	0	0	0	0	12	16	0		20180427 1200	1	DD	4	15	0	0	14	0	0	0	22	0	13	0	0	0	0	0		20180831 1200	1	DD	4	0	0	0	0	0	0	3	0
20181109 1300	1	DD	4	0	0	0	0	0	0	0	22		20180427 1230	1	DD	4	0	0	0	0	0	0	0	8	0	8	0	12	0	0	0		20180831 1230	1	DD	4	0	0	0	0	0	0	1	0
20181109 1330	1	DD	4	0	0	0	0	0	0	2	0		20180427 1300	1	DD	4	0	0	0	0	0	38	9	11	0	29	0	29	0	0	0		20180831 1300	1	DD	4	0	0	14	0	0	0	11	0
20181109 1400	1	DD	4	0	0	0	0	0	0	2	26		20180427 1330	1	DD	4	0	0	0	27	0	29	12	20	0	25	0	42	0	57	0		20180831 1330	1	DD	4	0	0	1	0	0	0	0	0
20181109 1430	1	DD	4	0	0	7	0	0	0	3	42		20180427 1400	1	DD	4	0	0	0	35	26	0	0	58	0	14	13	27	46	88	0		20180831 1400	1	DD	4	0	8	0	15	17	0	52	1
20181109 1500	1	DD	4	39	0	39	0	0	0	0	21		20180427 1430	1	DD	4	2	0	0	0	43	1	13	66	0	34	0	13	69	40	0		20180831 1430	1	DD	4	0	0	0	0	14	0	13	2
20181109 1530	1	DD	4	6	0	0	0	0	0	28	20		20180427 1500	1	DD	4	0	0	0	3	31	37	4	27	10	22	0	32	0	43	0		20180831 1500	1	DD	4	0	0	0	0	17	0	0	0
20181109 1600	1	DD	4	4	0	0	0	28	0	27	15		20180427 1530	1	DD	4	0	14	0	34	20	0	0	0	55	17	16	84	0	18	0		20180831 1530	1	DD	4	0	0	0	0	5	0	0	0
20181109 1630	1	DD	4	0	0	0	0	0	0	48	0		20180427 1600	1	DD	4	76	0	91	0	33	0	0	0	0	13	25	33	0	0	0		20180831 1600	1	DD	4	0	0	0	0	38	0	0	0
20181109 1700	1	DD	4	0	4	0	0	0	0	22	0		20180427 1630	1	DD	4	35	0	81	33	15	32	20	3	0	2	0	8	0	23	0		20180831 1630	1	DD	4	0	0	0	0	7	0	25	0
20181109 1730	1	DD	4	0	39	16	0	0	24	0	0		20180427 1700	1	DD	4	0	0	39	11	14	6	0	0	0	15	0	79	0	0	94		20180831 1700	1	DD	4	1	0	0	15	0	0	47	0
20181109 1800	1	DD	4	5	0	29	0	0	61	0	0		20180427 1730	1	DD	4	23	0	4	0	17	0	0	0	13	63	0	72	0	20	66		20180831 1730	1	DD	4	5	0	22	20	0	35	0	0
20181109 1830	1	DD	4	0	0	0	0	0	24	5	0		20180427 1800	1	DD	4	0	0	7	0	19	30	37	0	58	14	74	31	0	23	0		20180831 1800	1	DD	4	43	0	2	2	21	22	11	0
20181109 1900	1	DD	4	0	0	0	0	0	0	8	0		20180427 1830	1	DD	4	0	0	70	0	5	40	44	0	9	6	48	44	0	40	12		20180831 1830	1	DD	4	18	14	12	32	10	47	69	0
20181109 1930	1	DD	4	0	0	0	0	0	40	0	15		20180427 1900	1	DD	4	22	31	0	0	15	14	36	75	5	2	18	63	0	3	46		20180831 1900	1	DD	4	0	0	0	34	28	17	29	7
20181109 2000	1	DD	4	23	19	0	0	5	8	0	61		20180427 1930	1	DD	4	48	35	0	3	8	2	48	112	0	17	0	73	42	8	26		20180831 1930	1	DD	4	12	0	23	4	65	10	10	0
20181109 2030	1	DD	4	0	43	0	1	64	0	9	38		20180427 2000	1	DD	4	11	34	0	44	10	28	30	17	17	0	107	63	41	18	34		20180831 2000	1	DD	4	0	0	0	0	17	1	0	0
20181109 2100	1	DD	4	0	0	43	0	51	0	24	35		20180427 2030	1	DD	4	0	18	10	0	53	21	4	116	37	17	32	67	37	12	11		20180831 2030	1	DD	4	3	4	4	0	16	16	43	0
20181109 2130	1	DD	5	10	0	11	0	4	0	41	33		20180427 2100	1	DD	5	17	54	96	20	41	33	41	88	1	35	21	59	7	14	39		20180831 2100	1	DD	5	14	0	0	0	20	54	73	0
20181109 2200	1	DD	5	8	38	0	0	0	34	82	34		20180427 2130	1	DD	5	77	36	62	27	28	24	64	65	0	47	45	56	33	48	48		20180831 2130	1	DD	5	16	0	0	0	26	14	47	0
20181109 2230	1	DD	5	11	0	0	0	44	55	42	34		20180427 2200	1	DD	5	79	35	51	38	20	29	13	79	33	24	0	79	26	54	17		20180831 2200	1	DD	5	97	5	25	28	46	48	49	0
20181109 2300	1	DD	5	10	0	38	0	98	54	34	34		20180427 2230	1	DD	5	134	24	108	36	33	37	30	50	40	40	61	96	29	56	28		20180831 2230	1	DD	5	1	0	22	27	53	0	92	0
20181109 2330	1	DD	5	23	25	43	34	100	51	41	43		20180427 2300	1	DD	5	81	37	61	46	81	42	37	95	15	44	50	69	24	44	58		20180831 2300	1	DD	5	6	0	0	0	0	45	70	0
20181110 0000	1	DD	5	14	0	0	4	101	42	44	40		20180427 2330	1	DD	5	76	42	54	31	53	39	22	54	12	51	57	84	37	66	35		20180831 2330	1	DD	5	0	0	16	5	0	47	51	0
20181110 0030	1	DD	5	34	14	9	0	48	37	45	76		20180428 0000	1	DD	5	53	80	108	33	40	58	22	101	0	100	45	106	61	44	36		20180901 0000	1	DD	5	0	12	4	9	22	0	33	0
20181110 0100	1	DD	5	30	49	42	6	78	38	39	55		20180428 0030	1	DD	5	55	51	56	31	38	42	7	80	0	79	56	109	43	50	64		20180901 0030	1	DD	5	56	0	3	0	0	20	61	0
20181110 0130	1	DD	5	37	51	48	0	48	46	36	61		20180428 0100	1	DD	5	58	28	81	36	34	52	12	91	0	46	71	105	49	44	52		20180901 0100	1	DD	5	12	0	13	0	11	33	51	0
20181110 0200	1	DD	5	35	58	41	0	41	40	38	65		20180428 0130	1	DD	5	65	18	48	28	44	32	15	86	0	61	69	47	52	47	48		20180901 0130	1	DD	5	20	2	31	24	15	0	46	10
20181110 0230	1	DD	5	26	65	45	0	0	57	17	80		20180428 0200	1	DD	5	77	0	42	24	48	42	15	36	0	50	54	70	0	48	52		20180901 0200	1	DD	5	178	0	1	0	24	34	76	0
20181110 0300	1	DD	5	35	13	47	18	0	50	30	44		20180428 0230	1	DD	5	49	25	86	4	53	36	10	46	0	58	45	70	5	40	35		20180901 0230	1	DD	5	6	0	13	0	16	19	8	0
20181110 0330	1	DD	5	27	46	42	13	0	47	42	58		20180428 0300	1	DD	5	127	107	24	0	59	3	15	55	0	37	0	96	15	48	39		20180901 0300	1	DD	5	11	0	3	18	20	16	46	18
20181110 0400	1	DD	5	22	51	46	28	0	44	6	47		20180428 0330	1	DD	5	82	0	0	0	32	0	8	62	0	47	0	91	0	36	50		20180901 0330	1	DD	5	0	0	5	0	14	51	7	0
20181110 0430	1	DD	5	16	47	42	45	0	47	0	9		20180428 0400	1	DD	5	125	16	0	0	37	7	33	41	0	38	0	32	0	39	50		20180901 0400	1	DD	5	0	0	18	0	0	26	0	0
20181110 0500	1	DD	5	18	52	38	25	0	13	0	0		20180428 0430	1	DD	5	77	0	0	0	5	0	5	39	0	35	0	5	0	0	51		20180901 0430	1	DD	5	0	0	0	0	7	40	0	0
20181110 0530	1	DD	5	13	61	45	33	0	71	45	0		20180428 0500	1	DD	5	0	67	0	0	3	0	8	61	0	22	0	0	24	0	52		20180901 0500	1	DD	5	13	0	8	0	13	38	27	0
20181110 0600	1	DD	5	8	51	38	24	40	54	0	0		20180428 0530	1	DD	5	0	2	0	27	0	0	3	39	0	0	0	26	0	0	68		20180901 0530	1	DD	5	0	0	0	0	0	0	5	0
20181110 0630	1	DD	5	0	54	1	27	21	48	10	0		20180428 0600	1	DD	5	0	0	0	0	0	0	6	22	0	0	0	35	0	0	52		20180901 0600	1	DD	5	0	0	0	0	4	4	2	0
20181110 0700	1	DD	5	0	57	0	17	0	42	0	0		20180428 0630	1	DD	5	0	0	0	0	0	0	168	29	0	0	0	8	0	0	47		20180901 0630	1	DD	5	0	0	0	0	0	9	0	0
20181110 0730	1	DD	5	0	34	0	7	0	8	34	0		20180428 0700	1	DD	5	0	12	0	0	0	0	36	2	0	0	0	90	0	0	45		20180901 0700	1	DD	5	0	0	9	0	0	0	9	0
20181110 0800	1	DD	5	0	6	0	2	0	7	0	0		20180428 0730	1	DD	5	0	0	0	0	0	0	2	12	0	0	0	4	0	0	34		20180901 0730	1	DD	5	0	0	0	0	0	0	13	0
20181110 0830	1	DD	5	0	0	0	0	0	0	20	39		20180428 0800	1	DD	5	0	24	0	2	0	0	0	5	0	0	0	46	0	0	39		20180901 0800	1	DD	5	0	0	0	0	0	0	0	0
20181110 0900	1	DD	5	0	0	0	0	0	0	0	64		20180428 0830	1	DD	5	0	0	0	0	0	0	0	0	0	0	0	0	0	0	3		20180901 0830	1	DD	5	0	0	0	0	0	0	0	0
20181110 0930	1	DD	5	0	0	24	0	0	0	0	20		20180428 0900	1	DD	5	0	0	0	0	0	0	0	4	0	0	0	0	0	18	0		20180901 0900	1	DD	5	0	0	0	0	0	0	0	0
20181110 1000	1	DD	5	0	0	19	0	0	0	0	31		20180428 0930	1	DD	5	0	0	0	0	0	0	0	0	0	0	0	26	0	74	0		20180901 0930	1	DD	5	4	0	0	0	0	0	0	0
20181110 1030	1	DD	5	0	0	0	2	0	25	0	29		20180428 1000	1	DD	5	0	0	0	0	0	1	0	0	0	0	0	14	0	52	0		20180901 1000	1	DD	5	8	0	0	0	0	0	0	14
20181110 1100	1	DD	5	0	0	0	0	0	55	0	1		20180428 1030	1	DD	5	0	0	4	0	0	0	0	0	0	0	0	0	0	37	0		20180901 1030	1	DD	5	0	0	0	11	8	4	0	6
20181110 1130	1	DD	5	0	0	0	0	0	60	0	20		20180428 1100	1	DD	5	0	0	24	0	0	0	0	12	0	0	0	33	0	0	0		20180901 1100	1	DD	5	1	0	0	4	26	16	0	0
20181110 1200	1	DD	5	0	0	0	0	0	85	0	0		20180428 1130	1	DD	5	0	0	0	0	0	0	0	0	0	0	0	10	0	0	0		20180901 1130	1	DD	5	0	0	0	0	31	0	0	0
20181110 1230	1	DD	5	0	0	0	0	0	0	0	0		20180428 1200	1	DD	5	0	0	0	0	0	0	0	3	0	0	0	9	0	0	0		20180901 1200	1	DD	5	27	0	0	0	20	0	0	0
20181110 1300	1	DD	5	0	0	0	0	0	13	0	97		20180428 1230	1	DD	5	59	0	0	0	0	0	0	0	0	0	0	21	0	0	0		20180901 1230	1	DD	5	75	0	0	0	2	0	0	0
20181110 1330	1	DD	5	0	5	0	0	0	12	0	0		20180428 1300	1	DD	5	63	0	0	42	0	0	0	243	0	0	0	6	0	0	0		20180901 1300	1	DD	5	21	0	0	1	0	0	3	0
20181110 1400	1	DD	5	0	0	0	0	0	0	0	0		20180428 1330	1	DD	5	3	0	0	2	0	0	0	47	7	0	0	33	0	0	0		20180901 1330	1	DD	5	0	0	0	0	11	2	0	0
20181110 1430	1	DD	5	0	0	0	0	0	0	21	0		20180428 1400	1	DD	5	89	0	0	0	0	0	3	27	19	11	27	3	0	0	0		20180901 1400	1	DD	5	41	0	0	3	2	5	0	0
20181110 1500	1	DD	5	13	0	0	0	0	0	37	56		20180428 1430	1	DD	5	2	53	0	3	13	1	10	10	0	9	66	20	7	21	0		20180901 1430	1	DD	5	0	4	0	17	26	0	0	18
20181110 1530	1	DD	5	0	0	1	0	0	0	0	45		20180428 1500	1	DD	5	15	39	0	33	37	0	22	0	0	0	26	47	71	101	0		20180901 1500	1	DD	5	1	0	0	0	14	2	0	0
20181110 1600	1	DD	5	0	0	0	0	44	0	15	40		20180428 1530	1	DD	5	1	0	0	0	36	18	163	0	0	0	0	60	47	50	0		20180901 1530	1	DD	5	3	0	2	0	0	0	19	0
20181110 1630	1	DD	5	12	3	5	0	49	0	11	6		20180428 1600	1	DD	5	0	0	0	8	41	51	49	0	19	0	0	58	32	21	0		20180901 1600	1	DD	5	0	0	13	0	0	0	11	0
20181110 1700	1	DD	5	0	0	60	0	64	0	15	36		20180428 1630	1	DD	5	60	7	31	22	34	31	18	0	0	6	0	72	0	16	51		20180901 1630	1	DD	5	4	0	0	0	0	2	3	3
20181110 1730	1	DD	5	0	30	0	0	11	0	19	34		20180428 1700	1	DD	5	0	36	76	0	6	0	13	0	0	17	0	53	0	6	35		20180901 1700	1	DD	5	23	0	0	0	0	0	36	0
20181110 1800	1	DD	5	0	0	0	18	0	20	0	44		20180428 1730	1	DD	5	30	63	1	0	5	24	0	0	0	0	0	54	0	20	46		20180901 1730	1	DD	5	0	0	0	0	4	0	53	0
20181110 1830	1	DD	5	0	0	0	0	0	57	0	2		20180428 1800	1	DD	5	69	6	0	15	1	9	44	39	14	20	0	30	0	3	42		20180901 1800	1	DD	5	0	0	0	0	11	0	12	0
20181110 1900	1	DD	5	0	0	0	0	0	54	0	13		20180428 1830	1	DD	5	0	0	41	15	9	13	0	45	17	0	0	54	0	32	12		20180901 1830	1	DD	5	20	28	0	0	14	0	7	0
20181110 1930	1	DD	5	0	0	0	0	0	0	15	49		20180428 1900	1	DD	5	0	0	42	5	0	0	76	34	17	0	0	16	0	0	0		20180901 1900	1	DD	5	23	24	14	8	16	35	22	27
20181110 2000	1	DD	5	0	5	0	0	18	4	0	30		20180428 1930	1	DD	5	0	0	0	14	48	0	74	39	0	11	0	73	30	36	0		20180901 1930	1	DD	5	0	15	22	0	14	13	2	21
20181110 2030	1	DD	5	0	59	42	0	4	0	0	0		20180428 2000	1	DD	5	0	0	0	0	54	0	32	50	0	1	0	24	50	30	0		20180901 2000	1	DD	5	0	0	0	0	0	16	19	0
20181110 2100	1	DD	5	0	0	0	0	0	0	0	0		20180428 2030	1	DD	5	0	0	0	0	35	8	5	42	0	0	0	68	38	31	0		20180901 2030	1	DD	5	0	7	9	2	9	1	80	0
20181110 2130	1	DD	6	21	12	0	0	0	0	3	0		20180428 2100	1	DD	6	0	0	27	0	19	0	59	55	0	0	0	68	34	46	0		20180901 2100	1	DD	6	0	13	12	0	12	0	80	0
20181110 2200	1	DD	6	0	18	0	0	0	0	59	0		20180428 2130	1	DD	6	4	55	70	9	12	0	7	55	0	47	0	39	39	64	0		20180901 2130	1	DD	6	51	0	5	0	0	23	45	0
20181110 2230	1	DD	6	0	0	0	0	3	51	49	39		20180428 2200	1	DD	6	17	31	55	3	31	5	20	43	20	55	0	26	19	47	27		20180901 2200	1	DD	6	13	0	0	6	0	2	85	0
20181110 2300	1	DD	6	23	0	0	0	0	43	38	51		20180428 2230	1	DD	6	3	39	83	20	29	37	46	69	23	44	82	80	20	23	52		20180901 2230	1	DD	6	0	0	10	4	23	59	47	7
20181110 2330	1	DD	6	39	0	18	0	0	16	26	51		20180428 2300	1	DD	6	4	16	41	29	34	66	8	75	32	41	90	68	29	41	49		20180901 2300	1	DD	6	0	0	0	6	2	0	48	0
20181111 0000	1	DD	6	37	13	0	0	0	56	28	60		20180428 2330	1	DD	6	116	22	39	51	38	37	53	59	8	35	64	70	0	38	51		20180901 2330	1	DD	6	16	0	24	21	12	21	16	0
20181111 0030	1	DD	6	35	39	0	0	12	49	16	58		20180429 0000	1	DD	6	67	39	54	10	47	41	44	31	0	34	69	56	24	24	51		20180902 0000	1	DD	6	0	0	5	0	7	21	37	0
20181111 0100	1	DD	6	36	30	27	17	49	40	18	58		20180429 0030	1	DD	6	56	6	56	35	49	23	64	28	0	38	58	77	10	37	56		20180902 0030	1	DD	6	26	0	3	9	13	38	53	0
20181111 0130	1	DD	6	35	49	63	28	67	48	18	41		20180429 0100	1	DD	6	59	3	58	17	51	22	31	52	0	73	54	81	0	40	40		20180902 0100	1	DD	6	22	5	1	1	0	4	28	0
20181111 0200	1	DD	6	28	14	55	0	91	42	14	36		20180429 0130	1	DD	6	58	0	43	22	86	0	58	44	15	44	63	73	0	31	66		20180902 0130	1	DD	6	2	0	3	0	34	26	37	0
20181111 0230	1	DD	6	38	36	58	38	59	52	31	70		20180429 0200	1	DD	6	38	49	47	26	44	0	43	44	1	62	63	110	0	42	44		20180902 0200	1	DD	6	2	0	0	0	0	0	5	0
20181111 0300	1	DD	6	34	50	41	24	64	54	17	95		20180429 0230	1	DD	6	49	78	52	27	36	0	3	57	0	34	74	84	38	53	64		20180902 0230	1	DD	6	0	0	13	7	7	0	31	0
20181111 0330	1	DD	6	32	49	49	35	47	39	33	54		20180429 0300	1	DD	6	73	55	86	9	45	0	35	41	9	36	23	14	6	41	39		20180902 0300	1	DD	6	30	0	11	0	0	25	13	0
20181111 0400	1	DD	6	36	54	37	32	30	42	2	58		20180429 0330	1	DD	6	64	50	13	41	38	0	1	16	0	31	50	50	0	53	51		20180902 0330	1	DD	6	0	0	3	8	28	47	0	0
20181111 0430	1	DD	6	22	55	39	25	34	41	0	35		20180429 0400	1	DD	6	80	0	0	20	37	2	0	21	0	27	0	14	0	61	48		20180902 0400	1	DD	6	0	0	0	42	0	16	0	0
20181111 0500	1	DD	6	2	44	48	37	29	45	0	37		20180429 0430	1	DD	6	59	0	0	0	38	5	20	17	0	36	0	0	0	59	49		20180902 0430	1	DD	6	0	0	0	0	8	10	0	0
20181111 0530	1	DD	6	0	61	40	33	0	34	0	0		20180429 0500	1	DD	6	61	0	0	33	23	47	0	7	0	23	0	0	0	53	47		20180902 0500	1	DD	6	5	0	13	0	11	0	6	0
20181111 0600	1	DD	6	0	49	38	35	0	1	0	0		20180429 0530	1	DD	6	37	14	0	2	0	0	30	4	0	0	0	40	0	73	49		20180902 0530	1	DD	6	0	0	4	0	0	7	9	0
20181111 0630	1	DD	6	0	64	48	28	0	5	0	0		20180429 0600	1	DD	6	64	13	0	0	5	0	0	9	0	0	0	86	0	35	59		20180902 0600	1	DD	6	0	0	0	0	0	0	0	0
20181111 0700	1	DD	6	0	71	6	37	0	54	0	0		20180429 0630	1	DD	6	94	0	0	0	0	0	1	0	0	0	0	76	29	12	46		20180902 0630	1	DD	6	0	0	0	0	7	0	18	0
20181111 0730	1	DD	6	0	40	0	34	0	58	0	0		20180429 0700	1	DD	6	45	6	0	0	0	0	0	0	0	0	0	89	20	0	32		20180902 0700	1	DD	6	0	0	0	0	0	0	0	0
20181111 0800	1	DD	6	0	34	0	24	0	1	39	0		20180429 0730	1	DD	6	118	0	0	16	0	0	0	0	0	8	0	91	0	0	44		20180902 0730	1	DD	6	0	0	20	0	3	0	0	0
20181111 0830	1	DD	6	0	0	0	19	0	0	0	0		20180429 0800	1	DD	6	67	0	0	0	0	0	0	193	0	36	0	39	0	0	27		20180902 0800	1	DD	6	0	0	1	0	3	0	0	0
20181111 0900	1	DD	6	2	0	0	0	0	28	0	0		20180429 0830	1	DD	6	35	0	63	0	19	0	0	21	0	0	0	50	0	0	0		20180902 0830	1	DD	6	0	0	0	0	0	16	0	0
20181111 0930	1	DD	6	17	0	45	0	0	44	0	0		20180429 0900	1	DD	6	0	7	0	0	4	0	8	26	0	0	0	45	0	0	29		20180902 0900	1	DD	6	0	0	0	0	0	0	5	0
20181111 1000	1	DD	6	0	0	0	0	0	6	0	0		20180429 0930	1	DD	6	0	0	0	0	0	2	0	13	0	0	0	34	0	0	0		20180902 0930	1	DD	6	0	0	0	1	0	0	0	0
20181111 1030	1	DD	6	0	7	0	0	0	0	0	0		20180429 1000	1	DD	6	3	0	0	0	0	0	0	0	0	0	0	37	0	0	0		20180902 1000	1	DD	6	0	0	0	0	0	0	0	0
20181111 1100	1	DD	6	0	0	0	0	0	0	0	0		20180429 1030	1	DD	6	0	0	0	0	0	0	0	0	0	0	0	46	0	0	0		20180902 1030	1	DD	6	0	0	11	7	0	0	2	0
20181111 1130	1	DD	6	0	0	8	0	0	0	0	0		20180429 1100	1	DD	6	47	0	0	0	0	21	0	0	0	10	0	10	0	0	0		20180902 1100	1	DD	6	0	0	12	10	0	0	0	0
20181111 1200	1	DD	6	0	0	17	0	0	4	0	18		20180429 1130	1	DD	6	8	0	0	6	0	16	0	14	0	3	0	0	0	0	0		20180902 1130	1	DD	6	0	0	1	17	0	0	0	0
20181111 1230	1	DD	6	0	0	0	0	0	0	0	11		20180429 1200	1	DD	6	0	0	0	25	0	0	16	17	0	7	0	0	0	0	0		20180902 1200	1	DD	6	0	0	1	0	0	0	0	0
20181111 1300	1	DD	6	0	0	0	0	0	0	0	11		20180429 1230	1	DD	6	0	0	0	0	0	0	12	12	0	17	0	0	0	0	0		20180902 1230	1	DD	6	0	0	0	0	0	0	10	2
20181111 1330	1	DD	6	0	0	0	0	0	0	0	0		20180429 1300	1	DD	6	0	0	0	27	0	0	0	49	0	11	0	0	0	0	0		20180902 1300	1	DD	6	0	0	1	0	0	0	2	18
20181111 1400	1	DD	6	0	0	0	0	0	0	0	22		20180429 1330	1	DD	6	0	0	0	36	2	20	0	45	42	0	96	0	0	0	0		20180902 1330	1	DD	6	0	8	9	0	0	0	6	0
20181111 1430	1	DD	6	0	0	0	0	0	0	0	49		20180429 1400	1	DD	6	0	0	0	0	5	0	0	61	2	0	0	0	53	53	0		20180902 1400	1	DD	6	0	9	9	5	0	0	52	32
20181111 1500	1	DD	6	0	0	0	0	21	0	0	7		20180429 1430	1	DD	6	0	0	0	0	56	2	14	0	0	0	0	0	22	35	0		20180902 1430	1	DD	6	0	0	0	0	0	0	0	0
20181111 1530	1	DD	6	0	0	0	0	1	0	0	0		20180429 1500	1	DD	6	0	0	0	0	71	45	12	0	13	0	0	0	0	0	0		20180902 1500	1	DD	6	7	0	0	0	0	0	23	0
20181111 1600	1	DD	6	0	0	0	0	0	35	36	24		20180429 1530	1	DD	6	0	0	0	0	19	0	0	10	10	0	0	55	0	20	45		20180902 1530	1	DD	6	0	0	0	0	0	0	0	1
20181111 1630	1	DD	6	0	0	0	0	0	56	44	3		20180429 1600	1	DD	6	0	0	22	6	14	7	0	0	0	82	0	0	0	12	6		20180902 1600	1	DD	6	0	0	0	0	0	0	0	0
20181111 1700	1	DD	6	0	0	0	0	0	45	4	11		20180429 1630	1	DD	6	0	0	0	4	0	0	17	0	17	1	0	54	0	0	0		20180902 1630	1	DD	6	0	0	0	0	0	0	0	0
20181111 1730	1	DD	6	0	0	11	0	0	6	0	0		20180429 1700	1	DD	6	41	0	0	20	35	0	42	0	0	5	0	0	0	35	20		20180902 1700	1	DD	6	0	0	8	0	18	28	50	3
20181111 1800	1	DD	6	19	9	7	0	48	0	17	18		20180429 1730	1	DD	6	8	17	36	9	0	33	12	0	1	31	27	53	0	2	63		20180902 1730	1	DD	6	3	0	7	0	22	4	51	0
20181111 1830	1	DD	6	0	46	0	0	9	0	0	5		20180429 1800	1	DD	6	0	5	81	19	0	5	0	0	46	0	62	22	0	0	14		20180902 1800	1	DD	6	0	35	12	26	52	9	24	0
20181111 1900	1	DD	6	0	1	0	16	0	0	0	0		20180429 1830	1	DD	6	49	22	17	2	48	52	18	35	10	0	61	0	0	24	19		20180902 1830	1	DD	6	8	30	0	25	11	0	0	0
20181111 1930	1	DD	6	0	44	0	0	0	0	7	0		20180429 1900	1	DD	6	3	0	0	0	1	17	0	57	14	0	41	80	39	0	1		20180902 1900	1	DD	6	0	18	0	0	18	0	58	0
20181111 2000	1	DD	6	2	3	0	0	0	0	0	23		20180429 1930	1	DD	6	0	0	0	47	41	38	37	46	15	0	49	14	45	28	8		20180902 1930	1	DD	6	20	3	17	33	46	0	11	0
20181111 2030	1	DD	6	0	0	0	0	14	0	9	0		20180429 2000	1	DD	6	26	0	32	30	32	38	58	15	24	0	89	0	51	2	32		20180902 2000	1	DD	6	0	0	14	9	27	0	7	0
20181111 2100	1	DD	6	0	0	0	16	17	0	0	0		20180429 2030	1	DD	6	87	29	64	10	28	31	42	65	0	42	0	68	2	42	0		20180902 2030	1	DD	6	13	0	0	0	13	0	53	0
20181111 2130	1	DD	7	0	4	3	0	0	0	0	5		20180429 2100	1	DD	7	0	9	71	36	35	43	5	30	0	51	61	74	24	69	0		20180902 2100	1	DD	7	8	0	0	14	3	28	70	0
20181111 2200	1	DD	7	14	15	4	0	0	0	5	42		20180429 2130	1	DD	7	77	32	22	88	18	40	27	49	0	39	64	56	30	49	0		20180902 2130	1	DD	7	1	0	16	0	8	0	19	0
20181111 2230	1	DD	7	0	0	0	0	4	27	5	51		20180429 2200	1	DD	7	3	1	0	41	32	38	24	40	37	44	70	93	0	32	0		20180902 2200	1	DD	7	0	0	4	0	17	0	58	0
20181111 2300	1	DD	7	19	0	0	0	0	44	0	41		20180429 2230	1	DD	7	16	25	0	20	31	13	43	63	18	43	79	90	30	32	0		20180902 2230	1	DD	7	17	0	0	21	71	0	39	5
20181111 2330	1	DD	7	41	0	0	0	0	48	0	53		20180429 2300	1	DD	7	0	0	40	0	41	41	53	68	46	49	42	57	27	42	37		20180902 2300	1	DD	7	2	0	30	8	18	0	31	0
20181112 0000	1	DD	7	47	42	20	0	0	44	0	49		20180429 2330	1	DD	7	31	0	73	0	29	69	32	69	38	47	63	69	32	44	43		20180902 2330	1	DD	7	26	6	13	49	14	42	39	0
		DD	7	22	19	53	1	0	42	13	24		20180430 0000	1	DD	7	85	25	53	22	48	34	15	68	24	29	50	63	44	60	43		20180903 0000	1	DD	7	15	0	10	10	21	45	26	0
		DD	7	22	19	53	1	0	42	13	24		20180430 0030	1	DD	7	45	0	56	26	42	18	29	62	19	42	44	81	33	39	34		20180903 0030	1	DD	7	3	0	7	11	17	29	45	0
		DD	7										20180430 0100	1	DD	7	37	0	59	6	41	0	35	65	12	32	51	25	33	32	30		20180903 0100	1	DD	7	12	0	15	2	17	30	46	0
		DD	7										20180430 0130	1	DD	7	38	36	63	0	48	0	0	88	0	48	48	42	0	42	33		20180903 0130	1	DD	7	0	0	2	0	0	10	32	0
		DD	7										20180430 0200	1	DD	7	58	6	50	0	48	0	41	99	0	20	62	71	25	52	62		20180903 0200	1	DD	7	0	0	0	0	0	0	41	0
		DD	7										20180430 0230	1	DD	7	43	0	48	18	37	6	4	73	0	0	36	85	0	35	38		20180903 0230	1	DD	7	0	0	15	40	15	48	37	0
		DD	7										20180430 0300	1	DD	7	67	0	37	0	39	0	15	71	0	1	0	66	0	76	50		20180903 0300	1	DD	7	0	0	6	7	55	57	24	0
		DD	7										20180430 0330	1	DD	7	62	25	7	28	31	1	0	21	0	36	0	45	0	36	57		20180903 0330	1	DD	7	0	0	1	1	38	10	14	0
		DD	7										20180430 0400	1	DD	7	70	0	16	19	30	0	7	122	0	24	0	64	0	77	45		20180903 0400	1	DD	7	0	0	0	0	0	17	3	0
		DD	7										20180430 0430	1	DD	7	77	6	38	9	28	0	0	107	0	34	0	61	32	4	45		20180903 0430	1	DD	7	0	0	9	0	25	34	15	0
		DD	7										20180430 0500	1	DD	7	54	11	5	30	5	0	17	51	0	31	0	62	20	0	50		20180903 0500	1	DD	7	4	0	2	0	8	31	0	0
		DD	7										20180430 0530	1	DD	7	59	0	0	5	0	0	18	56	0	2	0	34	0	0	49		20180903 0530	1	DD	7	0	0	0	0	0	29	30	0
		DD	7										20180430 0600	1	DD	7	82	0	36	2	0	0	0	49	0	0	0	34	0	0	57		20180903 0600	1	DD	7	6	0	0	0	13	0	0	5
		DD	7										20180430 0630	1	DD	7	0	0	16	0	0	0	0	18	0	36	0	35	16	0	60		20180903 0630	1	DD	7	0	0	0	0	0	0	0	0
		DD	7										20180430 0700	1	DD	7	0	51	0	0	0	0	0	23	0	14	0	37	5	0	54		20180903 0700	1	DD	7	3	0	0	10	11	17	0	49
		DD	7										20180430 0730	1	DD	7	0	2	0	7	0	0	0	24	0	7	3	66	0	0	56		20180903 0730	1	DD	7	0	0	0	6	0	2	13	0
		DD	7										20180430 0800	1	DD	7	10	0	7	8	0	0	0	28	0	0	0	28	0	0	54		20180903 0800	1	DD	7	0	0	18	0	0	0	0	0
		DD	7										20180430 0830	1	DD	7	51	7	21	12	0	0	0	26	0	0	0	40	0	0	49		20180903 0830	1	DD	7	0	0	0	0	0	1	10	0
		DD	7										20180430 0900	1	DD	7	54	4	59	2	0	29	0	21	0	0	0	36	0	0	0		20180903 0900	1	DD	7	13	0	0	15	20	8	0	3
		DD	7										20180430 0930	1	DD	7	2	0	15	0	0	41	0	3	0	0	0	54	0	0	0		20180903 0930	1	DD	7	0	0	8	0	0	3	0	0
		DD	7										20180430 1000	1	DD	7	0	0	5	0	0	24	0	0	0	0	0	49	0	0	0		20180903 1000	1	DD	7	0	0	10	0	0	0	0	0
		DD	7										20180430 1030	1	DD	7	0	0	0	0	0	0	0	0	0	0	0	46	0	0	0		20180903 1030	1	DD	7	0	0	0	0	0	3	18	0
		DD	7										20180430 1100	1	DD	7	19	0	0	0	0	0	0	0	0	0	0	67	0	0	0		20180903 1100	1	DD	7	0	0	0	0	0	8	0	0
		DD	7										20180430 1130	1	DD	7	15	0	0	0	0	0	0	0	0	0	0	52	0	0	0		20180903 1130	1	DD	7	0	5	0	0	5	2	0	30
		DD	7										20180430 1200	1	DD	7	0	0	0	0	0	0	0	0	0	0	0	17	0	0	0		20180903 1200	1	DD	7	0	8	0	0	0	1	16	5
		DD	7										20180430 1230	1	DD	7	0	0	0	0	4	34	0	0	0	0	0	0	0	0	0		20180903 1230	1	DD	7	10	0	1	0	0	18	27	0
		DD	7										20180430 1300	1	DD	7	8	0	0	13	0	6	0	38	0	13	5	0	0	0	0		20180903 1300	1	DD	7	0	0	0	0	0	0	1	0
		DD	7										20180430 1330	1	DD	7	49	0	0	0	0	0	8	38	38	22	65	0	48	0	0		20180903 1330	1	DD	7	26	0	0	0	0	0	4	0
		DD	7										20180430 1400	1	DD	7	1	4	0	0	1	18	4	30	13	22	23	0	0	53	0		20180903 1400	1	DD	7	5	4	0	0	0	0	0	8
		DD	7										20180430 1430	1	DD	7	9	0	0	0	45	0	12	20	0	0	26	0	0	41	0		20180903 1430	1	DD	7	10	0	0	0	0	0	23	0
		DD	7										20180430 1500	1	DD	7	0	0	0	0	44	0	0	8	0	15	0	0	0	35	3		20180903 1500	1	DD	7	1	0	11	0	0	0	31	0
		DD	7										20180430 1530	1	DD	7	0	0	0	23	27	0	71	14	0	3	0	0	0	6	0		20180903 1530	1	DD	7	67	0	0	17	0	0	17	0
		DD	7										20180430 1600	1	DD	7	0	0	0	0	22	8	18	27	0	0	49	0	0	3	53		20180903 1600	1	DD	7	0	0	7	17	20	24	53	1
		DD	7										20180430 1630	1	DD	7	0	0	0	0	21	18	0	10	50	0	75	24	17	44	9		20180903 1630	1	DD	7	12	7	15	0	26	0	13	0
		DD	7										20180430 1700	1	DD	7	0	9	0	0	21	0	35	0	0	0	0	3	7	0	0		20180903 1700	1	DD	7	0	5	0	0	18	0	22	0
		DD	7										20180430 1730	1	DD	7	0	0	0	0	17	18	32	0	0	33	0	92	0	13	17		20180903 1730	1	DD	7	0	10	0	10	18	0	2	0
		DD	7										20180430 1800	1	DD	7	0	0	0	0	16	1	0	0	0	0	58	71	0	4	25		20180903 1800	1	DD	7	12	22	22	7	0	0	19	4
		DD	7										20180430 1830	1	DD	7	0	0	105	0	85	0	6	0	0	0	10	43	51	34	0		20180903 1830	1	DD	7	14	0	0	0	2	0	8	4
		DD	7										20180430 1900	1	DD	7	20	13	9	0	30	0	39	0	22	0	0	49	41	32	0		20180903 1900	1	DD	7	14	11	0	0	0	0	12	2
		DD	7										20180430 1930	1	DD	7	0	0	6	0	66	9	87	28	35	5	0	0	31	39	0		20180903 1930	1	DD	7	0	0	18	4	16	0	44	0
		DD	7										20180430 2000	1	DD	7	0	0	17	0	32	26	49	48	0	0	0	68	4	0	0		20180903 2000	1	DD	7	10	4	8	0	7	0	30	2
		DD	7										20180430 2030	1	DD	7	28	0	17	20	29	0	1	29	0	0	42	5	0	25	47		20180903 2030	1	DD	7	6	0	0	6	11	0	0	0
		DD	8										20180430 2100	1	DD	8	0	0	0	7	28	0	91	27	0	57	0	66	2	0	49		20180903 2100	1	DD	8	12	0	0	0	3	20	38	0
		DD	8										20180430 2130	1	DD	8	12	35	28	0	47	4	60	48	0	54	19	73	68	0	35		20180903 2130	1	DD	8	4	6	4	0	12	15	64	0
		DD	8										20180430 2200	1	DD	8	62	0	89	0	28	0	4	47	0	37	60	71	46	0	0		20180903 2200	1	DD	8	11	0	21	0	56	0	35	0
		DD	8										20180430 2230	1	DD	8	0	0	58	0	47	0	56	34	9	32	22	57	0	18	0		20180903 2230	1	DD	8	6	0	20	46	27	21	39	0
		DD	8										20180430 2300	1	DD	8	5	8	75	0	51	5	64	29	40	30	61	68	31	50	0		20180903 2300	1	DD	8	22	0	13	40	2	0	39	0
		DD	8										20180430 2330	1	DD	8	67	37	55	0	33	0	49	33	60	6	73	9	0	49	0		20180903 2330	1	DD	8	3	0	5	7	0	0	50	0
		DD	8										20180501 0000	1	DD	8	72	10	61	0	42	7	56	34	57	16	78	30	0	60	4		20160703 1800	1	DD	8	3	0	5	7	0	0	50	0
		DD	8										20180501 0030	1	DD	8	4	59	63	0	60	0	46	80	42	35	65	25	0	67	56		20160703 1830	1	DD	8	0	0	10	0	0	12	0	33
		DD	8										20180501 0100	1	DD	8	3	86	54	0	47	0	21	43	0	17	74	33	31	60	36		20160703 1900	1	DD	8	0	0	0	8	0	7	9	44
		DD	8										20180501 0130	1	DD	8	2	25	29	0	45	0	18	66	0	34	56	17	33	54	57		20160703 1930	1	DD	8	6	34	0	9	0	18	53	0
		DD	8										20180501 0200	1	DD	8	84	0	33	0	52	11	26	50	0	18	40	81	0	58	32		20160703 2000	1	DD	8	38	73	0	17	0	17	32	15
		DD	8										20180501 0230	1	DD	8	61	0	11	0	59	57	0	39	0	39	24	76	0	36	43		20160703 2030	1	DD	8	0	0	16	9	0	6	58	6
		DD	8										20180501 0300	1	DD	8	66	0	37	0	57	2	4	58	0	36	0	61	0	62	48		20160703 2100	1	DD	8	37	15	0	16	0	13	13	12
		DD	8										20180501 0330	1	DD	8	57	0	55	0	45	0	0	47	0	24	0	47	0	37	54		20160703 2130	1	DD	8	0	0	0	6	0	0	8	0
		DD	8										20180501 0400	1	DD	8	72	11	0	0	44	0	0	76	39	7	0	60	6	44	57		20160703 2200	1	DD	8	57	0	4	15	5	6	0	3
		DD	8										20180501 0430	1	DD	8	58	0	0	0	38	28	16	45	0	7	0	49	34	40	40		20160703 2230	1	DD	8	28	0	26	10	0	0	0	0
		DD	8										20180501 0500	1	DD	8	51	0	94	0	52	10	0	26	0	27	0	32	46	58	49		20160703 2300	1	DD	8	0	0	4	2	0	0	0	20
		DD	8										20180501 0530	1	DD	8	93	12	23	0	28	0	0	22	23	16	0	41	29	63	50		20160703 2330	1	DD	8	18	0	0	0	0	0	3	0
		DD	8										20180501 0600	1	DD	8	49	0	0	0	6	0	0	14	0	5	0	51	0	38	46		20160704 0000	1	DD	8	0	0	0	2	0	28	15	0
		DD	8										20180501 0630	1	DD	8	58	0	0	0	0	0	113	44	0	3	0	65	0	67	44		20160704 0030	1	DD	8	0	0	0	13	0	1	0	26
		DD	8										20180501 0700	1	DD	8	0	0	0	0	0	0	0	0	0	0	0	7	0	46	38		20160704 0100	1	DD	8	0	0	0	8	0	0	11	14
		DD	8										20180501 0730	1	DD	8	6	5	0	0	0	0	0	15	0	0	0	2	0	0	34		20160704 0130	1	DD	8	0	0	0	12	0	0	0	25
		DD	8										20180501 0800	1	DD	8	58	0	0	0	0	0	0	0	0	0	0	31	0	0	35		20160704 0200	1	DD	8	22	0	0	2	0	13	0	21
		DD	8										20180501 0830	1	DD	8	43	0	0	0	0	0	0	7	0	0	0	0	0	0	33		20160704 0230	1	DD	8	24	0	0	0	0	0	39	0
		DD	8										20180501 0900	1	DD	8	32	0	0	0	0	0	0	0	0	0	0	43	0	0	0		20160704 0300	1	DD	8	0	0	0	2	0	0	0	0
		DD	8										20180501 0930	1	DD	8	42	0	0	0	0	0	0	14	0	0	0	47	0	0	0		20160704 0330	1	DD	8	0	0	0	0	0	0	0	0
		DD	8										20180501 1000	1	DD	8	37	0	21	0	0	14	0	0	0	0	0	61	0	0	0		20160704 0400	1	DD	8	9	0	0	15	0	0	16	0
		DD	8										20180501 1030	1	DD	8	0	0	7	0	102	6	0	0	0	0	0	65	0	0	0		20160704 0430	1	DD	8	0	0	0	6	0	0	16	0
		DD	8										20180501 1100	1	DD	8	0	0	0	0	81	0	0	17	0	22	0	64	0	0	0		20160704 0500	1	DD	8	0	0	0	2	0	0	0	3
		DD	8										20180501 1130	1	DD	8	0	0	0	0	1	0	0	0	0	0	0	27	0	0	0		20160704 0530	1	DD	8	0	0	7	2	0	0	6	0
		DD	8										20180501 1200	1	DD	8	0	0	0	0	0	0	0	6	0	0	0	62	0	0	0		20160704 0600	1	DD	8	41	0	42	7	0	0	19	0
		DD	8										20180501 1230	1	DD	8	0	0	0	0	0	0	0	0	0	16	0	47	23	0	0		20160704 0630	1	DD	8	90	0	14	0	0	0	7	0
		DD	8										20180501 1300	1	DD	8	0	0	0	0	0	0	0	10	0	0	0	36	20	0	0		20160704 0700	1	DD	8	25	1	0	14	0	0	0	20
		DD	8										20180501 1330	1	DD	8	3	0	0	0	84	3	12	9	78	8	53	7	0	0	0		20160704 0730	1	DD	8	86	0	0	17	0	0	16	24
		DD	8										20180501 1400	1	DD	8	0	0	0	0	110	0	64	161	0	8	62	52	0	0	0		20160704 0800	1	DD	8	23	0	22	0	3	0	0	16
		DD	8										20180501 1430	1	DD	8	0	0	0	0	4	0	0	73	0	8	0	0	0	1	0		20160704 0830	1	DD	8	22	0	0	0	27	9	0	13
		DD	8										20180501 1500	1	DD	8	0	0	0	0	33	0	27	81	0	0	0	0	23	39	0		20160704 0900	1	DD	8	31	0	0	5	19	25	41	17
		DD	8										20180501 1530	1	DD	8	0	0	0	0	56	0	22	23	0	8	0	0	3	24	0		20160704 0930	1	DD	8	27	19	0	0	0	46	12	2
		DD	8										20180501 1600	1	DD	8	0	5	0	0	38	7	0	12	0	0	0	1	0	0	0		20160704 1000	1	DD	8	74	73	0	0	7	28	48	24
		DD	8										20180501 1630	1	DD	8	11	0	58	0	64	15	0	0	18	0	0	36	0	19	0		20160704 1030	1	DD	8	24	15	25	0	3	5	0	33
		DD	8										20180501 1700	1	DD	8	0	0	2	0	17	0	47	0	0	0	0	0	0	37	0		20160704 1100	1	DD	8	19	16	7	5	0	35	0	16
		DD	8										20180501 1730	1	DD	8	0	14	16	0	60	0	52	0	0	0	21	53	0	0	0		20160704 1130	1	DD	8	0	6	11	0	2	14	0	17
		DD	8										20180501 1800	1	DD	8	15	2	0	0	1	0	45	0	19	0	60	0	41	0	39		20160704 1200	1	DD	8	0	31	18	0	23	19	13	16
		DD	8										20180501 1830	1	DD	8	76	24	0	0	14	0	37	0	0	0	0	8	24	33	0		20160704 1230	1	DD	8	39	48	0	2	14	3	0	6
		DD	8										20180501 1900	1	DD	8	4	0	0	0	0	0	71	42	16	19	0	0	19	3	0		20160704 1300	1	DD	8	8	12	0	2	0	20	19	0
		DD	8										20180501 1930	1	DD	8	21	8	0	0	23	0	46	44	0	44	41	60	6	4	0		20160704 1330	1	DD	8	79	14	44	23	11	66	6	0
		DD	8										20180501 2000	1	DD	8	45	24	60	0	30	50	23	40	3	20	45	63	44	0	42		20160704 1400	1	DD	8	119	10	31	16	0	25	15	0
		DD	8										20180501 2030	1	DD	8	57	0	3	0	2	41	15	43	0	20	77	72	35	34	36		20160704 1430	1	DD	8	1	0	3	0	32	0	39	0
		DD	9										20180501 2100	1	DD	9	13	0	0	0	2	33	58	36	0	41	62	54	30	78	43		20160704 1500	1	DD	9	255	0	38	0	5	10	9	0
		DD	9										20180501 2130	1	DD	9	0	21	0	0	54	38	32	53	0	65	52	76	56	17	11		20160704 1530	1	DD	9	0	28	37	2	17	25	26	0
		DD	9										20180501 2200	1	DD	9	21	0	0	0	40	19	39	39	0	42	47	62	5	43	0		20160704 1600	1	DD	9	0	27	3	15	5	47	74	0
		DD	9										20180501 2230	1	DD	9	9	25	0	0	79	13	46	26	0	47	68	41	22	52	0		20160704 1630	1	DD	9	26	9	0	20	10	10	73	0
		DD	9										20180501 2300	1	DD	9	0	0	0	0	29	0	48	52	32	35	74	64	56	32	14		20160704 1700	1	DD	9	95	0	28	17	25	22	32	0
		DD	9										20180501 2330	1	DD	9	17	24	0	0	39	6	50	34	15	50	104	50	39	46	51		20160704 1730	1	DD	9	60	3	9	20	1	26	40	0
		DD	9										20180502 0000	1	DD	9	36	45	0	0	40	0	39	25	0	40	65	91	40	49	47		20160704 1800	1	DD	9	10	8	17	20	0	27	23	21
		DD	9										20180502 0030	1	DD	9	15	20	56	0	32	0	18	34	57	38	35	62	23	46	30		20160704 1830	1	DD	9	127	14	4	10	0	15	21	228
		DD	9										20180502 0100	1	DD	9	0	9	21	0	56	2	32	32	64	54	59	64	10	32	46		20160704 1900	1	DD	9	3	62	0	0	0	0	22	321
		DD	9										20180502 0130	1	DD	9	0	22	2	0	33	0	10	46	30	53	83	68	7	38	33		20160704 1930	1	DD	9	114	0	9	8	0	10	18	104
		DD	9										20180502 0200	1	DD	9	0	1	0	0	28	0	0	51	26	21	87	67	0	34	34		20160704 2000	1	DD	9	3	0	35	14	14	23	22	24
		DD	9										20180502 0230	1	DD	9	35	13	0	0	38	7	8	63	9	18	25	100	0	35	51		20160704 2030	1	DD	9	0	69	8	25	4	0	22	0
		DD	9										20180502 0300	1	DD	9	40	11	0	0	46	0	2	65	15	7	0	72	0	51	31		20160704 2100	1	DD	9	0	42	3	9	18	20	23	0
		DD	9										20180502 0330	1	DD	9	49	0	10	0	35	0	3	87	23	0	6	30	0	34	53		20160704 2130	1	DD	9	2	50	5	5	0	6	19	0
		DD	9										20180502 0400	1	DD	9	48	0	56	0	32	0	13	55	0	0	0	27	0	16	28		20160704 2200	1	DD	9	40	30	16	4	0	4	21	0
		DD	9										20180502 0430	1	DD	9	48	0	33	0	23	60	0	48	0	0	0	0	0	32	38		20160704 2230	1	DD	9	0	14	23	8	0	9	14	0
		DD	9										20180502 0500	1	DD	9	47	12	23	0	30	0	0	9	0	0	0	0	0	24	43		20160704 2300	1	DD	9	0	0	19	2	0	0	8	0
		DD	9										20180502 0530	1	DD	9	61	0	27	0	56	0	16	42	0	0	0	14	0	22	46		20160704 2330	1	DD	9	0	0	0	18	0	8	0	0
		DD	9										20180502 0600	1	DD	9	25	0	21	0	0	0	0	33	0	0	0	0	0	14	45		20160705 0000	1	DD	9	0	0	65	11	0	12	11	0
		DD	9										20180502 0630	1	DD	9	42	0	12	0	0	0	0	1	0	27	0	0	0	0	43		20160705 0030	1	DD	9	0	0	8	7	16	40	0	0
		DD	9										20180502 0700	1	DD	9	8	0	47	0	0	0	17	17	0	3	0	0	0	0	51		20160705 0100	1	DD	9	0	0	0	18	0	12	0	0
		DD	9										20180502 0730	1	DD	9	0	0	3	0	0	13	0	5	0	0	0	91	0	0	42		20160705 0130	1	DD	9	6	0	0	0	0	0	0	3
		DD	9										20180502 0800	1	DD	9	45	0	4	0	0	12	0	8	0	32	0	65	0	0	44		20160705 0200	1	DD	9	60	6	0	0	0	9	0	3
		DD	9										20180502 0830	1	DD	9	47	5	0	0	0	0	0	0	0	56	0	88	0	0	32		20160705 0230	1	DD	9	0	0	1	0	2	26	0	7
													20180502 0900	1			23	14	5	0	0	0	0	0	0	36	0	50	0	0	21		20160705 0300	1			0	9	0	0	33	67	0	27
													20180502 0930	1			44	0	0	0	0	0	16	0	0	27	0	45	0	0	0		20160705 0330	1			1	56	23	0	4	0	4	71
													20180502 1000	1			39	0	0	0	0	13	0	0	0	2	0	55	0	0	0		20160705 0400	1			0	74	0	0	0	18	0	0
													20180502 1030	1			0	0	0	0	0	3	36	0	0	7	0	44	54	0	0		20160705 0430	1			0	31	3	8	7	0	0	28
													20180502 1100	1			0	0	0	0	0	0	15	0	0	0	0	45	2	0	0		20160705 0500	1			124	16	0	3	0	0	0	49
													20180502 1130	1			0	0	0	0	0	0	37	3	0	2	0	39	0	0	0		20160705 0530	1			5	42	0	0	1	0	6	48
													20180502 1200	1			0	0	0	0	0	0	5	9	0	0	0	37	0	0	0		20160705 0600	1			0	0	37	5	0	0	0	26
													20180502 1230	1			0	0	0	0	34	0	0	52	0	0	0	33	0	0	0		20160705 0630	1			29	0	65	8	4	0	0	16
													20180502 1300	1			0	0	0	0	12	0	0	28	0	0	0	40	47	0	0		20160705 0700	1			9	0	59	4	0	13	0	20
													20180502 1330	1			0	0	0	0	37	0	17	44	43	0	0	29	0	0	0		20160705 0730	1			32	0	23	3	0	0	14	15
													20180502 1400	1			0	0	0	0	27	0	1	44	22	0	32	33	0	0	0		20160705 0800	1			79	33	0	0	21	2	6	16
													20180502 1430	1			0	0	0	0	53	0	0	10	0	0	44	44	0	0	0		20160705 0830	1			13	52	55	5	4	0	4	13
													20180502 1500	1			0	0	0	0	59	33	0	24	0	0	42	62	35	0	0		20160705 0900	1			24	51	44	11	14	0	2	28
													20180502 1530	1			0	0	0	0	0	0	0	31	54	0	61	7	27	2	0		20160705 0930	1			12	52	14	20	0	3	0	10
													20180502 1600	1			0	0	0	0	56	0	22	13	3	0	54	2	0	9	0		20160705 1000	1			5	9	6	0	0	8	0	10
													20180502 1630	1			45	0	0	0	3	0	0	42	25	35	48	12	0	3	0
													20180502 1700	1			0	0	0	0	21	0	0	21	0	4	41	5	0	21	4
													20180502 1730	1			1	20	0	0	33	0	30	11	21	9	0	0	0	0	42
													20180502 1800	1			41	0	0	0	23	5	0	0	7	29	44	0	0	26	54
													20180502 1830	1			7	0	0	0	33	29	13	0	0	4	11	0	0	0	8
													20180502 1900	1			0	16	0	0	4	0	42	0	51	2	0	0	0	12	0
													20180502 1930	1			0	24	104	0	13	0	39	42	36	13	0	0	39	56	0
													20180502 2000	1			0	0	1	0	0	0	38	30	36	0	0	0	37	34	0
													20180502 2030	1			45	15	0	0	34	2	57	2	0	20	0	27	21	96	52
													20180502 2100	1			1	28	0	0	0	1	43	75	21	20	0	64	31	0	33
													20180502 2130	1			0	0	0	0	33	0	31	24	55	26	0	0	23	27	6
													20180502 2200	1			0	0	0	0	27	0	24	30	6	4	17	0	3	29	0
													20180502 2230	1			0	0	0	0	0	0	44	51	22	13	60	0	51	25	0
													20180502 2300	1			0	0	0	0	28	4	15	53	19	10	39	24	0	33	0
													20180502 2330	1			7	0	0	0	17	41	13	55	32	32	52	36	0	0	0
													20180503 0000	1			52	24	45	0	9	6	7	90	8	17	42	0	19	17	9
													20180503 0030	1			7	74	35	0	12	0	0	124	35	9	35	0	46	59	64
													20180503 0100	1			31	1	0	0	27	0	0	43	10	34	81	0	3	42	32
													20180503 0130	1			4	0	0	0	44	0	19	28	0	20	41	0	10	32	51
													20180503 0200	1			10	5	0	0	41	25	0	40	1	28	31	21	0	33	24
													20180503 0230	1			19	63	0	0	54	33	30	20	22	43	43	77	3	12	29
													20180503 0300	1			18	0	0	0	57	0	0	0	0	33	8	60	0	0	50
													20180503 0330	1			28	0	0	0	21	0	0	0	0	13	0	73	0	0	47
													20180503 0400	1			40	24	0	0	41	0	18	0	9	17	4	75	0	25	48
													20180503 0430	1			18	0	0	0	35	0	0	0	0	34	0	58	0	23	60
													20180503 0500	1			30	0	0	0	20	0	0	0	0	0	0	44	0	38	51
													20180503 0530	1			36	0	0	0	80	7	0	0	0	0	0	54	0	50	65
													20180503 0600	1			23	0	0	0	20	3	0	0	0	16	0	50	0	67	87
													20180503 0630	1			0	0	0	0	85	0	0	0	0	28	0	49	0	30	54
													20180503 0700	1			0	0	0	0	37	0	0	0	0	24	0	38	0	2	53
													20180503 0730	1			0	0	0	0	63	1	0	0	0	0	0	9	0	30	43
													20180503 0800	1			0	0	0	0	0	7	0	0	0	0	0	34	0	13	40
													20180503 0830	1			0	0	0	0	0	0	0	0	0	2	0	39	0	0	48
													20180503 0900	1			0	0	0	0	0	0	0	0	0	0	0	35	0	0	49
													20180503 0930	1			0	0	0	0	0	0	0	0	0	0	0	23	0	0	19
													20180503 1000	1			0	0	0	0	0	0	0	0	0	0	0	19	0	0	0
													20180503 1030	1			21	0	0	0	0	0	0	0	32	0	0	23	0	0	0
													20180503 1100	1			13	0	0	0	0	0	0	0	0	0	0	11	0	0	0
													20180503 1130	1			2	0	0	0	0	0	0	0	0	0	0	15	0	0	0
													20180503 1200	1			79	0	0	0	0	0	0	0	0	0	0	26	37	0	0
													20180503 1230	1			17	0	0	0	0	0	0	60	0	0	0	8	0	0	0
													20180503 1300	1			0	0	0	0	0	0	0	32	0	0	0	0	0	0	0
													20180503 1330	1			0	0	0	0	0	8	1	0	0	0	0	10	0	0	0
													20180503 1400	1			0	0	0	0	0	0	28	0	0	3	0	16	6	0	0
													20180503 1430	1			0	0	0	0	0	0	10	31	0	39	0	21	18	0	0
													20180503 1500	1			0	0	0	0	0	0	0	55	0	13	0	0	11	0	0
													20180503 1530	1			0	0	0	0	57	0	0	1	0	9	0	15	18	0	0
													20180503 1600	1			0	0	0	0	0	0	0	0	0	9	0	6	0	0	0
													20180503 1630	1			0	0	0	0	11	6	5	0	0	9	0	0	0	0	0
													20180503 1700	1			0	0	0	0	5	0	5	34	4	0	0	40	9	0	0
													20180503 1730	1			0	7	0	0	3	0	0	0	28	11	0	2	42	0	0
													20180503 1800	1			0	0	0	0	0	0	2	12	0	7	0	9	23	40	0
													20180503 1830	1			0	0	0	0	0	25	54	79	57	6	0	0	0	64	0
													20180503 1900	1			11	0	0	0	14	23	421	0	0	3	5	28	0	0	0
													20180503 1930	1			7	0	0	0	4	10	69	25	11	8	0	37	31	10	0
													20180503 2000	1			0	0	0	0	0	0	83	52	38	0	0	0	40	12	51
													20180503 2030	1			10	0	0	0	0	12	118	36	19	0	0	25	31	10	0
													20180503 2100	1			0	0	0	0	0	0	35	60	37	8	0	44	27	48	0
													20180503 2130	1			9	0	0	0	0	7	32	62	0	6	0	34	0	53	0
													20180503 2200	1			0	0	0	0	38	24	42	90	0	2	0	30	0	27	0
													20180503 2230	1			0	0	0	0	134	35	45	165	0	46	0	18	37	23	39
													20180503 2300	1			0	31	0	0	57	8	37	129	0	37	0	28	13	25	30
													20180503 2330	1			0	69	0	0	32	0	17	179	0	21	0	56	0	25	0
													20180504 0000	1			47	32	0	0	78	0	14	80	0	9	47	35	0	29	0
													20180504 0030	1			35	0	0	0	38	0	20	59	0	37	30	44	30	45	0
													20180504 0100	1			12	0	0	0	104	35	5	67	11	13	38	64	13	40	36
													20180504 0130	1			0	0	0	0	85	8	0	43	42	11	35	50	0	18	90
													20180504 0200	1			18	0	0	0	81	0	0	30	1	28	12	72	2	40	75
													20180504 0230	1			26	0	0	0	40	0	24	9	0	22	0	69	0	60	88
													20180504 0300	1			32	0	0	0	52	0	0	18	71	63	0	47	0	51	68
													20180504 0330	1			15	0	0	0	54	0	0	0	0	41	0	58	4	66	93
													20180504 0400	1			51	44	0	0	78	0	0	0	42	17	0	38	0	70	51
													20180504 0430	1			3	0	0	0	38	0	0	0	20	14	0	49	0	90	49
													20180504 0500	1			37	0	0	0	40	0	0	24	36	3	0	35	7	62	70
													20180504 0530	1			64	0	0	0	52	0	0	0	11	0	0	67	21	65	58
													20180504 0600	1			56	1	0	0	49	0	0	0	0	4	0	53	0	39	45
													20180504 0630	1			26	36	0	0	65	0	0	15	0	44	0	43	18	96	47
													20180504 0700	1			3	1	0	0	31	0	0	0	1	0	0	35	0	101	49
													20180504 0730	1			14	0	0	0	22	0	0	0	98	15	0	31	0	14	57
													20180504 0800	1			0	0	0	0	0	0	0	0	0	23	0	34	0	23	40
													20180504 0830	1			22	0	0	0	19	0	0	37	0	34	0	13	24	57	44
													20180504 0900	1			0	0	0	0	0	0	0	0	23	15	0	64	50	0	52
													20180504 0930	1			24	0	0	0	0	0	3	0	0	10	0	12	0	0	6
																	24	0	0	0	0	0	3	0	0	10	0	12	0	0	6

## Sheet: pyxGal4 UAS NaChBac
																		B16CtDayLight
B15CtDayLight				B15CtM080C06	B15CtM080C08	B15CtM080C11	B15CtM080C17	B15CtM080C18	B15CtM080C19	B15CtM080C20	B15CtM080C22	B15CtM080C24	B15CtM080C26	B15CtM080C29	B15CtM080C30	B15CtM080C31		913				B16CtM037C02	B16CtM037C03	B16CtM037C04	B16CtM037C06	B16CtM037C07	B16CtM037C08	B16CtM037C10	B16CtM037C11	B16CtM037C12	B16CtM037C17	B16CtM037C19	B16CtM037C20	B16CtM037C21	B16CtM037C23	B16CtM037C24	B16CtM037C28	B16CtM037C32
960				960	960	960	960	960	960	960	960	960	960	960	960	960		30				913	913	913	913	913	913	913	913	913	913	913	913	913	913	913	913	913
30				30	30	30	30	30	30	30	30	30	30	30	30	30		0				30	30	30	30	30	30	30	30	30	30	30	30	30	30	30	30	30
0				0	0	0	0	0	0	0	0	0	0	0	0	0		20181024 0000	0			0	0	0	0	0	0	0	0	0	0	0	0	0	0	0	0	0
20180815 0000	0	LD	1	67	0	0	0	0	0	22	0	0	0	0	0	0		20181024 0030	0	LD	1	0	0	0	0	13	0	0	0	6	0	0	3	0	3	0	0	0
20180815 0030	0	LD	1	10	27	0	0	0	0	0	0	7	0	0	0	0		20181024 0100	0	LD	1	0	0	0	0	18	0	0	0	0	0	0	0	0	58	0	0	0
20180815 0100	0	LD	1	18	50	1	0	0	0	0	38	34	0	0	0	33		20181024 0130	0	LD	1	0	0	0	0	1	40	0	0	0	0	0	2	0	9	0	0	0
20180815 0130	0	LD	1	34	28	0	41	0	0	51	60	0	0	0	0	0		20181024 0200	0	LD	1	0	0	0	0	1	0	0	0	9	0	0	2	0	10	0	0	0
20180815 0200	0	LD	1	18	4	0	26	0	0	53	0	0	0	0	0	0		20181024 0230	0	LD	1	0	0	0	0	56	0	0	0	11	0	0	0	0	9	0	0	0
20180815 0230	0	LD	1	1	2	0	0	0	72	22	0	0	0	0	0	0		20181024 0300	0	LD	1	0	0	0	0	5	2	0	0	9	0	0	0	0	0	0	0	0
20180815 0300	0	LD	1	2	1	0	0	0	38	0	0	0	0	0	0	0		20181024 0330	0	LD	1	0	0	0	0	3	0	0	0	0	0	0	0	0	0	0	0	0
20180815 0330	0	LD	1	0	34	0	0	0	2	0	0	0	0	0	0	0		20181024 0400	0	LD	1	0	0	0	0	28	9	0	0	0	0	0	0	0	0	0	0	0
20180815 0400	0	LD	1	13	0	0	0	0	0	0	16	0	45	0	0	0		20181024 0430	0	LD	1	0	0	0	20	0	1	0	0	0	0	0	0	0	0	0	0	0
20180815 0430	0	LD	1	0	0	0	0	0	0	11	25	0	0	0	0	0		20181024 0500	0	LD	1	0	0	0	0	16	0	0	0	0	2	0	0	0	0	0	0	0
20180815 0500	0	LD	1	0	14	0	0	0	0	0	0	0	0	0	0	0		20181024 0530	0	LD	1	0	0	0	39	0	0	0	0	1	0	0	0	0	0	0	0	0
20180815 0530	0	LD	1	0	44	0	0	0	0	0	0	0	0	0	0	0		20181024 0600	0	LD	1	0	0	0	12	0	0	0	0	2	0	0	0	0	0	0	0	0
20180815 0600	0	LD	1	0	49	0	41	13	0	0	0	0	0	0	59	0		20181024 0630	0	LD	1	0	0	0	0	0	0	0	0	0	0	0	0	0	0	0	0	0
20180815 0630	0	LD	1	0	7	0	28	51	0	0	79	41	0	0	20	0		20181024 0700	0	LD	1	0	0	0	1	0	0	0	0	0	0	0	21	0	0	0	0	0
20180815 0700	0	LD	1	0	0	42	0	8	0	0	0	0	0	0	0	40		20181024 0730	0	LD	1	0	0	0	10	0	0	0	0	0	0	0	0	0	0	0	0	0
20180815 0730	0	LD	1	48	0	0	0	0	0	34	0	0	0	0	9	0		20181024 0800	0	LD	1	0	0	0	2	0	0	0	0	0	0	0	20	0	8	20	57	0
20180815 0800	0	LD	1	20	0	0	1	27	0	54	72	0	27	0	2	23		20181024 0830	1	LD	2	0	0	0	0	0	0	0	0	0	0	0	0	0	0	1	3	0
20180815 0830	1	LD	2	34	36	79	67	73	27	60	58	76	99	43	91	61		20181024 0900	1	LD	2	35	31	98	31	7	29	57	37	22	65	0	60	13	30	59	2	16
20180815 0900	1	LD	2	40	28	2	21	0	139	45	0	0	26	0	9	52		20181024 0930	1	LD	2	49	0	39	14	0	30	38	2	33	0	0	2	1	29	0	0	14
20180815 0930	1	LD	2	22	19	0	0	0	40	39	51	1	0	0	15	0		20181024 1000	1	LD	2	7	0	0	0	0	0	0	0	0	0	0	0	0	0	0	0	2
20180815 1000	1	LD	2	7	25	0	0	0	24	59	15	0	0	0	0	7		20181024 1030	1	LD	2	10	0	0	0	0	0	0	0	0	11	0	0	4	0	0	4	4
20180815 1030	1	LD	2	25	0	0	36	8	1	48	0	20	0	0	0	0		20181024 1100	1	LD	2	3	0	0	0	0	0	3	0	0	0	0	0	0	0	0	0	1
20180815 1100	1	LD	2	59	55	0	0	26	0	47	0	6	59	0	50	0		20181024 1130	1	LD	2	25	0	0	0	0	47	26	0	0	0	0	0	0	0	0	0	25
20180815 1130	1	LD	2	23	0	1	0	0	0	49	18	0	1	0	7	0		20181024 1200	1	LD	2	1	1	0	0	0	0	5	33	0	0	0	0	0	0	0	0	0
20180815 1200	1	LD	2	33	9	37	22	0	5	3	23	30	0	2	0	0		20181024 1230	1	LD	2	8	0	14	0	0	0	41	0	0	0	0	0	0	4	0	0	2
20180815 1230	1	LD	2	1	0	0	32	0	60	68	0	15	0	0	0	2		20181024 1300	1	LD	2	5	36	3	0	0	0	0	0	0	5	0	13	0	1	0	0	0
20180815 1300	1	LD	2	20	0	0	0	0	40	51	7	2	0	0	0	63		20181024 1330	1	LD	2	8	4	23	0	0	0	0	0	0	0	0	0	3	0	0	0	22
20180815 1330	1	LD	2	44	0	47	0	0	32	43	0	0	0	0	0	29		20181024 1400	1	LD	2	29	15	51	0	0	0	18	3	7	1	6	0	0	0	5	28	4
20180815 1400	1	LD	2	8	7	2	0	28	0	38	27	0	0	0	0	0		20181024 1430	1	LD	2	12	55	61	53	12	0	49	55	46	0	5	0	0	38	30	5	7
20180815 1430	1	LD	2	46	53	0	0	8	33	62	2	0	68	9	0	0		20181024 1500	1	LD	2	9	0	0	20	76	0	0	0	0	0	41	0	0	0	0	10	0
20180815 1500	1	LD	2	20	31	0	0	0	21	49	0	40	13	24	0	0		20181024 1530	1	LD	2	30	0	0	4	15	24	23	0	0	13	1	0	0	0	0	4	0
20180815 1530	1	LD	2	0	38	18	0	0	3	59	0	5	0	3	0	8		20181024 1600	1	LD	2	48	0	0	7	7	11	0	0	17	24	0	0	1	0	0	21	0
20180815 1600	1	LD	2	8	50	16	0	0	15	62	50	0	0	7	0	35		20181024 1630	1	LD	2	17	0	0	17	7	0	0	26	0	14	0	0	14	0	0	3	0
20180815 1630	1	LD	2	82	41	0	0	0	69	58	7	24	0	0	60	0		20181024 1700	1	LD	2	19	16	23	37	43	20	34	18	17	38	0	9	0	15	20	5	0
20180815 1700	1	LD	2	0	47	0	57	14	79	60	0	0	0	0	0	0		20181024 1730	1	LD	2	26	12	14	21	7	35	19	17	42	24	0	19	0	35	24	7	18
20180815 1730	1	LD	2	0	50	31	14	34	104	72	14	0	0	0	0	68		20181024 1800	1	LD	2	0	0	0	0	0	0	0	0	0	0	0	0	0	0	0	98	0
20180815 1800	1	LD	2	0	44	10	5	0	41	58	38	47	54	0	39	0		20181024 1830	1	LD	2	1	0	0	0	0	0	0	0	0	0	0	0	0	0	0	4	23
20180815 1830	1	LD	2	37	0	0	39	0	58	51	33	20	0	30	18	0		20181024 1900	1	LD	2	2	0	0	0	0	0	32	15	0	0	8	0	0	0	0	2	0
20180815 1900	1	LD	2	48	0	9	0	63	67	77	53	45	0	16	15	31		20181024 1930	1	LD	2	5	0	0	8	0	0	13	28	0	8	59	0	0	0	0	0	64
20180815 1930	1	LD	2	45	24	29	28	25	71	82	43	36	36	32	55	31		20181024 2000	1	LD	2	34	0	32	0	0	0	42	4	0	3	3	35	0	0	0	0	72
20180815 2000	1	LD	2	53	53	54	48	14	106	91	36	29	31	22	50	38		20181024 2030	0	LD	2	0	0	49	0	0	6	52	22	24	19	4	57	10	41	36	0	14
20180815 2030	0	LD	2	44	40	33	39	16	48	34	19	90	49	25	92	28		20181024 2100	0	LD	2	14	11	2	0	5	0	21	34	22	45	12	26	6	15	32	9	42
20180815 2100	0	LD	2	0	0	0	0	0	0	0	0	0	0	0	7	0		20181024 2130	0	LD	2	0	0	0	0	0	0	0	0	0	2	0	0	0	0	0	0	5
20180815 2130	0	LD	2	0	0	0	0	0	0	0	0	0	0	0	0	0		20181024 2200	0	LD	2	0	0	0	0	0	0	0	0	0	5	0	0	0	0	22	0	0
20180815 2200	0	LD	2	0	0	0	0	0	0	0	0	0	0	0	0	0		20181024 2230	0	LD	2	0	0	0	0	0	0	0	0	0	5	0	0	0	0	0	0	24
20180815 2230	0	LD	2	0	0	0	0	0	0	0	29	0	0	0	0	0		20181024 2300	0	LD	2	0	0	0	0	0	0	0	0	0	55	0	0	0	0	5	0	82
20180815 2300	0	LD	2	0	0	0	0	0	0	0	0	0	0	0	0	0		20181024 2330	0	LD	2	0	0	0	0	0	0	0	0	0	0	0	0	0	0	3	0	0
20180815 2330	0	LD	2	0	0	0	0	2	0	0	26	0	0	0	0	0		20181025 0000	0	LD	2	0	0	0	0	0	0	0	0	0	7	0	0	0	0	20	0	40
20180816 0000	0	LD	2	21	0	0	0	0	0	0	0	0	0	0	0	0		20181025 0030	0	LD	2	0	0	0	0	0	0	0	0	0	1	0	1	0	0	17	0	11
20180816 0030	0	LD	2	0	0	0	27	1	27	22	0	0	0	0	0	0		20181025 0100	0	LD	2	0	0	0	0	0	0	0	0	0	8	0	0	0	0	27	0	90
20180816 0100	0	LD	2	0	7	0	22	0	0	15	0	0	0	0	0	0		20181025 0130	0	LD	2	0	0	0	0	0	0	0	2	0	0	0	0	0	0	15	0	7
20180816 0130	0	LD	2	0	0	0	0	1	8	0	0	0	45	0	0	0		20181025 0200	0	LD	2	0	0	0	0	0	0	0	0	0	0	0	0	0	0	10	0	0
20180816 0200	0	LD	2	0	0	0	0	3	16	0	0	18	0	0	0	0		20181025 0230	0	LD	2	0	0	0	0	0	0	0	0	0	0	0	0	0	0	23	0	5
20180816 0230	0	LD	2	0	0	0	0	3	7	0	9	41	0	0	0	0		20181025 0300	0	LD	2	0	0	0	0	0	0	0	0	0	0	0	0	0	0	13	0	0
20180816 0300	0	LD	2	0	0	0	0	4	55	0	79	0	60	0	22	0		20181025 0330	0	LD	2	0	0	0	0	1	0	0	0	0	0	0	9	0	0	4	0	4
20180816 0330	0	LD	2	0	0	0	0	54	18	0	12	0	0	0	1	0		20181025 0400	0	LD	2	0	0	0	0	0	0	44	33	0	0	0	10	0	0	10	0	0
20180816 0400	0	LD	2	0	0	34	0	0	0	31	6	0	0	0	0	41		20181025 0430	0	LD	2	0	0	0	0	0	0	2	0	0	0	0	0	0	0	13	0	5
20180816 0430	0	LD	2	0	46	0	0	0	0	59	1	0	22	0	0	34		20181025 0500	0	LD	2	0	0	0	0	0	0	0	0	0	0	0	0	0	0	5	0	1
20180816 0500	0	LD	2	0	89	0	0	0	0	63	3	22	0	0	25	0		20181025 0530	0	LD	2	0	1	0	0	0	0	0	0	0	0	0	0	0	0	12	0	0
20180816 0530	0	LD	2	12	47	0	59	0	0	45	56	34	0	5	49	26		20181025 0600	0	LD	2	0	143	0	0	0	0	0	0	0	0	0	3	0	0	13	0	0
20180816 0600	0	LD	2	10	25	32	7	0	0	0	21	5	0	7	5	26		20181025 0630	0	LD	2	0	9	0	0	0	0	0	0	0	0	0	37	0	0	32	0	0
20180816 0630	0	LD	2	16	9	1	0	0	32	0	0	5	13	0	1	1		20181025 0700	0	LD	2	0	7	41	0	0	0	0	0	0	0	0	5	0	0	3	0	0
20180816 0700	0	LD	2	19	8	0	0	48	35	0	0	1	51	19	36	50		20181025 0730	0	LD	2	0	32	151	0	0	0	31	0	0	0	4	4	0	0	4	0	0
20180816 0730	0	LD	2	101	52	20	0	17	2	0	0	6	0	0	9	9		20181025 0800	0	LD	2	195	9	0	0	0	0	25	0	0	0	6	12	0	0	4	0	0
20180816 0800	0	LD	2	31	20	17	0	6	30	0	25	81	0	22	0	0		20181025 0830	1	LD	3	1	23	1	0	0	0	5	0	0	0	0	0	0	0	3	0	0
20180816 0830	1	LD	3	74	34	80	57	39	32	55	70	62	87	41	73	51		20181025 0900	1	LD	3	61	28	47	47	9	72	56	36	49	37	63	47	39	35	32	32	33
20180816 0900	1	LD	3	44	24	12	14	24	36	48	18	12	6	23	66	23		20181025 0930	1	LD	3	0	0	0	1	0	1	15	0	0	19	18	36	37	0	6	1	0
20180816 0930	1	LD	3	22	0	11	0	5	30	47	65	8	9	6	0	0		20181025 1000	1	LD	3	0	0	0	0	1	0	80	0	0	0	0	3	0	0	0	0	0
20180816 1000	1	LD	3	0	13	0	0	0	0	49	0	31	12	0	0	0		20181025 1030	1	LD	3	0	0	9	0	11	0	0	0	0	0	4	0	0	0	6	0	0
20180816 1030	1	LD	3	27	15	0	0	0	10	40	54	0	6	0	0	30		20181025 1100	1	LD	3	0	15	4	0	0	15	0	0	0	3	0	0	23	0	0	3	64
20180816 1100	1	LD	3	3	13	31	52	0	18	36	7	27	56	0	35	0		20181025 1130	1	LD	3	31	0	0	0	0	48	0	25	0	2	0	0	0	0	0	0	108
20180816 1130	1	LD	3	6	0	0	0	31	29	27	33	12	0	5	0	0		20181025 1200	1	LD	3	14	0	0	0	0	0	0	15	7	0	0	0	0	0	5	0	6
20180816 1200	1	LD	3	3	28	0	0	5	7	0	0	0	0	8	0	15		20181025 1230	1	LD	3	25	0	1	0	0	0	0	0	47	0	0	0	0	0	7	0	11
20180816 1230	1	LD	3	19	0	27	0	0	0	0	0	0	0	8	0	21		20181025 1300	1	LD	3	0	0	6	0	2	0	1	0	0	0	0	5	2	0	3	0	4
20180816 1300	1	LD	3	0	7	17	12	0	0	18	66	0	0	0	0	0		20181025 1330	1	LD	3	0	0	1	0	0	5	4	39	0	0	0	0	0	0	11	26	10
20180816 1330	1	LD	3	18	29	0	31	0	0	42	6	18	0	0	34	0		20181025 1400	1	LD	3	0	0	0	0	0	36	44	6	12	0	0	0	8	0	0	44	28
20180816 1400	1	LD	3	1	19	2	0	0	0	57	21	20	0	16	16	20		20181025 1430	1	LD	3	6	0	0	0	0	0	0	0	0	9	22	27	5	0	0	0	23
20180816 1430	1	LD	3	0	0	24	0	0	0	52	0	0	26	0	0	16		20181025 1500	1	LD	3	0	0	11	0	0	0	0	15	0	1	0	1	42	0	0	0	0
20180816 1500	1	LD	3	43	24	0	0	0	20	56	9	0	27	6	0	0		20181025 1530	1	LD	3	0	50	1	0	1	0	0	0	0	0	0	0	0	0	0	89	0
20180816 1530	1	LD	3	45	42	0	0	0	36	47	66	0	0	7	0	0		20181025 1600	1	LD	3	0	0	0	0	14	0	1	0	0	0	0	17	23	0	0	9	0
20180816 1600	1	LD	3	37	30	12	81	3	12	51	13	42	0	0	0	12		20181025 1630	1	LD	3	0	0	0	0	18	23	19	0	0	0	0	30	33	1	12	0	0
20180816 1630	1	LD	3	2	39	24	30	70	79	42	0	0	59	14	43	27		20181025 1700	1	LD	3	0	0	0	0	10	0	69	0	0	0	0	0	0	0	9	0	0
20180816 1700	1	LD	3	8	36	11	13	0	50	0	24	0	0	0	0	0		20181025 1730	1	LD	3	0	0	0	0	27	2	25	35	0	13	0	0	15	0	32	63	0
20180816 1730	1	LD	3	44	29	0	0	34	49	42	69	32	0	2	2	14		20181025 1800	1	LD	3	0	0	2	51	1	0	6	0	0	27	0	1	7	11	10	0	0
20180816 1800	1	LD	3	53	0	19	44	13	41	91	15	0	47	0	28	1		20181025 1830	1	LD	3	2	0	15	2	0	14	41	8	17	14	0	24	0	0	0	0	0
20180816 1830	1	LD	3	8	0	18	0	0	48	55	39	36	24	30	0	0		20181025 1900	1	LD	3	33	0	14	5	33	41	71	24	4	19	24	0	0	0	19	110	0
20180816 1900	1	LD	3	28	45	1	48	28	51	65	28	48	20	19	74	32		20181025 1930	1	LD	3	62	0	49	44	17	42	53	19	0	0	2	26	25	27	3	0	37
20180816 1930	1	LD	3	62	37	56	41	51	38	56	56	60	58	30	39	54		20181025 2000	1	LD	3	189	31	15	27	65	16	68	15	0	28	43	53	0	37	53	16	10
20180816 2000	1	LD	3	76	50	51	37	44	54	52	40	43	43	26	67	53		20181025 2030	0	LD	3	170	81	19	31	0	35	69	33	38	61	77	50	0	37	46	55	0
20180816 2030	0	LD	3	53	46	29	89	40	72	52	77	39	38	26	116	51		20181025 2100	0	LD	3	12	30	11	20	7	13	31	25	13	12	14	46	14	12	71	11	0
20180816 2100	0	LD	3	0	0	0	40	1	43	0	0	0	0	0	49	20		20181025 2130	0	LD	3	0	0	0	0	6	0	0	0	0	0	0	0	0	0	0	0	0
20180816 2130	0	LD	3	0	0	0	0	5	16	0	0	0	0	0	0	87		20181025 2200	0	LD	3	0	0	0	0	1	0	0	0	0	0	0	0	0	0	0	0	0
20180816 2200	0	LD	3	0	0	0	0	26	26	0	0	0	0	0	0	16		20181025 2230	0	LD	3	0	0	0	0	33	0	0	0	0	0	0	0	0	0	0	0	0
20180816 2230	0	LD	3	0	0	0	0	0	1	0	45	22	0	0	0	19		20181025 2300	0	LD	3	0	0	0	0	0	0	0	0	0	0	0	0	0	0	0	0	0
20180816 2300	0	LD	3	0	0	0	0	0	0	0	27	24	0	0	0	14		20181025 2330	0	LD	3	0	0	0	0	0	0	0	0	0	0	0	0	0	0	0	0	0
20180816 2330	0	LD	3	0	0	0	0	0	0	0	3	18	35	0	0	15		20181026 0000	0	LD	3	7	0	0	0	6	0	0	0	0	0	0	0	0	0	0	0	0
20180817 0000	0	LD	3	0	47	0	0	0	0	0	0	0	0	0	0	10		20181026 0030	0	LD	3	1	0	18	0	0	0	0	0	0	0	0	0	0	0	0	0	0
20180817 0030	0	LD	3	0	46	0	0	0	0	0	16	6	0	0	0	35		20181026 0100	0	LD	3	22	0	0	0	0	0	0	0	0	0	0	0	0	0	0	0	0
20180817 0100	0	LD	3	14	12	0	56	0	0	0	12	2	0	0	0	0		20181026 0130	0	LD	3	0	0	0	0	0	0	10	0	0	0	0	0	0	0	0	0	0
20180817 0130	0	LD	3	0	2	0	7	0	0	11	0	0	0	0	0	0		20181026 0200	0	LD	3	0	0	0	0	39	0	6	28	0	0	0	0	0	0	0	0	0
20180817 0200	0	LD	3	0	14	0	0	0	44	38	0	0	0	0	0	37		20181026 0230	0	LD	3	3	0	0	0	43	0	0	0	0	0	0	0	0	0	0	0	0
20180817 0230	0	LD	3	0	19	0	0	0	0	31	0	19	0	0	1	7		20181026 0300	0	LD	3	0	0	0	0	7	0	2	0	0	0	0	0	0	0	0	0	0
20180817 0300	0	LD	3	0	75	13	0	0	0	47	4	1	0	0	2	0		20181026 0330	0	LD	3	67	0	0	0	7	0	4	0	0	0	0	0	0	0	0	0	0
20180817 0330	0	LD	3	0	0	29	0	0	0	20	0	0	0	0	3	0		20181026 0400	0	LD	3	0	0	0	0	2	37	0	1	0	0	0	7	0	0	0	0	0
20180817 0400	0	LD	3	16	0	23	0	0	0	0	0	0	0	0	10	0		20181026 0430	0	LD	3	0	0	0	0	10	0	0	82	0	0	0	26	0	0	0	0	0
20180817 0430	0	LD	3	52	0	15	0	0	0	0	51	0	0	0	5	0		20181026 0500	0	LD	3	0	0	0	0	85	0	5	0	20	0	0	0	0	0	0	0	0
20180817 0500	0	LD	3	21	0	14	0	0	0	0	34	0	5	0	6	0		20181026 0530	0	LD	3	0	0	1	0	6	0	8	0	9	0	0	0	0	0	0	0	0
20180817 0530	0	LD	3	0	0	0	0	0	0	0	0	26	55	0	0	28		20181026 0600	0	LD	3	0	0	0	0	2	0	37	0	26	0	0	0	0	0	0	0	0
20180817 0600	0	LD	3	0	0	0	0	28	0	0	46	25	16	0	0	0		20181026 0630	0	LD	3	0	0	55	0	30	0	0	0	35	0	0	26	0	0	0	0	1
20180817 0630	0	LD	3	0	0	5	26	17	0	0	0	0	0	0	0	0		20181026 0700	0	LD	3	0	0	14	0	0	0	0	0	40	0	0	1	0	0	0	0	2
20180817 0700	0	LD	3	0	0	58	40	31	68	0	0	0	0	14	92	0		20181026 0730	0	LD	3	6	0	20	0	19	0	0	4	6	0	0	31	0	0	0	0	0
20180817 0730	0	LD	3	0	0	29	28	46	2	0	70	0	57	27	2	0		20181026 0800	0	LD	3	0	9	101	0	0	0	0	17	13	7	0	7	0	0	0	0	0
20180817 0800	0	LD	3	14	34	7	0	19	0	30	0	22	26	9	0	0		20181026 0830	1	6h delay		0	75	43	0	30	0	0	0	0	21	0	37	0	0	0	0	0
20180817 0830	0	6h delay		41	14	7	33	18	0	53	13	0	38	16	7	51		20181026 0900	1	6h delay		30	41	52	78	18	42	86	85	53	49	70	42	36	47	45	51	61
20180817 0900	0	6h delay		24	21	3	1	23	24	49	49	0	13	0	27	7		20181026 0930	1	6h delay		0	0	5	7	16	15	25	23	9	9	19	37	55	11	15	0	15
20180817 0930	0	6h delay		20	7	57	25	48	58	37	0	28	0	2	5	26		20181026 1000	1	6h delay		0	0	8	0	0	16	0	6	0	2	0	18	14	17	31	2	0
20180817 1000	0	6h delay		28	48	0	30	10	0	45	23	15	10	10	89	18		20181026 1030	1	6h delay		0	0	4	0	0	0	53	5	0	0	0	0	0	0	2	0	0
20180817 1030	0	6h delay		0	15	6	0	15	23	54	2	20	22	12	7	5		20181026 1100	1	6h delay		29	0	20	0	0	0	1	20	0	0	0	0	0	0	10	0	0
20180817 1100	0	6h delay		41	0	7	4	14	38	30	22	10	0	18	63	28		20181026 1130	1	6h delay		0	0	5	36	0	0	4	41	19	3	0	0	0	0	0	0	0
20180817 1130	0	6h delay		14	0	20	23	14	30	52	0	0	32	0	62	8		20181026 1200	1	6h delay		0	24	2	0	0	0	1	0	26	0	0	0	12	0	7	0	0
20180817 1200	0	6h delay		0	34	2	0	0	0	55	0	15	4	11	0	25		20181026 1230	1	6h delay		7	0	13	25	0	0	0	0	1	0	0	0	16	0	28	0	0
20180817 1230	0	6h delay		0	0	0	0	1	0	6	35	0	0	16	89	0		20181026 1300	1	6h delay		0	0	0	0	0	1	0	0	0	0	10	40	0	0	3	2	0
20180817 1300	0	6h delay		0	0	36	0	32	0	49	34	24	28	27	40	22		20181026 1330	1	6h delay		7	0	0	30	27	2	0	3	24	0	65	0	0	0	0	2	0
20180817 1330	0	6h delay		0	0	6	35	12	0	59	44	20	25	8	64	32		20181026 1400	1	6h delay		0	0	1	48	11	0	0	44	2	28	0	0	0	2	0	0	91
20180817 1400	0	6h delay		32	0	0	0	0	16	55	0	7	0	20	79	57		20181026 1430	1	TC1	1	18	29	11	0	36	3	0	0	3	0	0	31	0	0	42	11	4
20180817 1430	1	TC1	1	57	38	41	0	59	40	63	33	0	21	39	66	32		20181026 1500	1	TC1	1	2	0	0	0	2	0	37	0	0	0	12	3	8	0	0	26	61
20180817 1500	1	TC1	1	0	27	29	0	14	0	68	44	26	22	0	98	9		20181026 1530	1	TC1	1	0	0	0	0	0	0	9	30	3	0	0	0	62	0	0	0	6
20180817 1530	1	TC1	1	0	0	28	17	29	0	76	8	12	6	28	43	43		20181026 1600	1	TC1	1	0	0	0	0	0	0	12	2	11	0	0	0	0	0	0	0	26
20180817 1600	1	TC1	1	39	0	6	20	9	0	59	19	50	20	20	60	37		20181026 1630	1	TC1	1	40	0	9	11	19	0	27	0	1	7	4	0	0	0	0	0	23
20180817 1630	1	TC1	1	6	17	8	2	19	36	74	23	12	26	24	0	38		20181026 1700	1	TC1	1	0	0	1	22	3	0	0	34	2	14	44	0	0	0	0	4	57
20180817 1700	1	TC1	1	34	79	31	20	1	0	70	25	16	29	11	2	34		20181026 1730	1	TC1	1	0	0	34	0	11	0	55	14	0	1	0	0	0	2	0	9	10
20180817 1730	1	TC1	1	0	14	32	45	27	0	86	0	16	12	17	109	44		20181026 1800	1	TC1	1	62	0	45	8	26	0	3	67	0	9	48	0	24	0	5	0	9
20180817 1800	1	TC1	1	0	0	0	6	8	30	24	13	29	23	0	87	49		20181026 1830	1	TC1	1	32	0	25	24	0	18	33	0	45	37	47	2	0	0	11	2	7
20180817 1830	1	TC1	1	0	17	0	0	0	0	54	16	40	0	0	98	67		20181026 1900	1	TC1	1	15	17	8	52	18	33	51	41	0	31	31	16	38	41	4	28	56
20180817 1900	1	TC1	1	0	0	0	0	10	0	89	57	6	0	10	86	40		20181026 1930	1	TC1	1	37	16	29	55	83	35	58	29	22	34	58	47	23	22	45	25	78
20180817 1930	1	TC1	1	36	27	17	25	0	58	64	34	3	0	6	74	20		20181026 2000	1	TC1	1	43	56	31	46	19	24	80	21	24	81	47	55	0	38	32	36	99
20180817 2000	1	TC1	1	0	0	22	55	0	0	30	0	18	0	0	81	0		20181026 2030	1	TC1	1	47	33	37	51	0	20	69	36	25	36	48	40	1	51	41	29	34
20180817 2030	1	TC1	1	0	0	0	5	0	15	29	22	37	0	0	69	0		20181026 2100	1	TC1	1	29	35	65	23	74	14	78	55	30	17	48	63	22	59	19	13	32
20180817 2100	1	TC1	1	9	26	0	0	0	5	57	0	11	0	36	95	44		20181026 2130	0	TC1	1	0	0	38	0	6	0	4	6	0	0	9	0	0	0	0	0	0
20180817 2130	1	TC1	1	10	0	0	0	0	27	0	0	0	0	0	83	0		20181026 2200	0	TC1	1	0	0	17	0	0	0	0	4	0	0	0	0	0	0	0	0	6
20180817 2200	1	TC1	1	0	0	0	0	0	13	0	0	0	20	8	82	0		20181026 2230	0	TC1	1	0	0	64	0	0	0	0	7	0	0	0	0	0	0	0	0	20
20180817 2230	1	TC1	1	0	0	0	0	0	0	38	16	0	0	9	73	0		20181026 2300	0	TC1	1	0	0	13	0	0	0	0	24	0	0	0	0	0	0	0	0	2
20180817 2300	1	TC1	1	0	14	0	0	0	0	52	0	0	0	0	55	0		20181026 2330	0	TC1	1	0	0	23	0	0	0	0	17	0	0	0	0	0	0	0	0	0
20180817 2330	1	TC1	1	0	37	0	0	0	0	13	0	0	0	0	0	0		20181027 0000	0	TC1	1	0	0	41	0	10	0	0	4	1	0	0	0	0	0	0	0	4
20180818 0000	1	TC1	1	0	3	0	0	0	10	0	0	18	0	0	0	0		20181027 0030	0	TC1	1	0	0	4	0	0	0	15	11	0	0	0	0	0	0	0	0	36
20180818 0030	1	TC1	1	0	2	0	0	45	19	0	0	0	0	0	0	0		20181027 0100	0	TC1	1	0	0	21	0	0	0	52	32	0	0	0	0	0	0	0	0	18
20180818 0100	1	TC1	1	0	1	0	0	3	24	0	0	0	0	0	0	0		20181027 0130	0	TC1	1	0	0	0	0	2	0	11	29	0	0	0	0	0	0	0	0	9
20180818 0130	1	TC1	1	0	5	0	0	0	0	0	0	3	1	0	0	0		20181027 0200	0	TC1	1	0	0	3	0	0	0	8	3	0	0	0	0	0	0	0	0	1
20180818 0200	1	TC1	1	0	2	0	0	0	0	0	10	0	0	3	0	32		20181027 0230	0	TC1	1	2	0	0	0	0	0	0	0	0	0	0	0	0	0	0	0	8
20180818 0230	0	TC1	1	0	0	0	0	37	0	0	16	0	0	0	0	0		20181027 0300	0	TC1	1	0	0	28	0	0	0	0	0	0	0	0	0	0	0	0	0	3
20180818 0300	0	TC1	1	0	0	0	0	1	0	0	0	0	0	0	0	0		20181027 0330	0	TC1	1	0	0	15	0	13	0	18	0	0	0	0	14	0	0	0	0	51
20180818 0330	0	TC1	1	0	0	0	0	0	0	0	0	0	0	0	0	0		20181027 0400	0	TC1	1	0	0	7	0	0	0	50	0	0	4	0	0	0	0	0	111	0
20180818 0400	0	TC1	1	3	0	0	0	0	0	0	0	0	0	0	0	0		20181027 0430	0	TC1	1	0	0	54	0	0	26	39	0	0	0	0	0	0	0	0	0	0
20180818 0430	0	TC1	1	15	0	0	0	5	0	0	0	0	0	0	0	0		20181027 0500	0	TC1	1	0	0	2	0	0	43	8	0	0	0	0	26	0	0	0	16	1
20180818 0500	0	TC1	1	0	0	2	0	0	10	0	0	0	0	8	0	0		20181027 0530	0	TC1	1	0	0	6	0	0	4	15	0	0	31	0	6	0	0	0	1	12
20180818 0530	0	TC1	1	0	0	9	0	1	6	0	0	0	27	0	0	0		20181027 0600	0	TC1	1	0	0	0	0	0	0	1	32	0	26	0	0	0	0	0	1	0
20180818 0600	0	TC1	1	0	0	0	0	16	0	0	0	0	0	0	0	0		20181027 0630	0	TC1	1	8	0	49	0	0	0	8	55	0	0	0	0	0	0	0	26	2
20180818 0630	0	TC1	1	1	36	0	0	29	0	0	0	0	0	0	0	0		20181027 0700	0	TC1	1	20	0	0	0	7	0	8	22	0	0	23	25	16	0	0	0	0
20180818 0700	0	TC1	1	0	43	0	0	54	0	0	0	0	0	6	0	0		20181027 0730	0	TC1	1	2	0	30	0	0	0	6	0	0	0	62	34	0	0	20	14	0
20180818 0730	0	TC1	1	0	0	27	0	0	0	0	0	0	0	16	0	0		20181027 0800	0	TC1	1	75	0	5	0	0	0	47	0	0	20	9	34	38	0	0	13	0
20180818 0800	0	TC1	1	0	0	0	0	0	0	0	49	0	0	6	0	31		20181027 0830	0	TC1	1	1	0	16	0	0	40	39	0	8	0	74	35	0	0	0	4	8
20180818 0830	0	TC1	1	0	0	0	0	0	11	0	0	0	0	0	0	0		20181027 0900	0	TC1	1	41	0	29	9	0	14	14	0	46	5	15	29	0	0	2	0	11
20180818 0900	0	TC1	1	0	0	1	5	18	0	12	0	0	0	0	0	0		20181027 0930	0	TC1	1	33	0	6	49	0	46	0	0	4	27	44	17	0	0	0	0	0
20180818 0930	0	TC1	1	20	0	33	40	29	0	13	32	0	20	0	0	0		20181027 1000	0	TC1	1	7	0	0	23	6	24	12	0	8	4	11	45	1	0	18	0	24
20180818 1000	0	TC1	1	0	0	4	20	0	0	0	0	14	26	0	0	0		20181027 1030	0	TC1	1	28	0	1	1	0	15	31	3	8	0	0	35	25	0	22	12	0
20180818 1030	0	TC1	1	0	0	0	0	0	20	0	0	1	0	6	0	40		20181027 1100	0	TC1	1	33	14	0	6	0	0	6	36	3	0	0	0	0	0	11	45	9
20180818 1100	0	TC1	1	0	0	0	0	0	0	0	0	0	0	18	0	5		20181027 1130	0	TC1	1	0	0	0	5	6	0	1	22	5	0	0	0	0	0	0	30	0
20180818 1130	0	TC1	1	0	0	0	0	0	0	0	0	0	0	18	0	0		20181027 1200	0	TC1	1	10	52	10	23	21	14	52	32	29	11	0	0	0	26	40	0	33
20180818 1200	0	TC1	1	0	0	0	0	3	0	0	32	0	0	0	0	0		20181027 1230	0	TC1	1	0	25	37	0	5	0	4	0	0	15	20	39	4	52	12	0	0
20180818 1230	0	TC1	1	0	0	0	0	33	0	0	0	2	0	0	22	0		20181027 1300	0	TC1	1	0	0	0	0	6	14	0	0	11	4	0	6	7	0	3	0	0
20180818 1300	0	TC1	1	3	0	17	18	3	0	0	0	0	11	12	0	32		20181027 1330	0	TC1	1	6	0	0	0	1	0	0	0	17	6	0	0	2	0	15	9	27
20180818 1330	0	TC1	1	24	0	9	20	48	0	0	28	2	46	22	0	12		20181027 1400	0	TC1	1	26	0	28	18	38	0	6	7	0	0	38	0	0	0	2	31	0
20180818 1400	0	TC1	1	0	0	0	13	103	0	0	61	15	3	24	12	13		20181027 1430	1	TC1	2	3	6	5	30	47	0	63	32	1	0	43	0	0	0	0	23	0
20180818 1430	1	TC1	2	13	51	54	49	41	50	41	102	58	39	51	85	42		20181027 1500	1	TC1	2	5	27	31	11	27	12	64	29	13	0	12	25	0	36	0	45	0
20180818 1500	1	TC1	2	0	7	34	0	20	37	57	98	31	36	37	119	30		20181027 1530	1	TC1	2	30	0	59	1	0	0	37	17	0	46	0	0	0	6	0	0	10
20180818 1530	1	TC1	2	9	0	48	0	44	0	47	84	20	53	34	111	32		20181027 1600	1	TC1	2	10	0	60	75	0	0	32	31	0	37	0	25	61	0	16	0	28
20180818 1600	1	TC1	2	1	0	10	36	30	0	43	82	19	27	30	113	42		20181027 1630	1	TC1	2	0	0	15	69	0	5	11	3	0	41	0	26	64	1	34	0	0
20180818 1630	1	TC1	2	38	0	22	9	51	43	53	72	29	31	30	89	27		20181027 1700	1	TC1	2	9	34	40	63	0	0	0	25	0	0	36	12	0	34	28	0	0
20180818 1700	1	TC1	2	21	7	37	45	12	15	55	98	35	52	17	95	35		20181027 1730	1	TC1	2	14	0	0	88	0	51	0	21	14	0	42	20	0	0	19	19	0
20180818 1730	1	TC1	2	16	80	23	0	29	19	57	80	33	10	41	93	67		20181027 1800	1	TC1	2	6	25	0	12	0	8	4	0	60	0	35	21	0	0	0	24	2
20180818 1800	1	TC1	2	0	0	8	34	13	40	50	86	23	15	23	86	34		20181027 1830	1	TC1	2	0	0	0	0	10	0	0	0	6	0	27	17	0	0	0	0	0
20180818 1830	1	TC1	2	16	12	17	0	0	0	53	83	17	3	17	73	24		20181027 1900	1	TC1	2	0	0	0	0	0	0	16	0	0	0	0	34	0	0	10	0	10
20180818 1900	1	TC1	2	42	0	13	45	10	0	58	93	12	5	11	92	16		20181027 1930	1	TC1	2	0	0	26	29	0	0	34	0	0	0	0	25	0	0	0	0	16
20180818 1930	1	TC1	2	18	0	0	20	3	50	65	72	19	0	9	76	9		20181027 2000	1	TC1	2	0	0	0	44	0	0	0	32	0	0	0	41	0	0	0	0	0
20180818 2000	1	TC1	2	0	0	0	8	0	0	48	101	1	0	1	62	0		20181027 2030	1	TC1	2	0	0	0	4	0	11	0	0	0	0	0	30	0	0	0	0	0
20180818 2030	1	TC1	2	7	0	0	0	0	0	32	6	11	0	0	84	0		20181027 2100	1	TC1	2	0	0	8	0	0	14	0	0	0	0	0	14	0	0	0	0	0
20180818 2100	1	TC1	2	33	20	0	0	0	24	52	61	8	0	10	68	0		20181027 2130	1	TC1	2	0	0	4	0	0	3	0	0	0	0	0	0	0	0	0	0	0
20180818 2130	1	TC1	2	0	9	0	0	1	30	61	0	0	0	4	71	3		20181027 2200	1	TC1	2	0	0	0	0	0	0	0	0	0	0	0	0	0	0	35	0	0
20180818 2200	1	TC1	2	0	0	0	0	0	0	19	5	0	0	0	88	0		20181027 2230	1	TC1	2	0	0	0	0	0	0	0	0	0	0	0	0	0	0	20	0	0
20180818 2230	1	TC1	2	0	0	0	0	0	0	0	91	0	0	0	75	0		20181027 2300	1	TC1	2	0	0	86	0	0	0	0	0	0	0	0	0	0	0	0	0	0
20180818 2300	1	TC1	2	0	0	0	0	1	35	51	0	0	45	0	67	63		20181027 2330	1	TC1	2	0	0	0	0	0	0	0	0	0	0	0	0	0	0	0	0	0
20180818 2330	1	TC1	2	0	1	18	0	0	0	50	0	0	10	7	28	3		20181028 0000	1	TC1	2	0	0	0	4	0	0	0	0	0	5	0	0	0	0	0	0	6
20180819 0000	1	TC1	2	0	20	3	17	30	0	0	0	0	0	0	0	42		20181028 0030	1	TC1	2	0	0	32	0	0	0	0	0	0	0	0	0	0	0	0	0	0
20180819 0030	1	TC1	2	0	0	2	32	3	0	0	0	1	21	0	0	6		20181028 0100	1	TC1	2	0	0	82	0	0	0	2	0	0	0	0	0	0	0	0	0	12
20180819 0100	1	TC1	2	0	0	0	0	0	16	0	0	13	0	10	0	0		20181028 0130	1	TC1	2	0	0	54	0	0	0	0	0	0	0	0	0	0	0	0	0	0
20180819 0130	1	TC1	2	0	0	6	0	0	0	0	40	0	17	0	0	35		20181028 0200	1	TC1	2	0	0	38	0	0	0	0	0	0	0	0	14	0	0	0	0	0
20180819 0200	1	TC1	2	3	0	15	0	12	0	0	61	10	11	0	0	23		20181028 0230	0	TC1	2	0	0	163	0	0	0	0	0	0	0	0	20	0	0	0	0	15
20180819 0230	0	TC1	2	44	0	7	36	13	0	24	0	0	4	8	0	1		20181028 0300	0	TC1	2	0	0	141	0	0	0	0	0	0	0	0	19	0	0	0	0	2
20180819 0300	0	TC1	2	0	0	0	16	0	0	0	0	0	0	0	0	0		20181028 0330	0	TC1	2	0	0	28	0	0	0	0	0	0	0	0	0	0	0	0	0	0
20180819 0330	0	TC1	2	0	0	0	0	0	0	0	0	0	0	0	0	0		20181028 0400	0	TC1	2	0	0	0	0	0	0	0	0	0	0	0	0	0	0	0	0	0
20180819 0400	0	TC1	2	0	0	0	0	0	0	0	0	0	0	0	0	0		20181028 0430	0	TC1	2	0	0	0	0	0	0	20	0	0	0	0	0	1	0	0	0	0
20180819 0430	0	TC1	2	0	0	0	0	0	0	0	0	0	0	0	0	0		20181028 0500	0	TC1	2	0	0	0	0	0	0	18	0	0	0	0	0	39	0	0	0	10
20180819 0500	0	TC1	2	0	0	13	0	0	0	0	0	0	0	0	0	0		20181028 0530	0	TC1	2	0	0	0	0	0	0	0	0	0	0	0	0	0	0	0	0	0
20180819 0530	0	TC1	2	0	0	4	0	0	0	0	0	0	0	0	0	0		20181028 0600	0	TC1	2	0	0	28	0	0	0	0	27	0	0	0	0	0	0	0	33	37
20180819 0600	0	TC1	2	0	0	0	0	12	0	0	0	0	0	0	0	0		20181028 0630	0	TC1	2	0	0	66	0	0	0	0	28	0	0	0	0	0	0	0	0	0
20180819 0630	0	TC1	2	0	0	0	0	14	0	8	0	0	0	24	0	15		20181028 0700	0	TC1	2	0	0	3	0	0	0	0	5	0	0	0	0	0	0	0	0	0
20180819 0700	0	TC1	2	0	0	64	0	0	30	0	0	0	0	11	0	0		20181028 0730	0	TC1	2	0	0	15	0	0	0	0	0	0	0	0	25	0	22	6	0	1
20180819 0730	0	TC1	2	0	0	0	0	0	0	0	0	0	23	0	0	0		20181028 0800	0	TC1	2	4	0	0	0	0	0	0	0	0	0	0	27	0	0	0	0	1
20180819 0800	0	TC1	2	6	0	0	0	0	0	0	0	0	0	8	0	8		20181028 0830	0	TC1	2	13	0	74	7	32	0	0	0	0	0	0	0	0	0	0	0	128
20180819 0830	0	TC1	2	0	0	18	31	0	5	0	0	5	0	13	0	0		20181028 0900	0	TC1	2	0	0	7	36	9	0	0	0	63	0	0	0	0	0	0	0	0
20180819 0900	0	TC1	2	0	0	0	0	17	0	0	0	22	0	4	0	0		20181028 0930	0	TC1	2	0	0	0	22	8	0	0	0	32	0	0	0	0	0	0	4	0
20180819 0930	0	TC1	2	0	0	0	0	32	0	0	0	0	0	0	0	29		20181028 1000	0	TC1	2	0	0	23	0	0	5	0	0	31	0	45	30	0	0	0	0	0
20180819 1000	0	TC1	2	0	0	7	0	74	0	0	0	0	0	0	7	35		20181028 1030	0	TC1	2	0	0	80	0	21	21	15	0	0	23	51	13	0	0	0	0	0
20180819 1030	0	TC1	2	2	48	26	0	0	0	0	0	0	16	14	0	0		20181028 1100	0	TC1	2	0	0	24	0	1	7	29	22	0	11	10	13	0	0	0	47	1
20180819 1100	0	TC1	2	0	0	0	26	10	1	0	0	11	0	6	26	0		20181028 1130	0	TC1	2	0	0	1	0	1	6	33	13	0	0	0	0	0	0	0	52	63
20180819 1130	0	TC1	2	0	0	6	2	48	8	44	0	0	0	10	0	0		20181028 1200	0	TC1	2	0	3	0	4	0	0	0	12	0	0	0	0	0	0	0	17	8
20180819 1200	0	TC1	2	24	0	17	0	0	2	25	0	0	0	16	0	10		20181028 1230	0	TC1	2	32	5	0	33	2	0	0	1	0	6	0	0	16	0	0	1	0
20180819 1230	0	TC1	2	0	0	5	0	24	0	0	0	11	55	14	0	25		20181028 1300	0	TC1	2	36	0	0	0	1	0	0	0	0	16	0	0	4	0	0	0	0
20180819 1300	0	TC1	2	0	0	16	18	14	0	0	3	13	9	18	72	0		20181028 1330	0	TC1	2	27	0	0	16	57	5	0	0	27	0	19	0	1	0	29	0	5
20180819 1330	0	TC1	2	4	0	24	30	20	17	0	19	11	0	38	9	14		20181028 1400	0	TC1	2	0	51	0	6	5	3	0	0	6	0	19	10	0	4	40	0	0
20180819 1400	0	TC1	2	23	0	22	0	16	0	0	2	33	13	36	0	28		20181028 1430	1	TC1	3	12	38	0	40	0	12	29	16	0	0	19	26	0	0	3	8	2
20180819 1430	1	TC1	3	27	95	41	29	49	37	52	23	47	37	55	50	40		20181028 1500	1	TC1	3	42	51	53	56	46	65	40	37	33	35	35	32	36	48	50	38	49
20180819 1500	1	TC1	3	2	48	36	18	26	32	66	74	41	47	56	85	39		20181028 1530	1	TC1	3	133	0	46	33	12	39	37	19	17	18	32	6	13	52	103	25	27
20180819 1530	1	TC1	3	6	6	13	0	36	15	71	32	40	74	41	89	30		20181028 1600	1	TC1	3	31	86	38	35	0	31	36	22	0	8	19	18	0	79	19	5	9
20180819 1600	1	TC1	3	0	0	18	34	37	0	70	5	26	38	46	88	26		20181028 1630	1	TC1	3	11	35	24	35	0	31	44	13	15	18	45	34	0	0	41	0	1
20180819 1630	1	TC1	3	38	0	34	27	30	0	64	6	39	34	38	83	39		20181028 1700	1	TC1	3	8	9	67	24	0	10	34	0	4	19	3	15	0	18	25	39	29
20180819 1700	1	TC1	3	48	14	29	33	53	0	77	5	28	2	46	79	29		20181028 1730	1	TC1	3	11	0	23	55	0	0	27	0	11	30	0	35	0	26	18	12	45
20180819 1730	1	TC1	3	34	11	14	24	62	29	57	27	52	0	33	77	60		20181028 1800	1	TC1	3	9	17	48	44	0	9	20	0	10	19	0	29	0	11	6	0	16
20180819 1800	1	TC1	3	31	8	23	37	21	36	52	55	36	4	49	29	39		20181028 1830	1	TC1	3	29	29	11	11	0	34	10	0	18	81	0	22	2	4	5	0	2
20180819 1830	1	TC1	3	33	43	13	25	8	0	76	0	25	64	59	42	42		20181028 1900	1	TC1	3	2	2	71	20	0	4	9	31	0	1	0	0	0	0	13	0	10
20180819 1900	1	TC1	3	8	19	2	26	7	0	62	32	36	24	5	91	36		20181028 1930	1	TC1	3	0	0	1	1	0	13	4	4	0	2	0	13	0	0	2	0	3
20180819 1930	1	TC1	3	0	2	0	0	11	0	60	41	20	11	15	87	33		20181028 2000	1	TC1	3	0	0	5	0	0	6	0	21	0	0	7	14	0	0	0	0	44
20180819 2000	1	TC1	3	9	24	0	9	0	0	83	0	9	0	0	84	2		20181028 2030	1	TC1	3	0	0	21	0	0	0	0	0	0	1	39	0	0	0	0	0	36
20180819 2030	1	TC1	3	0	11	5	37	0	0	49	17	14	0	8	75	0		20181028 2100	1	TC1	3	0	0	0	0	0	17	0	0	0	12	17	0	0	0	0	0	12
20180819 2100	1	TC1	3	30	23	0	2	0	28	30	73	0	0	0	73	6		20181028 2130	1	TC1	3	0	0	0	0	0	8	0	1	0	1	0	0	0	0	0	0	16
20180819 2130	1	TC1	3	0	62	0	5	17	19	17	133	0	10	2	75	0		20181028 2200	1	TC1	3	0	0	0	0	0	7	0	0	0	9	0	0	0	0	0	0	0
20180819 2200	1	TC1	3	0	18	0	1	19	0	0	17	0	28	18	31	24		20181028 2230	1	TC1	3	0	0	0	0	0	3	0	1	0	0	0	0	0	0	0	0	34
20180819 2230	1	TC1	3	0	0	0	35	17	0	0	7	6	0	0	0	2		20181028 2300	1	TC1	3	0	0	1	0	0	57	0	27	0	0	0	0	0	0	0	0	1
20180819 2300	1	TC1	3	0	0	0	0	12	0	0	0	0	0	0	71	0		20181028 2330	1	TC1	3	0	0	0	0	0	41	0	3	0	3	0	0	0	0	0	0	1
20180819 2330	1	TC1	3	0	0	0	5	52	0	45	0	0	0	0	90	0		20181029 0000	1	TC1	3	0	0	22	0	0	0	0	17	0	2	0	0	0	0	0	0	50
20180820 0000	1	TC1	3	0	0	0	14	2	0	0	10	0	28	0	39	24		20181029 0030	1	TC1	3	0	0	0	0	0	4	0	30	0	10	0	0	0	0	0	0	38
20180820 0030	1	TC1	3	0	0	0	18	14	0	0	13	0	0	17	77	34		20181029 0100	1	TC1	3	29	0	17	0	0	0	0	0	0	1	0	0	0	0	0	0	0
20180820 0100	1	TC1	3	0	0	17	0	0	0	0	0	0	30	10	80	17		20181029 0130	1	TC1	3	3	0	26	0	0	5	25	0	0	4	0	0	0	0	0	0	3
20180820 0130	1	TC1	3	0	0	2	0	18	0	0	9	0	32	9	67	29		20181029 0200	1	TC1	3	13	0	0	0	18	40	0	0	0	0	0	13	0	0	0	0	1
20180820 0200	1	TC1	3	0	0	0	6	44	0	0	0	0	1	9	13	24		20181029 0230	0	TC1	3	0	0	117	0	0	47	14	0	0	1	1	15	0	0	0	0	2
20180820 0230	0	TC1	3	0	0	7	0	0	0	17	0	0	38	0	37	0		20181029 0300	0	TC1	3	0	0	4	2	0	51	31	0	0	0	6	0	0	0	0	0	1
20180820 0300	0	TC1	3	0	0	0	0	0	0	0	0	0	0	0	0	0		20181029 0330	0	TC1	3	0	0	0	0	0	2	2	0	0	0	0	0	0	0	0	0	0
20180820 0330	0	TC1	3	0	0	2	0	0	0	0	0	0	0	0	0	0		20181029 0400	0	TC1	3	0	0	32	0	0	0	0	0	0	1	2	0	0	0	0	10	0
20180820 0400	0	TC1	3	0	0	0	0	17	0	0	0	0	0	0	0	0		20181029 0430	0	TC1	3	0	0	0	0	0	0	0	0	0	1	11	0	0	0	0	11	0
20180820 0430	0	TC1	3	0	0	0	0	0	0	0	0	0	0	0	0	0		20181029 0500	0	TC1	3	0	0	0	0	0	0	0	32	0	6	15	0	0	0	0	10	2
20180820 0500	0	TC1	3	0	0	4	0	0	0	0	0	0	0	0	0	0		20181029 0530	0	TC1	3	0	0	0	0	4	31	0	7	0	9	0	0	0	0	0	0	99
20180820 0530	0	TC1	3	13	0	3	34	11	8	0	0	0	44	0	0	0		20181029 0600	0	TC1	3	0	0	0	0	0	4	0	0	0	0	0	0	0	0	0	0	1
20180820 0600	0	TC1	3	15	0	25	30	19	0	0	0	0	6	10	0	0		20181029 0630	0	TC1	3	0	0	0	0	0	0	0	0	0	1	0	0	0	0	3	18	0
20180820 0630	0	TC1	3	0	0	0	0	8	7	0	0	0	1	0	5	0		20181029 0700	0	TC1	3	0	0	0	0	0	0	0	6	0	0	0	0	0	0	22	5	8
20180820 0700	0	TC1	3	23	0	2	4	13	0	0	0	0	2	0	0	0		20181029 0730	0	TC1	3	0	0	0	0	0	0	17	1	0	36	9	0	0	0	0	57	7
20180820 0730	0	TC1	3	0	0	7	0	2	0	21	0	10	27	10	0	26		20181029 0800	0	TC1	3	0	0	17	17	0	0	22	2	0	0	28	26	0	11	0	14	17
20180820 0800	0	TC1	3	0	0	0	0	0	12	0	0	0	14	5	0	0		20181029 0830	0	TC1	3	0	0	47	29	0	0	7	19	0	0	26	75	0	12	0	16	72
20180820 0830	0	TC1	3	37	0	0	1	12	0	0	0	5	11	0	0	0		20181029 0900	0	TC1	3	0	0	8	0	59	0	0	1	0	50	0	12	0	3	0	82	0
20180820 0900	0	TC1	3	0	0	0	32	0	15	0	0	0	0	0	0	0		20181029 0930	0	TC1	3	0	0	0	0	0	0	0	0	4	18	0	0	0	1	0	14	0
20180820 0930	0	TC1	3	0	0	5	0	0	28	0	0	0	0	0	21	0		20181029 1000	0	TC1	3	0	0	119	0	0	0	0	0	15	13	0	0	0	0	0	60	0
20180820 1000	0	TC1	3	0	0	0	0	16	0	0	0	13	0	7	0	0		20181029 1030	0	TC1	3	0	0	0	0	0	0	0	2	4	0	0	0	0	0	0	96	0
20180820 1030	0	TC1	3	0	1	0	0	22	0	0	0	0	0	0	0	0		20181029 1100	0	TC1	3	0	0	0	0	0	18	0	54	0	0	0	0	0	0	0	0	0
20180820 1100	0	TC1	3	0	1	0	0	43	0	0	0	4	24	0	0	28		20181029 1130	0	TC1	3	0	0	0	12	0	7	12	21	8	0	0	0	0	0	0	22	17
20180820 1130	0	TC1	3	0	0	8	0	15	12	0	0	1	0	33	0	0		20181029 1200	0	TC1	3	11	0	0	1	0	20	9	0	34	0	0	0	0	0	0	24	23
20180820 1200	0	TC1	3	2	0	9	22	11	27	5	0	5	0	17	0	0		20181029 1230	0	TC1	3	37	0	77	0	2	2	9	0	6	4	29	0	0	0	21	1	0
20180820 1230	0	TC1	3	0	0	13	17	22	0	0	0	0	11	28	0	0		20181029 1300	0	TC1	3	3	0	26	29	0	0	43	36	0	0	21	0	0	25	1	0	0
20180820 1300	0	TC1	3	0	0	25	9	8	0	0	40	0	0	32	66	24		20181029 1330	0	TC1	3	4	0	7	21	0	0	24	3	0	0	22	0	21	45	0	18	0
20180820 1330	0	TC1	3	0	35	0	24	30	2	0	35	0	25	4	71	47		20181029 1400	0	TC1	3	92	0	0	117	1	8	5	0	26	0	25	25	0	31	4	8	0
20180820 1400	0	TC1	3	10	45	20	0	31	0	0	23	40	26	29	35	0		20181029 1430	1	TC1	4	31	0	0	18	82	4	0	0	4	6	57	0	0	0	38	122	0
20180820 1430	1	TC1	4	49	58	41	39	38	22	57	105	45	36	43	30	36		20181029 1500	1	TC1	4	35	15	46	47	38	59	41	28	35	36	47	12	33	31	41	30	63
20180820 1500	1	TC1	4	10	52	29	27	29	38	58	145	36	31	49	106	23		20181029 1530	1	TC1	4	29	9	53	70	0	37	46	23	35	41	49	34	0	38	35	4	40
20180820 1530	1	TC1	4	22	11	13	34	44	25	86	82	22	50	40	97	22		20181029 1600	1	TC1	4	84	3	35	62	0	21	32	0	2	17	85	5	0	33	23	0	4
20180820 1600	1	TC1	4	2	29	18	50	35	3	86	73	34	51	37	99	39		20181029 1630	1	TC1	4	21	32	64	29	0	27	65	27	22	3	0	23	39	8	27	1	46
20180820 1630	1	TC1	4	20	13	27	40	38	11	66	121	42	50	23	85	36		20181029 1700	1	TC1	4	39	21	38	52	0	17	19	22	43	31	23	35	0	35	3	7	13
20180820 1700	1	TC1	4	14	28	29	32	34	49	61	78	33	53	45	81	38		20181029 1730	1	TC1	4	34	14	29	42	0	19	57	17	10	26	61	21	0	31	21	53	51
20180820 1730	1	TC1	4	32	24	21	30	27	25	59	67	43	35	58	88	44		20181029 1800	1	TC1	4	25	0	12	22	0	20	6	29	12	22	34	32	19	4	0	3	30
20180820 1800	1	TC1	4	0	18	27	23	12	0	60	74	41	71	40	79	29		20181029 1830	1	TC1	4	17	7	14	29	0	13	27	27	5	11	33	34	0	8	32	0	3
20180820 1830	1	TC1	4	9	0	21	33	2	18	50	63	37	33	33	48	36		20181029 1900	1	TC1	4	14	0	18	24	0	8	22	0	2	26	20	23	1	0	6	0	6
20180820 1900	1	TC1	4	0	25	17	26	1	18	62	62	24	0	11	99	56		20181029 1930	1	TC1	4	0	0	15	14	0	32	4	0	37	0	31	0	49	0	30	0	0
20180820 1930	1	TC1	4	0	0	4	2	0	0	46	56	41	0	10	74	28		20181029 2000	1	TC1	4	0	0	130	6	0	15	0	0	0	0	23	87	0	0	0	0	0
20180820 2000	1	TC1	4	15	0	0	17	5	0	41	104	18	0	0	85	33		20181029 2030	1	TC1	4	0	0	3	0	0	6	0	0	0	0	4	12	4	0	0	0	0
20180820 2030	1	TC1	4	0	0	0	0	0	0	52	53	13	0	2	79	27		20181029 2100	1	TC1	4	0	0	0	0	0	8	0	0	0	0	0	1	7	0	0	0	0
20180820 2100	1	TC1	4	0	0	0	0	0	0	45	44	6	0	0	91	38		20181029 2130	1	TC1	4	0	0	0	0	0	7	0	0	0	0	0	0	23	0	0	0	0
20180820 2130	1	TC1	4	0	0	0	0	5	0	26	59	17	0	0	85	16		20181029 2200	1	TC1	4	0	0	0	0	0	2	0	0	0	0	0	0	9	0	0	0	0
20180820 2200	1	TC1	4	0	0	0	0	11	0	0	50	30	0	0	95	16		20181029 2230	1	TC1	4	0	0	0	0	0	0	0	0	0	0	0	0	1	0	0	0	0
20180820 2230	1	TC1	4	0	0	0	0	9	0	0	19	0	0	0	87	5		20181029 2300	1	TC1	4	0	0	0	0	0	2	0	0	0	0	0	0	5	0	0	0	0
20180820 2300	1	TC1	4	0	20	0	0	20	87	69	57	6	0	0	82	4		20181029 2330	1	TC1	4	0	23	0	0	0	0	0	0	0	0	0	0	15	0	0	0	0
20180820 2330	1	TC1	4	0	11	0	0	0	0	8	23	0	0	21	78	0		20181030 0000	1	TC1	4	5	18	82	0	0	27	0	0	0	0	0	0	0	0	0	0	0
20180821 0000	1	TC1	4	0	0	0	0	0	0	0	31	13	0	0	66	11		20181030 0030	1	TC1	4	55	0	17	0	4	5	0	0	0	0	0	0	0	0	0	0	0
20180821 0030	1	TC1	4	0	41	0	0	0	0	0	0	1	45	1	0	43		20181030 0100	1	TC1	4	4	0	0	0	0	0	0	0	0	0	0	0	0	0	0	0	0
20180821 0100	1	TC1	4	0	41	0	26	22	33	0	0	1	31	25	0	0		20181030 0130	1	TC1	4	0	0	127	0	0	23	0	0	0	0	0	0	0	0	32	0	0
20180821 0130	1	TC1	4	0	0	0	5	2	0	0	0	0	26	6	0	13		20181030 0200	1	TC1	4	0	0	23	0	9	5	6	0	5	0	48	0	0	0	3	0	0
20180821 0200	1	TC1	4	0	0	0	0	12	0	0	0	0	8	23	23	17		20181030 0230	0	TC1	4	0	0	2	0	0	3	0	0	58	0	29	0	0	0	0	22	0
20180821 0230	0	TC1	4	0	0	7	0	1	0	0	0	0	0	7	44	17		20181030 0300	0	TC1	4	0	0	2	0	0	0	0	0	9	0	3	14	0	0	0	2	0
20180821 0300	0	TC1	4	24	0	2	0	0	0	0	0	0	0	0	0	4		20181030 0330	0	TC1	4	0	0	1	0	0	0	0	0	0	0	0	0	0	0	0	0	0
20180821 0330	0	TC1	4	2	0	0	0	0	0	0	0	0	0	0	0	6		20181030 0400	0	TC1	4	0	0	0	0	0	0	8	0	0	0	0	0	0	0	0	0	0
20180821 0400	0	TC1	4	0	0	1	0	7	0	0	0	0	0	0	0	0		20181030 0430	0	TC1	4	0	0	3	0	0	0	6	0	0	0	0	0	0	0	0	0	0
20180821 0430	0	TC1	4	4	0	4	0	23	16	0	0	0	0	0	0	1		20181030 0500	0	TC1	4	0	0	0	0	4	0	0	33	0	0	0	0	0	0	0	0	0
20180821 0500	0	TC1	4	10	0	5	0	0	0	0	0	0	0	0	0	0		20181030 0530	0	TC1	4	0	0	18	0	0	0	0	34	15	0	0	0	0	0	0	0	0
20180821 0530	0	TC1	4	0	0	45	15	4	0	0	0	0	0	9	0	7		20181030 0600	0	TC1	4	0	0	23	0	1	47	0	53	46	0	0	0	0	0	0	0	0
20180821 0600	0	TC1	4	0	0	2	0	9	0	0	0	0	59	17	0	3		20181030 0630	0	TC1	4	0	0	13	2	0	1	0	7	4	0	0	0	0	0	22	5	0
20180821 0630	0	TC1	4	0	0	0	0	0	0	0	0	0	0	4	0	20		20181030 0700	0	TC1	4	0	0	56	30	0	0	0	0	8	0	0	0	0	0	2	29	0
20180821 0700	0	TC1	4	5	0	13	0	0	6	0	0	4	0	10	0	13		20181030 0730	0	TC1	4	0	0	0	34	0	0	3	0	2	0	0	0	0	19	0	0	0
20180821 0730	0	TC1	4	8	0	3	0	29	0	17	0	16	31	0	0	0		20181030 0800	0	TC1	4	0	0	1	0	0	0	28	0	33	0	0	0	0	22	0	0	1
20180821 0800	0	TC1	4	2	0	0	0	0	0	0	0	0	48	0	0	0		20181030 0830	0	TC1	4	0	0	2	0	0	6	24	0	23	0	0	13	0	2	0	0	12
20180821 0830	0	TC1	4	0	0	6	0	0	0	4	31	0	0	0	0	0		20181030 0900	0	TC1	4	8	0	73	0	0	3	86	0	33	0	0	6	0	0	0	0	0
20180821 0900	0	TC1	4	42	0	0	22	16	13	8	0	18	17	4	0	28		20181030 0930	0	TC1	4	29	0	63	0	0	4	7	0	0	0	0	0	0	0	0	0	0
20180821 0930	0	TC1	4	0	0	0	0	0	0	0	2	0	5	0	0	0		20181030 1000	0	TC1	4	0	0	68	0	0	0	0	0	0	0	0	0	0	0	0	10	0
20180821 1000	0	TC1	4	0	0	0	0	5	0	6	22	0	5	0	0	0		20181030 1030	0	TC1	4	9	0	74	0	0	0	0	0	0	25	18	0	0	0	0	1	10
20180821 1030	0	TC1	4	0	0	0	0	0	5	0	49	10	17	7	6	0		20181030 1100	0	TC1	4	13	0	1	6	0	7	0	0	0	9	21	0	0	0	0	29	1
20180821 1100	0	TC1	4	0	0	0	0	0	4	0	0	11	35	4	0	0		20181030 1130	0	TC1	4	8	0	53	11	0	5	7	34	44	0	0	0	0	12	35	23	0
20180821 1130	0	TC1	4	0	0	17	0	44	0	0	0	0	0	11	0	0		20181030 1200	0	TC1	4	40	0	7	0	2	0	33	6	6	14	16	0	0	0	3	118	14
20180821 1200	0	TC1	4	0	0	0	7	4	0	0	5	0	38	1	0	0		20181030 1230	0	TC1	4	12	0	27	0	11	26	10	0	0	14	21	4	15	1	0	21	3
20180821 1230	0	TC1	4	26	0	0	17	18	0	47	46	0	15	12	0	0		20181030 1300	0	TC1	4	0	0	116	7	0	13	9	0	28	11	0	39	1	12	0	77	0
20180821 1300	0	TC1	4	0	0	10	6	17	32	9	11	3	0	44	0	31		20181030 1330	0	TC1	4	24	13	15	8	0	0	26	17	33	8	24	0	0	0	33	117	0
20180821 1330	0	TC1	4	0	12	23	0	16	4	0	60	7	15	33	0	18		20181030 1400	0	TC1	4	21	44	26	21	16	1	14	13	80	2	15	0	6	0	104	4	0
20180821 1400	0	TC1	4	5	3	14	0	17	0	0	39	23	31	19	0	14		20181030 1430	1	TC1	5	43	24	27	35	45	0	4	19	0	0	27	0	0	10	0	70	0
20180821 1430	1	TC1	5	35	34	36	33	36	33	46	129	42	49	42	88	48		20181030 1500	1	TC1	5	66	63	52	49	0	29	35	38	32	46	54	41	35	37	34	34	39
20180821 1500	1	TC1	5	14	41	22	35	33	56	52	143	40	57	42	96	36		20181030 1530	1	TC1	5	41	14	61	46	0	60	57	25	10	55	66	25	130	11	27	10	23
20180821 1530	1	TC1	5	9	32	14	30	40	44	60	120	35	34	38	86	35		20181030 1600	1	TC1	5	49	22	27	38	6	70	41	18	21	44	27	23	0	26	24	30	33
20180821 1600	1	TC1	5	0	2	28	26	35	7	55	121	33	42	24	80	19		20181030 1630	1	TC1	5	71	0	46	82	13	31	35	15	24	38	81	32	0	42	28	10	11
20180821 1630	1	TC1	5	21	1	18	18	29	13	65	127	31	51	36	72	43		20181030 1700	1	TC1	5	33	32	91	66	0	8	27	18	23	17	31	28	14	37	38	2	2
20180821 1700	1	TC1	5	27	39	26	30	33	6	58	136	39	50	28	75	34		20181030 1730	1	TC1	5	35	29	22	82	0	62	23	8	7	14	34	42	0	30	13	17	17
20180821 1730	1	TC1	5	14	17	37	16	26	0	56	113	36	38	45	77	50		20181030 1800	1	TC1	5	34	23	36	109	4	10	20	25	33	3	29	44	0	49	44	0	34
20180821 1800	1	TC1	5	0	11	30	27	22	20	57	115	34	44	24	20	38		20181030 1830	1	TC1	5	18	7	2	53	0	104	28	19	18	41	40	30	4	32	14	14	8
20180821 1830	1	TC1	5	0	3	35	35	16	1	57	132	40	0	10	88	40		20181030 1900	1	TC1	5	27	28	15	54	2	52	2	4	18	31	38	27	0	10	31	0	1
20180821 1900	1	TC1	5	19	4	4	36	3	35	45	133	37	10	0	75	54		20181030 1930	1	TC1	5	10	0	69	21	0	251	5	0	8	29	51	42	0	0	26	0	0
20180821 1930	1	TC1	5	0	0	14	18	13	0	59	118	35	0	12	69	31		20181030 2000	1	TC1	5	15	0	7	4	0	61	0	0	0	0	16	40	0	0	9	0	0
20180821 2000	1	TC1	5	0	5	0	7	0	0	42	96	25	0	7	88	18		20181030 2030	1	TC1	5	54	0	28	0	0	0	0	0	0	0	22	42	0	0	0	0	0
20180821 2030	1	TC1	5	0	0	0	0	0	1	51	133	20	60	0	93	4		20181030 2100	1	TC1	5	0	0	0	0	0	0	0	0	0	0	1	45	0	0	0	0	0
20180821 2100	1	TC1	5	0	0	0	0	0	22	50	100	6	1	0	79	2		20181030 2130	1	TC1	5	1	0	0	0	0	0	0	0	0	0	0	8	3	0	0	0	0
20180821 2130	1	TC1	5	0	0	0	0	0	1	38	106	10	30	0	64	3		20181030 2200	1	TC1	5	62	0	1	0	0	0	0	0	0	0	0	0	0	0	0	83	0
20180821 2200	1	TC1	5	0	0	0	0	0	0	8	88	0	0	0	80	13		20181030 2230	1	TC1	5	1	0	0	0	0	23	0	0	0	0	0	0	0	0	0	0	0
20180821 2230	1	TC1	5	0	0	0	0	2	51	0	0	4	21	0	79	2		20181030 2300	1	TC1	5	2	0	56	0	0	0	0	0	0	0	0	0	0	0	0	14	0
20180821 2300	1	TC1	5	0	0	0	0	0	13	0	44	1	30	0	54	7		20181030 2330	1	TC1	5	19	0	1	0	0	0	0	0	0	0	0	0	0	0	0	41	0
20180821 2330	1	TC1	5	0	0	5	24	4	0	0	105	0	0	0	0	4		20181031 0000	1	TC1	5	0	0	3	0	0	0	0	0	26	0	11	0	0	0	0	5	0
20180822 0000	1	TC1	5	0	0	12	0	0	0	0	98	0	0	0	0	0		20181031 0030	1	TC1	5	0	0	34	0	0	0	0	0	0	0	0	0	0	0	0	0	0
20180822 0030	1	TC1	5	7	0	0	0	0	0	64	111	12	0	2	0	1		20181031 0100	1	TC1	5	0	0	2	0	0	0	0	0	0	0	0	0	0	0	16	0	1
20180822 0100	1	TC1	5	12	0	0	0	0	0	0	91	21	31	0	0	39		20181031 0130	1	TC1	5	0	0	0	1	0	0	0	0	0	0	0	0	0	0	0	16	0
20180822 0130	1	TC1	5	0	8	11	18	24	0	0	78	8	0	0	0	28		20181031 0200	1	TC1	5	0	0	8	41	0	0	0	0	0	0	12	0	0	0	17	136	8
20180822 0200	1	TC1	5	27	4	33	10	0	0	0	67	6	18	17	2	5		20181031 0230	0	TC1	5	0	0	0	16	0	0	0	0	0	0	19	0	0	0	0	52	12
20180822 0230	0	TC1	5	48	0	0	0	0	0	0	28	0	0	0	0	6		20181031 0300	0	TC1	5	0	0	1	0	49	0	34	35	0	0	0	20	0	0	0	2	3
20180822 0300	0	TC1	5	0	0	0	0	0	0	0	0	0	0	0	0	0		20181031 0330	0	TC1	5	0	0	0	0	5	0	20	0	0	0	0	0	0	0	0	10	0
20180822 0330	0	TC1	5	0	0	0	0	0	6	0	0	0	0	0	0	0		20181031 0400	0	TC1	5	0	0	0	0	0	0	103	0	0	0	0	0	0	0	0	62	0
20180822 0400	0	TC1	5	0	0	0	0	0	0	0	0	0	0	0	0	0		20181031 0430	0	TC1	5	0	0	65	0	0	0	0	0	0	0	0	0	0	0	0	0	0
20180822 0430	0	TC1	5	0	0	0	0	0	0	0	6	0	0	0	0	0		20181031 0500	0	TC1	5	0	0	22	0	0	0	0	0	0	0	0	0	0	0	0	0	0
20180822 0500	0	TC1	5	0	31	0	0	21	0	0	18	0	0	0	0	0		20181031 0530	0	TC1	5	0	0	0	0	0	0	0	0	0	0	0	0	0	0	0	0	0
20180822 0530	0	TC1	5	0	0	3	0	8	0	0	2	0	16	10	0	0		20181031 0600	0	TC1	5	14	0	0	11	0	0	22	0	0	0	2	0	0	0	2	0	0
20180822 0600	0	TC1	5	0	0	3	6	9	8	0	7	0	0	13	4	16		20181031 0630	0	TC1	5	64	0	0	1	0	0	5	0	0	0	0	0	0	0	0	0	0
20180822 0630	0	TC1	5	0	0	0	0	5	0	0	0	20	0	0	0	15		20181031 0700	0	TC1	5	6	0	0	0	0	0	0	2	0	0	0	16	0	3	1	48	0
20180822 0700	0	TC1	5	0	0	4	0	5	0	0	3	1	0	9	0	6		20181031 0730	0	TC1	5	4	0	44	0	0	0	11	0	6	8	22	0	0	2	5	0	0
20180822 0730	0	TC1	5	0	0	0	0	0	7	23	0	9	21	0	0	8		20181031 0800	0	TC1	5	5	0	47	4	0	0	24	0	0	0	14	0	0	0	23	0	0
20180822 0800	0	TC1	5	26	0	0	0	6	26	10	0	5	0	4	0	0		20181031 0830	0	TC1	5	1	0	0	0	0	0	0	0	0	5	7	0	0	0	0	0	0
20180822 0830	0	TC1	5	0	0	0	1	0	0	0	0	8	28	0	0	0		20181031 0900	0	TC1	5	0	0	0	0	0	0	0	0	0	56	0	0	0	0	0	0	0
20180822 0900	0	TC1	5	1	0	0	14	9	0	0	0	0	0	12	3	0		20181031 0930	0	TC1	5	23	0	0	13	0	0	0	24	0	3	0	0	0	0	0	0	0
20180822 0930	0	TC1	5	41	0	0	25	5	41	0	0	0	0	0	7	0		20181031 1000	0	TC1	5	12	0	12	44	33	0	19	26	0	0	2	0	0	0	0	0	0
20180822 1000	0	TC1	5	0	0	0	3	0	3	0	0	0	0	0	0	0		20181031 1030	0	TC1	5	0	0	51	17	0	0	24	0	0	0	8	0	1	0	0	0	0
20180822 1030	0	TC1	5	0	0	4	22	0	4	0	0	12	0	11	0	0		20181031 1100	0	TC1	5	0	0	13	0	0	0	12	0	0	20	6	0	0	24	0	21	0
20180822 1100	0	TC1	5	5	0	0	0	8	0	0	12	9	0	15	31	0		20181031 1130	0	TC1	5	5	0	88	0	0	0	0	0	9	0	0	0	0	34	0	41	0
20180822 1130	0	TC1	5	0	0	0	0	12	0	0	45	0	25	19	0	0		20181031 1200	0	TC1	5	49	0	84	0	0	0	0	0	45	0	1	19	0	22	0	4	17
20180822 1200	0	TC1	5	0	0	21	0	15	0	0	0	15	0	20	0	24		20181031 1230	0	TC1	5	13	0	14	0	46	0	30	31	0	17	0	11	0	0	0	30	4
20180822 1230	0	TC1	5	0	0	12	2	19	0	0	22	11	5	11	0	25		20181031 1300	0	TC1	5	33	0	34	9	3	0	26	0	1	0	33	0	0	2	5	16	0
20180822 1300	0	TC1	5	18	4	0	62	32	0	0	111	0	13	15	6	17		20181031 1330	0	TC1	5	9	0	72	6	4	0	10	0	4	0	2	3	3	32	22	0	0
20180822 1330	0	TC1	5	0	26	28	2	22	0	0	104	0	28	19	0	28		20181031 1400	0	TC1	5	8	0	11	0	0	0	0	0	15	0	0	24	8	0	0	30	0
20180822 1400	0	TC1	5	4	0	13	3	16	17	0	111	29	17	23	0	29		20181031 1430	1	7h delay		4	0	13	32	8	0	0	0	0	0	53	17	1	5	0	41	17
20180822 1430	0	7h delay		11	0	13	27	25	0	18	92	13	23	20	17	18		20181031 1500	1	7h delay		57	32	86	30	9	0	42	27	46	17	38	31	20	63	37	28	42
20180822 1500	0	7h delay		6	0	19	16	18	0	26	92	20	23	36	62	21		20181031 1530	1	7h delay		80	3	41	55	0	0	41	29	23	41	31	17	43	44	38	26	6
20180822 1530	0	7h delay		0	0	3	20	21	0	0	86	7	17	17	46	38		20181031 1600	1	7h delay		60	3	91	32	18	0	44	22	21	26	38	33	1	37	18	18	31
20180822 1600	0	7h delay		5	0	0	25	17	0	0	55	18	0	8	15	35		20181031 1630	1	7h delay		36	10	65	33	94	0	20	32	16	40	27	10	0	21	25	8	59
20180822 1630	0	7h delay		0	0	0	15	4	22	17	79	8	13	8	26	39		20181031 1700	1	7h delay		44	0	92	26	49	0	28	25	2	30	34	13	6	28	32	0	4
20180822 1700	0	7h delay		0	0	0	0	6	0	29	110	19	40	0	69	26		20181031 1730	1	7h delay		25	40	20	36	42	0	29	46	17	49	31	21	0	4	20	5	6
20180822 1730	0	7h delay		16	0	19	0	9	0	0	92	5	1	7	56	26		20181031 1800	1	7h delay		27	12	135	32	12	0	18	20	16	24	28	36	8	0	19	6	16
20180822 1800	0	7h delay		13	21	0	0	4	0	0	130	7	0	0	64	8		20181031 1830	1	7h delay		23	4	15	34	29	0	32	38	26	32	41	12	0	0	21	5	0
20180822 1830	0	7h delay		0	10	0	0	9	0	0	108	7	16	0	46	17		20181031 1900	1	7h delay		8	45	20	19	0	0	0	17	12	3	34	25	0	4	22	0	0
20180822 1900	0	7h delay		0	0	0	0	2	0	0	67	8	20	0	47	6		20181031 1930	1	7h delay		0	10	0	44	0	0	0	0	9	0	15	23	0	0	8	0	0
20180822 1930	0	7h delay		0	0	0	0	0	0	0	87	15	0	7	54	0		20181031 2000	1	7h delay		0	0	0	26	0	0	0	0	0	0	3	22	0	0	2	0	0
20180822 2000	0	7h delay		0	0	0	0	5	1	0	96	0	40	0	48	24		20181031 2030	1	7h delay		0	0	0	0	45	0	0	0	0	0	0	30	0	0	0	0	0
20180822 2030	0	7h delay		0	0	0	0	0	1	16	81	0	15	0	54	9		20181031 2100	1	7h delay		0	0	0	0	1	0	0	0	0	0	0	15	0	0	0	0	0
20180822 2100	0	7h delay		0	6	0	0	0	0	25	89	0	0	0	42	0		20181031 2130	1	TC2	1	0	0	0	0	6	0	0	0	0	0	0	0	0	0	0	0	0
20180822 2130	1	TC2	1	14	71	44	25	27	30	47	34	37	25	34	83	38		20181031 2200	1	TC2	1	0	0	0	0	6	0	0	0	0	0	0	0	0	0	0	0	0
20180822 2200	1	TC2	1	3	29	13	1	36	23	60	0	33	9	37	98	1		20181031 2230	1	TC2	1	0	0	0	0	2	0	0	0	0	0	0	0	0	0	0	0	0
20180822 2230	1	TC2	1	0	0	9	3	5	24	63	0	14	24	13	87	6		20181031 2300	1	TC2	1	0	0	0	0	0	0	7	0	0	0	0	0	0	0	0	0	0
20180822 2300	1	TC2	1	0	0	3	27	0	0	50	0	17	1	0	86	2		20181031 2330	1	TC2	1	0	0	0	0	4	0	3	0	0	0	0	0	0	0	0	0	0
20180822 2330	1	TC2	1	0	0	12	0	21	2	47	85	10	39	18	77	20		20181101 0000	1	TC2	1	0	0	0	0	0	0	0	0	0	0	0	0	0	0	0	0	0
20180823 0000	1	TC2	1	6	0	0	42	56	0	73	135	4	2	14	70	36		20181101 0030	1	TC2	1	0	0	0	0	0	0	0	0	0	0	0	0	0	0	0	0	0
20180823 0030	1	TC2	1	1	0	0	3	0	34	5	128	12	0	35	83	17		20181101 0100	1	TC2	1	0	0	0	0	0	0	0	0	0	0	0	0	0	0	0	0	0
20180823 0100	1	TC2	1	0	1	4	0	0	14	0	105	18	8	8	69	11		20181101 0130	1	TC2	1	0	0	0	0	0	0	3	0	0	0	0	0	0	0	0	0	0
20180823 0130	1	TC2	1	0	6	0	0	22	0	0	53	9	46	6	68	22		20181101 0200	1	TC2	1	0	0	0	0	17	0	2	0	0	0	0	0	0	0	0	3	0
20180823 0200	1	TC2	1	0	0	0	25	11	7	0	109	12	8	9	14	6		20181101 0230	0	TC2	1	0	0	0	0	0	0	13	0	0	0	0	0	0	0	0	13	0
20180823 0230	1	TC2	1	0	0	0	0	49	25	60	75	20	25	21	0	12		20181101 0300	0	TC2	1	0	0	0	0	0	0	1	0	0	0	0	0	0	0	0	1	0
20180823 0300	1	TC2	1	35	11	4	0	35	0	32	61	13	0	11	0	23		20181101 0330	0	TC2	1	0	0	0	0	0	0	0	0	0	0	0	0	0	0	0	0	0
20180823 0330	1	TC2	1	8	36	13	0	14	26	0	31	23	0	12	0	15		20181101 0400	0	TC2	1	0	0	0	0	0	0	0	0	0	0	0	0	0	0	0	0	0
20180823 0400	1	TC2	1	4	21	0	23	14	0	0	0	18	21	10	0	4		20181101 0430	0	TC2	1	0	0	0	0	0	0	0	0	0	0	0	0	0	0	0	8	0
20180823 0430	1	TC2	1	33	0	14	0	16	14	0	0	24	10	12	0	8		20181101 0500	0	TC2	1	0	0	0	0	1	0	0	0	0	0	0	0	0	0	0	1	0
20180823 0500	1	TC2	1	0	0	7	7	21	0	30	4	21	65	8	0	16		20181101 0530	0	TC2	1	0	0	0	0	0	0	0	0	0	0	0	0	0	0	0	0	0
20180823 0530	1	TC2	1	0	17	32	20	7	0	51	0	31	10	25	0	19		20181101 0600	0	TC2	1	0	0	0	0	0	0	0	0	0	0	0	0	0	0	0	1	0
20180823 0600	1	TC2	1	0	45	9	0	32	39	0	0	37	52	16	16	24		20181101 0630	0	TC2	1	0	0	0	0	0	0	0	0	0	0	0	0	0	0	0	0	0
20180823 0630	1	TC2	1	0	0	6	4	14	6	0	1	32	59	45	101	16		20181101 0700	0	TC2	1	0	0	0	0	0	0	0	0	0	0	0	0	0	0	0	0	0
20180823 0700	1	TC2	1	33	2	13	23	17	0	0	4	32	42	10	73	24		20181101 0730	0	TC2	1	0	0	0	0	1	0	0	0	0	0	0	0	0	0	0	16	0
20180823 0730	1	TC2	1	0	42	4	0	28	4	33	34	40	14	15	61	8		20181101 0800	0	TC2	1	0	0	0	0	0	0	0	0	0	0	0	0	0	0	0	0	0
20180823 0800	1	TC2	1	37	23	8	13	15	18	51	0	22	20	35	79	41		20181101 0830	0	TC2	1	0	0	0	0	12	0	25	0	0	0	0	0	0	0	0	1	0
20180823 0830	1	TC2	1	24	0	0	1	10	0	33	0	32	12	8	76	53		20181101 0900	0	TC2	1	0	0	0	0	0	0	0	0	0	0	0	0	0	0	0	15	0
20180823 0900	1	TC2	1	73	0	0	21	19	9	0	0	23	19	24	67	26		20181101 0930	0	TC2	1	0	0	0	0	0	0	0	0	0	0	0	0	0	0	0	0	0
20180823 0930	0	TC2	1	16	0	0	0	8	9	0	0	2	0	0	16	4		20181101 1000	0	TC2	1	0	0	0	0	0	0	0	0	0	0	0	0	0	0	25	1	0
20180823 1000	0	TC2	1	0	0	0	0	0	0	0	0	0	0	0	0	0		20181101 1030	0	TC2	1	0	0	0	0	0	0	0	0	0	0	0	0	0	0	0	29	0
20180823 1030	0	TC2	1	0	0	0	0	17	0	0	0	0	31	0	0	0		20181101 1100	0	TC2	1	0	0	0	0	0	0	0	0	0	0	0	0	0	0	0	27	0
20180823 1100	0	TC2	1	0	0	0	0	3	0	0	28	0	2	0	0	0		20181101 1130	0	TC2	1	0	0	0	0	0	0	0	0	0	0	0	0	0	0	0	2	0
20180823 1130	0	TC2	1	0	0	0	0	0	0	0	76	0	62	3	0	0		20181101 1200	0	TC2	1	0	0	0	0	0	0	0	0	0	0	0	0	0	0	0	1	0
20180823 1200	0	TC2	1	0	0	0	14	11	0	0	0	0	0	18	0	0		20181101 1230	0	TC2	1	0	0	0	0	7	0	0	0	0	0	0	0	0	0	0	0	0
20180823 1230	0	TC2	1	0	0	0	0	6	0	22	16	0	51	7	0	0		20181101 1300	0	TC2	1	0	0	0	0	1	0	0	0	0	0	2	1	0	0	0	11	0
20180823 1300	0	TC2	1	0	0	0	0	9	0	1	110	0	56	6	0	15		20181101 1330	0	TC2	1	0	0	0	0	0	0	0	0	0	0	2	66	0	0	0	3	0
20180823 1330	0	TC2	1	7	0	0	0	6	0	0	20	0	0	3	0	21		20181101 1400	0	TC2	1	0	0	0	0	0	0	0	0	0	0	0	0	0	0	0	5	0
20180823 1400	0	TC2	1	14	0	23	0	18	0	0	14	0	49	24	0	1		20181101 1430	0	TC2	1	0	0	0	0	0	0	0	0	0	0	0	0	0	0	0	0	0
20180823 1430	0	TC2	1	0	0	3	26	21	1	0	61	0	45	4	0	31		20181101 1500	0	TC2	1	0	0	0	0	0	0	0	0	0	0	0	0	0	0	0	0	0
20180823 1500	0	TC2	1	0	0	0	12	11	8	0	9	0	44	0	0	19		20181101 1530	0	TC2	1	0	0	0	0	0	0	0	0	0	0	0	0	0	0	0	2	0
20180823 1530	0	TC2	1	0	0	7	0	6	17	0	79	28	33	12	0	20		20181101 1600	0	TC2	1	0	0	41	1	0	0	0	0	0	0	0	0	0	0	0	3	0
20180823 1600	0	TC2	1	0	0	1	0	17	1	0	67	2	13	0	0	17		20181101 1630	0	TC2	1	0	0	3	0	12	0	0	0	0	0	0	0	0	0	0	20	0
20180823 1630	0	TC2	1	0	0	4	0	4	9	0	47	18	0	5	2	16		20181101 1700	0	TC2	1	0	0	4	0	2	0	0	0	0	0	0	0	0	0	0	4	0
20180823 1700	0	TC2	1	28	0	27	17	10	3	0	85	27	35	8	82	11		20181101 1730	0	TC2	1	0	0	36	0	29	0	0	0	0	0	0	0	0	0	0	2	0
20180823 1730	0	TC2	1	0	12	9	10	2	7	0	48	2	0	15	84	6		20181101 1800	0	TC2	1	0	0	1	0	0	0	0	0	0	0	0	0	0	0	0	2	0
20180823 1800	0	TC2	1	0	0	2	7	10	0	17	99	17	38	0	63	0		20181101 1830	0	TC2	1	0	0	1	2	0	0	0	0	0	0	0	0	0	0	0	19	0
20180823 1830	0	TC2	1	0	0	10	0	4	11	41	82	7	47	0	47	14		20181101 1900	0	TC2	1	0	0	14	0	0	0	0	0	0	0	0	0	0	0	0	2	0
20180823 1900	0	TC2	1	0	0	2	0	2	0	1	97	5	1	0	66	3		20181101 1930	0	TC2	1	0	0	1	0	1	0	0	0	0	0	0	0	0	0	0	1	0
20180823 1930	0	TC2	1	0	0	0	0	0	0	0	78	30	34	18	86	0		20181101 2000	0	TC2	1	0	0	125	0	1	0	0	0	0	0	0	0	0	0	0	1	0
20180823 2000	0	TC2	1	4	0	0	8	0	0	0	82	18	0	4	55	11		20181101 2030	0	TC2	1	0	0	1	0	0	0	0	0	0	0	0	0	0	0	0	0	0
20180823 2030	0	TC2	1	12	0	0	34	2	2	0	90	8	20	0	57	0		20181101 2100	0	TC2	1	0	0	3	0	1	0	0	0	0	0	0	0	0	0	0	9	0
20180823 2100	0	TC2	1	0	0	0	1	0	0	21	12	0	0	0	47	4		20181101 2130	1	TC2	2	0	0	0	0	0	0	0	0	0	0	0	0	0	0	0	0	0
20180823 2130	1	TC2	2	37	50	40	39	54	32	50	0	44	41	51	84	38		20181101 2200	1	TC2	2	17	32	103	10	79	0	18	42	18	0	26	20	0	14	1	28	9
20180823 2200	1	TC2	2	30	30	31	25	48	41	66	0	38	6	45	73	46		20181101 2230	1	TC2	2	3	14	8	1	0	0	30	42	59	0	17	4	2	1	35	6	2
20180823 2230	1	TC2	2	9	0	22	33	8	2	57	0	10	0	17	81	10		20181101 2300	1	TC2	2	0	0	12	13	0	0	7	42	8	0	2	0	3	0	2	0	0
20180823 2300	1	TC2	2	0	14	0	4	12	12	59	2	25	30	13	75	8		20181101 2330	1	TC2	2	0	0	8	16	0	0	0	0	0	0	0	0	0	0	0	0	0
20180823 2330	1	TC2	2	7	1	6	0	15	23	53	0	4	0	4	64	2		20181102 0000	1	TC2	2	0	0	4	5	0	0	0	1	0	0	0	0	0	0	0	0	0
20180824 0000	1	TC2	2	17	0	0	0	8	0	33	0	6	0	11	81	29		20181102 0030	1	TC2	2	0	0	36	0	0	0	0	3	23	0	4	0	0	0	0	11	0
20180824 0030	1	TC2	2	0	26	0	0	1	2	46	0	28	0	11	59	3		20181102 0100	1	TC2	2	6	0	9	0	24	0	0	3	23	0	2	24	0	0	0	0	0
20180824 0100	1	TC2	2	0	16	0	0	0	18	2	2	7	54	10	71	23		20181102 0130	1	TC2	2	0	0	0	0	0	0	0	0	1	8	0	10	0	0	5	0	0
20180824 0130	1	TC2	2	2	0	5	0	2	15	0	0	21	20	19	26	13		20181102 0200	1	TC2	2	15	0	1	0	0	0	2	0	65	1	8	0	0	0	0	0	0
20180824 0200	1	TC2	2	0	0	2	0	5	0	26	0	10	19	9	89	10		20181102 0230	1	TC2	2	14	0	0	0	0	0	9	0	0	0	24	0	0	0	0	0	0
20180824 0230	1	TC2	2	0	3	0	0	6	0	49	0	12	44	45	55	16		20181102 0300	1	TC2	2	0	0	8	0	0	0	10	0	0	0	0	0	0	0	0	3	25
20180824 0300	1	TC2	2	0	19	4	0	37	0	0	0	3	0	15	63	10		20181102 0330	1	TC2	2	9	0	0	0	0	0	3	7	28	9	0	0	0	0	0	5	0
20180824 0330	1	TC2	2	0	10	0	0	45	0	1	0	9	0	6	31	20		20181102 0400	1	TC2	2	13	0	0	0	0	0	6	24	45	0	1	0	0	0	35	11	0
20180824 0400	1	TC2	2	0	0	0	0	4	0	3	0	9	22	3	62	17		20181102 0430	1	TC2	2	0	0	0	22	0	0	7	0	13	0	40	12	0	0	1	2	52
20180824 0430	1	TC2	2	0	0	0	37	4	1	0	0	4	19	9	13	11		20181102 0500	1	TC2	2	6	0	0	5	0	0	24	3	1	0	0	1	0	0	0	0	0
20180824 0500	1	TC2	2	0	0	16	39	3	11	1	17	1	0	0	0	2		20181102 0530	1	TC2	2	19	0	0	0	6	0	2	9	0	4	0	0	0	3	0	10	13
20180824 0530	1	TC2	2	2	0	11	5	42	6	11	96	12	23	0	0	8		20181102 0600	1	TC2	2	3	0	9	0	0	0	0	22	24	0	0	0	0	0	0	15	2
20180824 0600	1	TC2	2	43	0	1	31	1	9	0	42	5	40	0	0	29		20181102 0630	1	TC2	2	7	0	2	0	0	0	0	13	13	0	0	7	0	0	0	28	0
20180824 0630	1	TC2	2	2	14	9	2	10	52	0	0	28	15	43	0	22		20181102 0700	1	TC2	2	31	0	33	2	0	0	0	0	37	11	0	0	0	0	7	2	0
20180824 0700	1	TC2	2	5	7	8	0	2	19	0	6	19	37	8	0	9		20181102 0730	1	TC2	2	8	0	18	0	1	0	0	0	14	6	0	0	0	1	0	0	1
20180824 0730	1	TC2	2	4	0	0	0	6	1	0	101	0	57	6	6	12		20181102 0800	1	TC2	2	13	0	22	3	76	0	19	0	0	0	0	11	0	0	5	1	1
20180824 0800	1	TC2	2	0	2	10	19	5	14	0	18	24	36	26	31	6		20181102 0830	1	TC2	2	0	0	0	11	0	0	14	8	30	0	14	0	0	1	0	0	0
20180824 0830	1	TC2	2	17	74	4	13	25	34	0	0	16	26	6	0	16		20181102 0900	1	TC2	2	0	0	9	3	0	0	0	2	41	2	4	7	0	24	0	0	0
20180824 0900	1	TC2	2	31	0	4	9	19	0	14	92	7	26	13	0	28		20181102 0930	0	TC2	2	0	0	27	3	0	0	0	0	0	0	0	2	0	19	0	11	0
20180824 0930	0	TC2	2	4	0	0	0	11	0	21	28	0	0	0	7	5		20181102 1000	0	TC2	2	0	0	28	0	4	0	23	6	0	3	0	32	0	0	1	8	14
20180824 1000	0	TC2	2	0	0	0	0	0	0	0	0	0	0	0	0	0		20181102 1030	0	TC2	2	24	0	3	0	16	0	44	0	0	0	4	1	1	5	25	34	2
20180824 1030	0	TC2	2	0	0	0	0	0	0	0	0	0	0	0	0	0		20181102 1100	0	TC2	2	17	0	4	0	0	0	24	1	0	0	29	0	0	0	22	25	0
20180824 1100	0	TC2	2	0	0	0	0	19	0	0	0	0	0	0	0	0		20181102 1130	0	TC2	2	0	0	2	0	2	0	3	21	0	0	20	1	0	0	3	9	15
20180824 1130	0	TC2	2	0	0	0	0	1	0	0	0	0	0	0	0	0		20181102 1200	0	TC2	2	51	0	26	3	39	0	2	20	37	3	32	12	0	0	10	0	23
20180824 1200	0	TC2	2	0	0	0	0	17	0	0	0	0	0	0	0	0		20181102 1230	0	TC2	2	10	0	25	3	0	0	0	17	3	13	21	10	0	0	0	0	15
20180824 1230	0	TC2	2	0	0	0	22	0	7	0	0	0	0	0	0	0		20181102 1300	0	TC2	2	20	0	4	0	0	0	0	21	0	15	15	34	0	6	7	0	0
20180824 1300	0	TC2	2	0	0	0	0	12	0	0	0	0	0	0	0	0		20181102 1330	0	TC2	2	0	0	8	0	4	0	0	8	2	21	23	25	0	42	15	0	0
20180824 1330	0	TC2	2	0	0	0	0	10	0	0	23	0	0	0	0	0		20181102 1400	0	TC2	2	10	0	67	0	0	0	32	16	0	19	20	23	0	29	0	22	0
20180824 1400	0	TC2	2	0	0	0	0	7	0	0	51	0	9	0	0	0		20181102 1430	0	TC2	2	9	0	18	20	6	0	32	27	10	14	31	17	2	20	0	19	18
20180824 1430	0	TC2	2	28	0	6	33	17	0	0	30	0	0	14	0	0		20181102 1500	0	TC2	2	0	0	0	24	6	0	75	11	40	22	31	27	1	0	2	20	15
20180824 1500	0	TC2	2	18	0	32	15	25	0	0	70	3	12	43	14	21		20181102 1530	0	TC2	2	0	0	0	38	0	0	20	1	12	11	21	26	0	0	24	0	15
20180824 1530	0	TC2	2	2	0	8	0	21	2	0	63	0	0	28	0	23		20181102 1600	0	TC2	2	26	0	0	33	0	0	17	17	11	26	34	18	1	0	14	0	0
20180824 1600	0	TC2	2	2	0	20	31	24	4	0	58	0	68	31	0	22		20181102 1630	0	TC2	2	73	0	0	10	0	0	0	8	28	5	19	28	0	0	0	0	0
20180824 1630	0	TC2	2	5	0	19	31	32	0	0	68	19	21	21	38	29		20181102 1700	0	TC2	2	61	0	0	25	0	0	0	7	20	0	25	8	0	0	0	0	0
20180824 1700	0	TC2	2	0	0	20	7	26	0	79	69	51	23	13	21	25		20181102 1730	0	TC2	2	31	0	0	24	0	0	0	0	14	0	18	30	0	0	0	0	0
20180824 1730	0	TC2	2	9	0	6	31	35	6	32	78	14	33	8	79	18		20181102 1800	0	TC2	2	0	0	0	27	0	0	2	0	7	0	19	15	0	0	9	0	0
20180824 1800	0	TC2	2	0	19	7	2	22	0	0	74	18	36	4	61	31		20181102 1830	0	TC2	2	0	0	37	24	0	0	0	0	9	0	30	26	0	0	0	0	0
20180824 1830	0	TC2	2	0	19	6	9	21	0	0	89	22	38	0	31	18		20181102 1900	0	TC2	2	0	0	25	11	0	0	1	0	4	0	15	21	0	0	4	0	0
20180824 1900	0	TC2	2	18	0	0	6	21	12	0	90	13	86	8	39	12		20181102 1930	0	TC2	2	0	0	20	0	0	0	1	0	0	0	15	9	0	0	0	0	0
20180824 1930	0	TC2	2	0	0	8	0	9	4	0	70	8	1	2	59	22		20181102 2000	0	TC2	2	7	0	0	0	0	0	6	0	0	0	30	19	0	0	0	0	0
20180824 2000	0	TC2	2	0	0	0	0	6	0	0	16	10	10	0	51	17		20181102 2030	0	TC2	2	35	0	0	0	0	0	0	0	0	0	28	4	0	1	4	0	2
20180824 2030	0	TC2	2	18	0	0	0	4	0	19	0	13	53	2	36	4		20181102 2100	0	TC2	2	2	0	0	0	0	0	20	0	0	0	12	4	0	0	20	0	2
20180824 2100	0	TC2	2	2	13	0	19	2	0	31	0	5	17	16	54	12		20181102 2130	1	TC2	3	20	0	0	0	0	0	0	0	0	9	12	0	0	0	0	0	5
20180824 2130	1	TC2	3	56	62	36	41	45	33	50	0	38	44	54	91	42		20181102 2200	1	TC2	3	57	45	46	23	23	0	111	28	4	0	46	27	13	5	37	24	58
20180824 2200	1	TC2	3	61	47	36	46	46	36	48	2	51	36	30	71	27		20181102 2230	1	TC2	3	42	43	46	12	0	0	20	14	1	0	13	0	0	0	46	0	22
20180824 2230	1	TC2	3	49	31	8	38	14	30	49	0	47	25	35	76	27		20181102 2300	1	TC2	3	34	1	11	14	0	0	3	25	8	0	0	7	0	15	10	28	0
20180824 2300	1	TC2	3	18	19	0	25	17	33	59	0	37	38	3	65	23		20181102 2330	1	TC2	3	11	0	7	8	0	0	50	35	0	0	4	21	0	0	5	25	6
20180824 2330	1	TC2	3	0	10	6	9	2	0	74	0	36	19	12	72	20		20181103 0000	1	TC2	3	22	0	18	6	0	0	0	0	44	23	4	0	9	1	41	28	0
20180825 0000	1	TC2	3	10	15	6	0	3	4	48	85	42	11	18	63	42		20181103 0030	1	TC2	3	19	0	9	4	0	0	18	29	6	17	0	0	0	49	7	7	9
20180825 0030	1	TC2	3	0	0	0	0	5	0	0	94	29	0	2	51	31		20181103 0100	1	TC2	3	20	0	0	0	0	0	64	22	8	0	0	0	0	11	15	11	1
20180825 0100	1	TC2	3	0	0	7	33	1	4	18	74	9	0	11	52	12		20181103 0130	1	TC2	3	37	0	17	0	0	0	78	0	0	0	28	0	0	0	0	0	0
20180825 0130	1	TC2	3	0	2	3	0	7	0	39	0	19	8	16	16	8		20181103 0200	1	TC2	3	4	0	2	0	0	0	11	0	21	0	34	0	0	0	0	0	3
20180825 0200	1	TC2	3	0	35	2	0	0	42	41	69	45	0	14	28	5		20181103 0230	1	TC2	3	24	0	0	0	5	0	0	30	14	0	6	21	0	0	0	0	0
20180825 0230	1	TC2	3	6	55	0	0	0	24	0	7	13	23	4	45	23		20181103 0300	1	TC2	3	10	0	52	0	0	0	0	7	17	1	33	35	0	4	0	1	0
20180825 0300	1	TC2	3	40	44	4	4	0	0	0	45	22	21	0	0	21		20181103 0330	1	TC2	3	1	0	37	0	3	0	0	22	0	25	21	0	0	0	0	21	5
20180825 0330	1	TC2	3	22	0	0	26	0	0	38	37	2	5	32	0	13		20181103 0400	1	TC2	3	30	0	26	0	0	0	0	8	0	11	11	0	0	0	27	5	0
20180825 0400	1	TC2	3	0	0	0	0	1	0	21	0	11	20	6	88	24		20181103 0430	1	TC2	3	1	0	3	0	0	0	0	1	0	2	57	7	0	0	0	13	0
20180825 0430	1	TC2	3	24	18	8	0	56	4	0	65	12	0	0	45	34		20181103 0500	1	TC2	3	0	42	40	13	0	0	3	35	48	0	21	20	0	0	12	31	0
20180825 0500	1	TC2	3	10	0	0	0	13	0	0	16	5	17	16	0	12		20181103 0530	1	TC2	3	0	37	33	7	0	0	101	12	40	0	16	11	0	0	0	8	0
20180825 0530	1	TC2	3	0	0	21	28	33	0	0	0	7	0	11	78	25		20181103 0600	1	TC2	3	29	8	26	18	0	0	0	0	5	40	2	15	0	0	0	35	16
20180825 0600	1	TC2	3	0	0	3	47	54	0	0	63	0	31	0	4	8		20181103 0630	1	TC2	3	38	0	100	2	3	0	0	5	39	16	6	0	0	14	0	45	8
20180825 0630	1	TC2	3	29	3	4	10	23	0	0	46	15	26	19	38	17		20181103 0700	1	TC2	3	14	0	20	36	0	0	32	17	20	0	0	3	0	28	0	5	0
20180825 0700	1	TC2	3	19	35	8	11	47	0	0	4	17	37	20	76	18		20181103 0730	1	TC2	3	4	0	25	23	4	0	4	0	0	0	0	22	0	7	2	2	42
20180825 0730	1	TC2	3	0	4	4	3	28	0	0	97	26	13	8	6	21		20181103 0800	1	TC2	3	0	0	0	17	0	0	24	0	11	8	0	32	2	0	0	0	5
20180825 0800	1	TC2	3	0	0	0	0	30	0	0	30	38	20	20	24	35		20181103 0830	1	TC2	3	0	0	12	0	0	0	90	3	0	39	4	34	0	0	0	21	30
20180825 0830	1	TC2	3	0	21	10	12	36	1	0	0	35	7	16	35	19		20181103 0900	1	TC2	3	0	0	4	23	0	0	2	34	5	0	0	28	0	0	45	14	0
20180825 0900	1	TC2	3	30	26	0	9	8	42	0	0	46	35	13	0	14		20181103 0930	0	TC2	3	0	0	0	24	0	0	5	94	2	0	0	14	0	0	14	12	0
20180825 0930	0	TC2	3	8	0	0	64	7	19	0	0	0	2	16	0	0		20181103 1000	0	TC2	3	0	0	12	3	0	0	20	18	0	16	0	0	0	0	0	0	0
20180825 1000	0	TC2	3	0	0	0	0	1	0	0	0	0	0	0	0	0		20181103 1030	0	TC2	3	0	0	0	0	0	0	0	13	0	0	0	0	0	0	0	0	0
20180825 1030	0	TC2	3	0	0	0	0	0	0	17	0	0	0	0	0	0		20181103 1100	0	TC2	3	0	0	0	0	20	0	0	0	0	0	0	0	0	0	0	0	0
20180825 1100	0	TC2	3	0	0	0	0	12	0	1	0	0	0	0	0	0		20181103 1130	0	TC2	3	0	0	6	0	2	0	0	0	0	0	0	0	0	0	0	0	0
20180825 1130	0	TC2	3	0	0	0	0	4	6	0	0	0	0	0	0	0		20181103 1200	0	TC2	3	0	0	1	0	0	0	0	0	0	0	0	0	0	0	0	2	0
20180825 1200	0	TC2	3	18	0	0	0	0	13	0	0	0	0	20	0	0		20181103 1230	0	TC2	3	0	0	0	0	0	0	0	0	0	0	0	0	0	0	0	27	0
20180825 1230	0	TC2	3	0	0	0	0	0	9	8	0	0	9	23	4	1		20181103 1300	0	TC2	3	0	0	2	0	0	0	0	0	5	0	0	0	0	0	0	19	0
20180825 1300	0	TC2	3	0	0	0	2	2	0	0	0	0	0	0	0	1		20181103 1330	0	TC2	3	0	0	0	28	5	0	12	0	34	0	0	0	0	0	0	0	0
20180825 1330	0	TC2	3	0	0	0	0	13	22	0	0	0	11	23	10	0		20181103 1400	0	TC2	3	0	0	2	16	0	0	35	0	30	0	0	0	0	1	0	0	22
20180825 1400	0	TC2	3	0	0	0	4	17	0	0	45	0	2	20	0	8		20181103 1430	0	TC2	3	0	0	55	11	0	0	7	0	0	32	0	0	6	1	0	8	17
20180825 1430	0	TC2	3	7	0	16	0	28	0	0	63	0	30	10	2	6		20181103 1500	0	TC2	3	0	0	19	1	0	0	0	0	0	29	6	0	3	0	0	5	11
20180825 1500	0	TC2	3	0	3	0	22	19	0	0	47	0	18	10	0	0		20181103 1530	0	TC2	3	7	0	1	0	0	0	0	0	0	36	0	4	0	0	0	0	27
20180825 1530	0	TC2	3	0	0	10	11	15	20	0	41	7	21	0	40	11		20181103 1600	0	TC2	3	52	0	37	0	19	0	0	23	21	1	11	0	0	0	17	0	6
20180825 1600	0	TC2	3	0	0	18	14	26	15	0	33	11	22	10	14	0		20181103 1630	0	TC2	3	94	17	23	16	0	0	0	28	12	0	50	3	0	0	0	0	14
20180825 1630	0	TC2	3	0	0	8	23	25	0	0	62	0	19	7	4	30		20181103 1700	0	TC2	3	60	33	0	12	0	0	9	21	18	0	35	28	0	0	0	0	11
20180825 1700	0	TC2	3	0	0	20	17	31	0	0	41	0	22	13	19	20		20181103 1730	0	TC2	3	178	9	0	15	0	0	10	17	0	0	31	13	0	41	0	29	22
20180825 1730	0	TC2	3	0	0	0	4	29	1	0	40	7	21	4	38	23		20181103 1800	0	TC2	3	141	0	0	16	0	0	16	24	0	0	27	8	0	27	0	4	0
20180825 1800	0	TC2	3	24	0	4	15	19	0	0	49	31	39	0	29	29		20181103 1830	0	TC2	3	44	0	0	15	0	0	1	16	0	0	22	19	0	0	0	0	0
20180825 1830	0	TC2	3	2	0	6	15	25	0	0	69	22	26	5	0	19		20181103 1900	0	TC2	3	173	0	0	8	0	0	10	8	0	0	43	19	0	0	0	0	0
20180825 1900	0	TC2	3	17	0	3	4	24	19	26	36	12	24	2	55	27		20181103 1930	0	TC2	3	0	0	0	15	0	0	0	4	0	0	44	30	0	0	0	0	0
20180825 1930	0	TC2	3	0	5	0	2	16	45	1	20	37	45	0	68	26		20181103 2000	0	TC2	3	0	0	0	6	0	0	20	0	0	0	27	14	0	0	0	0	0
20180825 2000	0	TC2	3	19	19	0	0	21	0	0	43	8	15	4	70	23		20181103 2030	0	TC2	3	0	0	0	13	0	0	0	0	5	0	37	25	0	0	0	0	0
20180825 2030	0	TC2	3	13	22	10	0	33	0	0	55	12	21	9	46	19		20181103 2100	0	TC2	3	0	0	0	10	0	0	0	0	10	0	35	32	0	0	0	29	0
20180825 2100	0	TC2	3	15	0	0	18	6	8	27	33	10	11	0	59	11		20181103 2130	1	TC2	4	0	0	0	0	0	0	0	0	0	0	22	25	0	0	0	0	4
20180825 2130	1	TC2	4	58	31	36	41	44	34	62	59	38	55	38	94	48		20181103 2200	1	TC2	4	50	28	46	28	36	0	114	45	36	31	72	60	17	43	46	57	29
20180825 2200	1	TC2	4	56	59	27	42	37	46	47	24	46	38	44	80	38		20181103 2230	1	TC2	4	176	48	48	27	7	0	39	29	25	6	60	34	0	26	9	7	10
20180825 2230	1	TC2	4	59	45	14	40	31	47	55	0	37	40	25	67	30		20181103 2300	1	TC2	4	62	34	83	34	0	0	0	24	2	12	41	14	7	21	7	35	3
20180825 2300	1	TC2	4	61	57	0	42	30	47	45	0	35	36	14	73	57		20181103 2330	1	TC2	4	22	0	0	39	0	0	2	24	0	0	34	0	0	0	0	39	11
20180825 2330	1	TC2	4	4	39	0	28	19	23	53	0	41	14	4	69	46		20181104 0000	1	TC2	4	5	0	2	16	3	0	0	8	0	0	20	0	0	0	22	0	6
20180826 0000	1	TC2	4	0	25	14	41	7	40	56	0	29	0	12	60	33		20181104 0030	1	TC2	4	65	0	0	14	0	0	0	9	1	0	8	0	0	0	6	0	30
20180826 0030	1	TC2	4	0	16	0	0	0	2	54	0	32	1	0	62	24		20181104 0100	1	TC2	4	0	0	3	0	0	0	0	2	5	5	0	0	0	0	0	16	0
20180826 0100	1	TC2	4	19	0	0	0	6	8	35	0	33	1	0	60	2		20181104 0130	1	TC2	4	27	0	0	0	0	0	0	0	0	0	0	0	0	0	0	40	0
20180826 0130	1	TC2	4	0	0	8	0	0	4	59	0	5	0	19	4	4		20181104 0200	1	TC2	4	7	0	0	0	0	0	0	0	6	0	0	7	0	0	11	16	0
20180826 0200	1	TC2	4	0	0	0	0	0	13	18	0	6	48	2	0	8		20181104 0230	1	TC2	4	6	0	0	0	0	0	0	0	0	0	0	1	0	5	0	33	0
20180826 0230	1	TC2	4	0	0	0	2	1	0	0	0	5	10	8	42	0		20181104 0300	1	TC2	4	13	0	0	0	0	0	89	0	0	0	0	0	0	0	0	3	0
20180826 0300	1	TC2	4	0	19	0	0	4	0	19	0	1	0	4	79	6		20181104 0330	1	TC2	4	14	0	0	0	0	0	4	0	0	0	0	0	0	0	28	36	0
20180826 0330	1	TC2	4	0	46	0	2	0	35	35	0	9	24	12	54	4		20181104 0400	1	TC2	4	5	0	35	0	9	0	6	0	0	5	0	7	0	0	0	19	6
20180826 0400	1	TC2	4	0	0	17	0	0	0	0	0	2	2	12	66	14		20181104 0430	1	TC2	4	0	0	42	0	0	0	52	0	4	41	0	24	0	0	2	36	1
20180826 0430	1	TC2	4	0	0	0	25	5	2	0	50	4	0	0	27	22		20181104 0500	1	TC2	4	0	2	0	0	0	0	3	0	10	6	0	0	3	6	0	12	0
20180826 0500	1	TC2	4	0	0	0	0	48	37	0	57	18	0	5	63	16		20181104 0530	1	TC2	4	0	11	0	0	0	0	103	0	0	0	0	1	11	22	0	0	0
20180826 0530	1	TC2	4	0	0	4	0	12	118	15	0	0	0	19	8	10		20181104 0600	1	TC2	4	91	0	0	0	0	0	6	28	0	8	40	12	11	0	4	1	3
20180826 0600	1	TC2	4	0	42	0	32	9	22	53	0	39	42	2	58	16		20181104 0630	1	TC2	4	21	0	41	0	0	0	0	0	2	9	13	10	0	0	7	20	30
20180826 0630	1	TC2	4	0	9	10	10	47	0	30	2	6	23	2	66	24		20181104 0700	1	TC2	4	0	0	0	11	0	0	39	0	18	18	0	0	0	0	0	2	0
20180826 0700	1	TC2	4	0	0	0	4	32	0	0	9	16	9	6	28	23		20181104 0730	1	TC2	4	0	34	0	19	0	0	0	16	2	0	0	0	0	0	0	24	12
20180826 0730	1	TC2	4	0	0	6	12	9	30	0	0	21	22	29	37	13		20181104 0800	1	TC2	4	0	18	2	0	0	0	0	2	0	0	8	12	0	0	13	14	19
20180826 0800	1	TC2	4	20	0	0	0	19	22	0	0	15	19	1	62	7		20181104 0830	1	TC2	4	75	0	0	22	0	0	0	0	5	6	19	18	0	0	30	6	6
20180826 0830	1	TC2	4	11	0	4	22	36	2	0	17	19	10	48	11	11		20181104 0900	1	TC2	4	35	0	18	20	3	0	79	21	22	37	2	36	0	0	7	9	0
20180826 0900	1	TC2	4	12	0	11	7	18	0	0	5	30	43	6	0	4		20181104 0930	0	TC2	4	41	0	31	0	0	0	0	13	15	2	0	34	0	2	17	30	0
20180826 0930	0	TC2	4	0	0	0	30	22	0	0	0	7	25	0	0	10		20181104 1000	0	TC2	4	22	0	0	0	0	0	0	0	0	0	0	18	0	0	10	44	0
20180826 1000	0	TC2	4	0	0	0	0	0	0	0	0	0	0	0	0	0		20181104 1030	0	TC2	4	1	0	0	0	0	0	0	0	0	0	0	11	0	0	0	0	0
20180826 1030	0	TC2	4	0	0	0	0	10	19	0	0	0	0	0	0	0		20181104 1100	0	TC2	4	2	0	0	0	0	0	0	0	0	0	0	0	0	0	0	0	0
20180826 1100	0	TC2	4	22	0	0	0	68	0	0	4	0	0	0	0	0		20181104 1130	0	TC2	4	0	0	0	0	0	0	0	0	0	0	0	0	0	0	0	0	0
20180826 1130	0	TC2	4	0	0	6	0	29	0	0	49	0	0	0	0	1		20181104 1200	0	TC2	4	7	0	0	0	0	0	0	0	0	0	0	0	0	0	0	0	0
20180826 1200	0	TC2	4	0	0	0	0	16	0	0	0	0	0	0	0	0		20181104 1230	0	TC2	4	0	0	0	0	0	0	0	0	0	0	0	0	0	0	0	0	5
20180826 1230	0	TC2	4	10	0	0	0	1	11	0	6	0	35	43	0	6		20181104 1300	0	TC2	4	145	0	0	5	0	0	7	0	0	0	0	0	0	0	0	0	8
20180826 1300	0	TC2	4	9	0	0	0	9	0	0	51	17	0	10	0	9		20181104 1330	0	TC2	4	87	0	0	5	0	0	0	18	6	0	0	8	0	0	0	18	8
20180826 1330	0	TC2	4	10	1	2	24	33	0	0	9	19	36	10	4	1		20181104 1400	0	TC2	4	0	0	0	14	0	0	0	14	0	0	0	0	0	0	12	21	9
20180826 1400	0	TC2	4	0	0	0	0	14	5	0	3	0	9	19	12	0		20181104 1430	0	TC2	4	0	0	5	1	0	0	0	13	0	0	0	0	0	0	0	0	11
20180826 1430	0	TC2	4	47	0	12	0	21	0	0	49	2	0	14	0	1		20181104 1500	0	TC2	4	0	0	0	0	13	0	0	44	16	0	11	0	0	0	0	0	6
20180826 1500	0	TC2	4	15	0	0	0	30	0	0	10	0	8	17	15	1		20181104 1530	0	TC2	4	0	0	0	13	0	0	0	0	6	0	2	0	0	0	0	9	3
20180826 1530	0	TC2	4	7	0	21	19	21	10	9	35	3	0	16	47	0		20181104 1600	0	TC2	4	0	0	0	8	0	0	76	2	0	0	0	1	0	0	0	44	0
20180826 1600	0	TC2	4	0	0	0	0	14	0	0	32	6	0	14	0	0		20181104 1630	0	TC2	4	23	0	0	8	0	0	23	1	0	0	0	3	0	5	0	33	0
20180826 1630	0	TC2	4	28	0	0	22	19	0	0	15	0	29	15	17	0		20181104 1700	0	TC2	4	85	0	13	16	0	0	40	14	5	0	36	2	0	47	22	113	0
20180826 1700	0	TC2	4	0	0	33	0	18	2	0	51	19	26	2	0	6		20181104 1730	0	TC2	4	20	0	57	10	0	0	42	4	4	0	33	0	0	15	9	15	0
20180826 1730	0	TC2	4	0	0	2	22	36	2	0	40	5	14	4	20	20		20181104 1800	0	TC2	4	73	0	29	12	8	0	0	33	28	0	65	0	0	4	11	17	14
20180826 1800	0	TC2	4	3	0	16	12	66	0	0	13	28	28	4	46	24		20181104 1830	0	TC2	4	26	1	11	14	0	0	1	17	20	20	22	0	2	10	3	0	29
20180826 1830	0	TC2	4	11	0	7	24	29	4	0	0	44	30	10	24	16		20181104 1900	0	TC2	4	255	43	0	23	0	0	0	8	16	52	48	15	0	30	0	0	31
20180826 1900	0	TC2	4	6	6	19	5	29	16	21	2	5	30	1	25	22		20181104 1930	0	TC2	4	51	26	0	20	0	0	21	21	7	39	32	9	0	0	0	1	13
20180826 1930	0	TC2	4	0	16	10	19	42	0	23	51	29	22	3	24	18		20181104 2000	0	TC2	4	0	25	0	22	0	0	0	43	13	19	42	24	0	0	0	2	42
20180826 2000	0	TC2	4	0	0	5	11	12	8	21	53	19	14	0	0	21		20181104 2030	0	TC2	4	0	0	0	26	12	0	27	12	0	43	48	22	0	0	0	0	10
20180826 2030	0	TC2	4	0	0	15	2	17	5	21	29	6	20	8	36	21		20181104 2100	0	TC2	4	0	0	0	2	0	0	0	11	0	1	56	20	0	0	0	5	0
20180826 2100	0	TC2	4	0	0	0	18	14	0	0	0	27	4	0	49	18		20181104 2130	1	TC2	5	0	0	0	4	0	0	0	22	0	0	64	17	0	0	0	2	0
20180826 2130	1	TC2	5	64	38	35	45	47	28	30	53	47	39	37	69	50		20181104 2200	1	TC2	5	82	45	40	32	40	0	37	27	51	37	66	75	19	54	39	40	37
20180826 2200	1	TC2	5	77	50	39	36	38	31	40	89	45	39	41	57	43		20181104 2230	1	TC2	5	66	47	32	34	0	0	47	23	17	1	54	33	4	90	31	0	17
20180826 2230	1	TC2	5	78	57	36	37	40	48	44	76	36	33	34	49	50		20181104 2300	1	TC2	5	120	0	31	34	0	0	19	25	0	0	51	38	4	47	4	41	7
20180826 2300	1	TC2	5	78	29	30	35	40	30	56	50	39	33	20	47	39		20181104 2330	1	TC2	5	31	0	12	38	0	0	71	22	0	0	63	32	3	43	11	8	2
20180826 2330	1	TC2	5	52	43	22	41	29	35	92	51	26	24	5	51	35		20181105 0000	1	TC2	5	22	26	6	73	0	0	18	35	0	0	52	25	2	2	17	8	0
20180827 0000	1	TC2	5	0	20	4	33	5	21	50	18	31	8	5	46	33		20181105 0030	1	TC2	5	7	0	0	17	12	0	0	17	0	0	54	39	0	17	14	0	15
20180827 0030	1	TC2	5	15	0	11	28	3	15	48	24	43	8	0	46	50		20181105 0100	1	TC2	5	0	0	0	25	0	0	1	18	0	0	64	0	0	1	0	0	0
20180827 0100	1	TC2	5	35	27	0	21	0	31	46	0	29	0	18	20	45		20181105 0130	1	TC2	5	6	0	0	19	0	0	2	0	0	0	50	0	0	6	18	0	3
20180827 0130	1	TC2	5	5	42	4	22	0	15	54	0	13	0	6	0	27		20181105 0200	1	TC2	5	30	0	0	10	0	0	0	0	0	0	29	0	0	6	0	5	1
20180827 0200	1	TC2	5	29	51	0	0	0	5	37	0	1	0	13	58	43		20181105 0230	1	TC2	5	0	0	0	0	0	0	0	0	0	0	13	0	0	0	0	21	0
20180827 0230	1	TC2	5	16	0	0	22	0	12	12	0	25	0	2	83	32		20181105 0300	1	TC2	5	40	0	0	0	24	0	0	0	0	0	0	0	0	0	0	13	0
20180827 0300	1	TC2	5	12	0	0	0	0	45	0	0	4	0	0	32	15		20181105 0330	1	TC2	5	12	0	17	0	0	0	0	0	0	37	0	0	0	0	20	1	0
20180827 0330	1	TC2	5	8	0	0	0	0	32	0	0	0	42	16	50	4		20181105 0400	1	TC2	5	0	0	52	0	0	0	0	0	0	8	0	0	0	0	6	0	0
20180827 0400	1	TC2	5	0	0	0	0	28	0	0	0	0	31	11	37	2		20181105 0430	1	TC2	5	11	0	0	0	0	0	0	0	0	0	0	0	0	0	0	0	0
20180827 0430	1	TC2	5	0	8	6	0	4	0	0	0	19	14	11	39	5		20181105 0500	1	TC2	5	1	0	0	0	0	0	0	0	2	0	0	0	0	0	21	4	0
20180827 0500	1	TC2	5	0	0	4	1	16	6	4	0	28	28	2	12	2		20181105 0530	1	TC2	5	0	0	0	0	0	0	0	0	0	0	0	16	0	0	4	3	0
20180827 0530	1	TC2	5	0	0	0	26	4	6	35	0	4	22	5	0	0		20181105 0600	1	TC2	5	15	0	48	0	0	0	0	49	0	16	0	2	0	0	6	0	0
20180827 0600	1	TC2	5	15	0	3	0	22	0	0	0	18	27	0	0	6		20181105 0630	1	TC2	5	0	0	12	0	0	0	0	12	19	0	0	0	0	0	0	4	0
20180827 0630	1	TC2	5	11	7	4	0	19	28	0	0	6	17	21	0	19		20181105 0700	1	TC2	5	14	0	3	0	0	0	0	0	34	0	0	0	8	11	16	2	12
20180827 0700	1	TC2	5	13	9	0	0	10	20	0	0	5	15	33	68	13		20181105 0730	1	TC2	5	0	0	0	3	8	0	0	1	2	0	0	7	0	0	0	6	18
20180827 0730	1	TC2	5	4	12	0	0	9	0	0	11	20	28	10	10	24		20181105 0800	1	TC2	5	0	0	12	46	0	0	0	5	45	25	0	0	0	0	18	1	0
20180827 0800	1	TC2	5	0	16	0	0	30	0	0	72	15	25	2	12	36		20181105 0830	1	TC2	5	0	0	13	0	0	0	0	40	11	30	0	0	0	1	4	0	0
20180827 0830	1	TC2	5	25	0	6	14	2	15	0	0	4	15	30	0	25		20181105 0900	1	TC2	5	0	0	19	20	0	0	0	12	0	16	0	14	0	0	18	0	18
20180827 0900	1	TC2	5	26	22	2	5	9	0	5	44	36	34	0	7	35		20181105 0930	0	TC2	5	0	0	9	24	37	0	8	19	8	19	0	10	0	0	0	0	0
20180827 0930	0	TC2	5	13	20	0	9	8	0	23	0	3	12	0	0	7		20181105 1000	0	TC2	5	0	0	0	0	0	0	49	4	13	15	0	11	0	0	9	0	0
20180827 1000	0	TC2	5	0	0	0	0	0	0	0	0	0	0	0	0	0		20181105 1030	0	TC2	5	0	0	0	0	0	0	0	0	0	0	0	0	0	0	0	0	0
20180827 1030	0	TC2	5	0	0	0	0	2	9	0	0	0	0	0	0	0		20181105 1100	0	TC2	5	0	0	0	0	26	0	0	0	0	0	0	0	0	0	0	0	0
20180827 1100	0	TC2	5	0	0	0	0	4	0	0	0	0	0	0	2	0		20181105 1130	0	TC2	5	0	0	0	0	0	0	0	0	0	0	0	0	0	0	0	0	0
20180827 1130	0	TC2	5	0	0	0	0	0	0	0	0	0	0	19	4	0		20181105 1200	0	TC2	5	0	0	0	0	34	0	0	0	0	0	0	0	0	0	0	0	0
20180827 1200	0	TC2	5	0	0	2	16	0	0	0	37	6	44	16	2	0		20181105 1230	0	TC2	5	0	0	0	0	0	0	0	0	2	0	0	0	0	0	0	0	0
20180827 1230	0	TC2	5	8	0	3	0	6	8	0	0	0	42	6	0	0		20181105 1300	0	TC2	5	0	0	0	16	3	0	0	0	10	0	0	0	0	0	10	0	0
20180827 1300	0	TC2	5	0	0	2	2	8	2	1	24	8	5	6	0	4		20181105 1330	0	TC2	5	0	0	0	19	0	0	0	0	2	7	0	6	0	11	22	11	12
20180827 1330	0	TC2	5	10	0	0	0	16	7	0	39	0	28	20	2	2		20181105 1400	0	TC2	5	0	0	0	9	0	0	0	0	0	31	0	4	0	12	2	29	10
20180827 1400	0	TC2	5	0	0	0	0	4	1	0	14	0	20	10	5	2		20181105 1430	0	TC2	5	0	0	0	0	10	0	0	0	0	4	0	12	0	3	0	6	0
20180827 1430	0	TC2	5	33	18	0	0	0	22	0	0	8	0	13	0	12		20181105 1500	0	TC2	5	0	0	0	0	0	0	38	29	11	0	38	9	0	0	26	18	0
20180827 1500	0	TC2	5	12	0	6	0	22	11	0	22	0	22	15	15	0		20181105 1530	0	TC2	5	0	0	7	12	4	0	36	13	0	0	59	8	0	0	37	11	0
20180827 1530	0	TC2	5	1	0	0	19	45	0	0	46	0	11	8	29	6		20181105 1600	0	TC2	5	0	0	2	7	0	0	0	24	0	0	49	4	0	0	38	19	13
20180827 1600	0	TC2	5	0	0	17	4	9	0	0	3	0	13	22	31	5		20181105 1630	0	TC2	5	17	0	0	4	18	0	0	3	19	2	75	0	0	0	32	14	22
20180827 1630	0	TC2	5	22	0	5	0	34	6	0	35	0	6	19	23	8		20181105 1700	0	TC2	5	16	0	0	9	0	0	0	7	13	39	22	0	0	0	23	36	10
20180827 1700	0	TC2	5	0	5	4	39	17	0	0	65	8	13	11	15	6		20181105 1730	0	TC2	5	50	0	20	2	0	0	29	17	27	20	20	16	0	0	27	11	28
20180827 1730	0	TC2	5	0	0	9	8	17	15	0	16	14	12	6	23	19		20181105 1800	0	TC2	5	39	0	25	16	2	0	62	0	4	39	13	0	0	28	27	9	22
20180827 1800	0	TC2	5	10	0	30	0	35	6	0	45	11	14	3	13	14		20181105 1830	0	TC2	5	19	0	19	17	0	0	28	0	6	42	50	6	16	10	10	0	31
20180827 1830	0	TC2	5	0	0	16	28	29	0	0	27	15	18	0	4	25		20181105 1900	0	TC2	5	156	0	18	17	0	0	57	0	0	37	41	16	0	25	0	7	15
20180827 1900	0	TC2	5	0	0	8	24	49	0	0	35	9	23	10	46	10		20181105 1930	0	TC2	5	30	0	27	12	0	0	19	10	0	40	36	4	0	29	0	0	29
20180827 1930	0	TC2	5	21	0	2	20	2	5	12	52	29	31	2	0	28		20181105 2000	0	TC2	5	19	0	20	36	0	0	13	10	0	28	25	14	0	23	0	0	28
20180827 2000	0	TC2	5	0	7	6	18	40	0	41	34	8	9	8	0	21		20181105 2030	0	TC2	5	79	0	30	18	0	0	4	17	4	7	26	21	0	9	0	0	20
20180827 2030	0	TC2	5	8	0	0	16	69	10	26	42	17	51	0	52	23		20181105 2100	0	TC2	5	13	0	48	13	0	0	0	17	0	0	54	25	0	18	0	0	11
20180827 2100	0	TC2	5	2	0	10	19	26	7	25	60	10	30	4	62	26		20181105 2130	1	DD	1	0	0	3	35	0	0	1	14	0	0	27	25	0	19	0	0	1
20180827 2130	1	DD	1	71	39	41	34	53	37	46	26	33	41	38	76	34		20181105 2200	1	DD	1	42	11	37	42	24	0	23	26	33	58	87	64	22	43	40	31	30
20180827 2200	1	DD	1	70	61	37	35	43	51	35	65	51	35	58	24	50		20181105 2230	1	DD	1	33	34	28	36	0	0	9	26	23	68	59	40	0	55	36	1	10
20180827 2230	1	DD	1	71	52	32	33	47	26	52	69	35	28	39	25	34		20181105 2300	1	DD	1	36	12	53	39	0	0	41	25	23	46	67	30	8	34	2	11	0
20180827 2300	1	DD	1	55	89	36	33	34	66	40	0	36	26	25	75	44		20181105 2330	1	DD	1	37	0	50	27	2	0	102	29	8	10	52	27	20	48	0	0	44
20180827 2330	1	DD	1	34	59	24	36	38	35	37	0	34	32	14	52	41		20181106 0000	1	DD	1	19	0	13	33	22	0	167	34	8	0	61	31	10	25	12	45	3
20180828 0000	1	DD	1	16	59	23	28	32	31	54	20	38	0	4	43	43		20181106 0030	1	DD	1	20	0	4	61	0	0	35	37	2	0	69	29	0	15	13	0	13
20180828 0030	1	DD	1	4	56	0	26	28	87	45	84	47	13	24	52	43		20181106 0100	1	DD	1	9	22	4	5	0	0	0	38	4	0	58	37	0	0	10	2	1
20180828 0100	1	DD	1	0	39	10	48	4	0	46	64	33	12	9	60	49		20181106 0130	1	DD	1	0	30	0	2	0	0	0	5	0	0	51	18	0	0	0	0	4
20180828 0130	1	DD	1	0	33	0	33	0	27	33	28	31	0	2	34	55		20181106 0200	1	DD	1	0	0	0	0	0	0	0	11	3	0	8	0	0	0	0	3	8
20180828 0200	1	DD	1	0	0	0	15	0	0	50	7	25	0	6	48	41		20181106 0230	1	DD	1	0	0	0	0	0	0	0	0	3	0	0	0	0	0	17	0	4
20180828 0230	1	DD	1	0	1	0	1	0	17	43	2	15	14	17	49	38		20181106 0300	1	DD	1	16	0	0	0	0	0	0	0	0	0	0	0	0	0	4	0	0
20180828 0300	1	DD	1	0	10	0	1	22	6	73	0	14	9	0	43	62		20181106 0330	1	DD	1	0	0	0	0	0	0	0	0	0	0	0	0	0	0	0	23	0
20180828 0330	1	DD	1	0	0	0	0	8	46	30	0	0	22	23	51	62		20181106 0400	1	DD	1	39	23	0	0	0	0	0	0	0	0	0	0	0	0	0	0	0
20180828 0400	1	DD	1	0	0	4	0	26	0	32	0	6	32	0	37	37		20181106 0430	1	DD	1	0	8	0	0	0	0	0	0	0	0	0	0	3	0	0	9	0
20180828 0430	1	DD	1	0	0	0	31	0	0	0	0	1	30	9	38	38		20181106 0500	1	DD	1	27	0	23	0	0	0	0	0	0	0	0	0	0	0	7	3	0
20180828 0500	1	DD	1	3	22	0	6	5	0	0	0	0	27	25	0	23		20181106 0530	1	DD	1	0	0	4	0	0	0	0	0	0	38	0	12	0	0	0	12	0
20180828 0530	1	DD	1	0	16	4	0	0	0	16	0	5	4	1	0	5		20181106 0600	1	DD	1	0	0	49	0	0	0	0	0	0	0	0	0	0	0	0	28	0
20180828 0600	1	DD	1	0	0	4	29	0	0	36	0	9	6	20	0	47		20181106 0630	1	DD	1	28	0	17	40	0	0	0	0	0	0	0	0	13	0	6	45	0
20180828 0630	1	DD	1	0	15	0	0	0	0	0	0	12	31	15	0	43		20181106 0700	1	DD	1	45	0	10	20	0	0	126	2	0	0	0	0	0	23	2	0	0
20180828 0700	1	DD	1	0	0	6	0	34	4	0	0	0	5	6	0	7		20181106 0730	1	DD	1	59	0	0	0	10	0	0	0	0	11	0	0	0	6	8	0	0
20180828 0730	1	DD	1	0	0	0	15	35	26	0	0	2	24	10	0	44		20181106 0800	1	DD	1	11	1	5	20	0	0	24	0	0	10	0	0	0	6	0	14	22
20180828 0800	1	DD	1	0	0	22	12	26	13	0	41	7	22	19	0	18		20181106 0830	1	DD	1	0	1	42	0	0	0	44	0	0	0	0	0	0	0	0	0	2
20180828 0830	1	DD	1	15	0	10	0	29	4	0	67	2	33	9	65	4		20181106 0900	1	DD	1	0	1	8	25	0	0	0	41	45	0	0	18	3	0	11	18	0
20180828 0900	1	DD	1	8	14	9	16	29	0	0	0	25	34	13	52	11		20181106 0930	1	DD	1	0	0	14	4	0	0	0	27	4	35	0	22	0	0	0	0	3
20180828 0930	1	DD	1	11	78	9	2	9	11	0	0	11	8	18	35	8		20181106 1000	1	DD	1	0	22	0	1	0	0	30	5	2	30	0	18	33	6	26	0	27
20180828 1000	1	DD	1	34	0	8	16	32	20	11	37	2	0	10	8	4		20181106 1030	1	DD	1	0	3	50	22	17	0	61	0	0	0	0	2	32	42	9	14	13
20180828 1030	1	DD	1	4	0	8	1	49	58	46	41	13	11	10	38	0		20181106 1100	1	DD	1	5	42	17	30	0	0	0	0	19	23	0	12	15	14	3	0	0
20180828 1100	1	DD	1	22	14	15	23	21	8	21	0	13	0	18	8	0		20181106 1130	1	DD	1	30	42	3	49	0	0	16	19	8	0	13	13	0	17	5	0	7
20180828 1130	1	DD	1	16	13	8	21	41	0	0	28	40	24	12	5	18		20181106 1200	1	DD	1	19	25	14	19	0	0	35	17	2	0	70	32	40	18	29	3	2
20180828 1200	1	DD	1	16	17	12	31	27	13	0	33	11	5	8	10	47		20181106 1230	1	DD	1	14	21	20	19	0	0	28	20	8	40	48	8	3	5	25	187	26
20180828 1230	1	DD	1	28	21	8	9	33	15	0	31	6	24	22	6	26		20181106 1300	1	DD	1	0	4	13	10	0	0	5	20	7	22	63	9	0	17	25	2	8
20180828 1300	1	DD	1	37	6	19	12	20	0	7	8	30	32	14	0	23		20181106 1330	1	DD	1	20	1	15	23	0	0	7	25	1	24	86	33	8	0	41	29	2
20180828 1330	1	DD	1	44	37	28	2	44	27	43	24	41	12	28	40	29		20181106 1400	1	DD	1	22	11	26	13	0	0	0	41	2	15	76	32	0	0	30	9	7
20180828 1400	1	DD	1	18	14	29	8	23	12	45	47	38	24	18	18	31		20181106 1430	1	DD	1	4	38	17	16	0	0	0	16	5	28	32	24	0	0	26	11	0
20180828 1430	1	DD	1	20	33	14	6	35	0	27	0	21	11	36	33	21		20181106 1500	1	DD	1	0	0	18	40	8	0	29	8	28	0	32	11	16	14	35	7	16
20180828 1500	1	DD	1	31	18	13	28	28	3	0	37	12	27	33	0	16		20181106 1530	1	DD	1	20	0	22	2	0	0	26	0	2	16	59	23	7	0	32	3	19
20180828 1530	1	DD	1	4	0	0	57	26	41	0	54	21	8	25	0	23		20181106 1600	1	DD	1	15	12	20	2	0	0	33	0	6	42	31	3	0	0	39	23	45
20180828 1600	1	DD	1	9	28	12	30	30	9	0	19	6	17	28	14	33		20181106 1630	1	DD	1	10	53	27	13	5	0	117	0	9	37	27	8	0	0	25	8	43
20180828 1630	1	DD	1	21	13	5	23	28	23	15	52	1	14	21	47	30		20181106 1700	1	DD	1	0	41	21	2	0	0	13	10	35	41	29	10	39	21	36	20	25
20180828 1700	1	DD	1	19	18	27	22	33	0	0	42	12	0	34	20	15		20181106 1730	1	DD	1	0	30	24	12	0	0	29	0	16	56	33	12	0	25	39	29	28
20180828 1730	1	DD	1	20	6	17	49	36	0	0	53	4	32	33	38	38		20181106 1800	1	DD	1	3	27	30	20	0	0	8	15	9	55	21	4	5	32	22	36	22
20180828 1800	1	DD	1	0	45	28	30	37	33	0	0	18	22	22	22	34		20181106 1830	1	DD	1	23	21	32	36	0	0	16	24	21	53	54	15	0	21	39	22	35
20180828 1830	1	DD	1	22	20	38	32	45	29	0	0	23	27	50	32	21		20181106 1900	1	DD	1	25	26	34	42	0	0	33	10	23	54	23	3	105	22	12	11	62
20180828 1900	1	DD	1	13	18	23	29	57	25	0	40	24	32	32	11	32		20181106 1930	1	DD	1	29	58	23	27	0	0	16	26	27	66	43	0	0	12	22	3	39
20180828 1930	1	DD	1	12	34	31	25	31	43	0	80	38	41	26	43	82		20181106 2000	1	DD	1	33	15	30	31	0	0	50	16	10	41	42	52	0	42	14	0	38
20180828 2000	1	DD	1	0	14	27	34	39	23	20	40	30	39	4	38	40		20181106 2030	1	DD	1	39	37	25	29	4	0	31	29	14	52	52	29	0	35	11	0	39
20180828 2030	1	DD	1	0	35	26	30	39	0	45	21	25	34	25	33	33		20181106 2100	1	DD	1	27	51	36	33	48	0	22	19	18	54	59	31	0	29	0	0	45
20180828 2100	1	DD	1	22	30	30	39	35	0	43	44	18	32	21	40	39		20181106 2130	1	DD	2	36	22	19	26	4	0	17	18	9	29	48	35	25	24	0	0	42
20180828 2130	1	DD	2	34	45	48	27	28	32	38	51	36	32	6	42	44		20181106 2200	1	DD	2	27	22	31	43	0	0	0	26	25	29	64	29	0	29	0	0	43
20180828 2200	1	DD	2	13	18	31	36	40	79	45	44	28	33	6	31	47		20181106 2230	1	DD	2	25	5	29	32	0	0	0	26	24	9	53	32	0	40	0	12	41
20180828 2230	1	DD	2	28	34	17	22	37	42	36	27	34	8	16	11	37		20181106 2300	1	DD	2	19	0	91	35	0	0	0	28	9	0	50	29	0	28	0	0	31
20180828 2300	1	DD	2	5	44	29	39	53	46	48	38	28	0	4	69	37		20181106 2330	1	DD	2	0	0	26	22	0	0	0	30	0	0	81	43	0	20	0	81	8
20180828 2330	1	DD	2	10	50	14	42	31	18	44	41	35	12	8	59	42		20181107 0000	1	DD	2	0	0	5	0	0	0	0	25	0	0	47	34	0	6	0	88	0
20180829 0000	1	DD	2	4	35	9	29	46	20	39	54	33	28	28	44	47		20181107 0030	1	DD	2	0	0	0	0	0	0	0	28	13	0	42	42	0	0	0	42	0
20180829 0030	1	DD	2	7	24	3	37	39	0	38	35	28	9	19	36	52		20181107 0100	1	DD	2	0	0	0	26	0	0	0	31	0	0	37	53	0	0	0	2	0
20180829 0100	1	DD	2	45	31	0	21	36	34	44	7	31	0	16	49	43		20181107 0130	1	DD	2	0	0	0	30	0	0	0	23	0	0	63	36	0	0	0	0	0
20180829 0130	1	DD	2	1	17	0	13	2	15	40	24	36	29	2	31	38		20181107 0200	1	DD	2	0	0	0	21	0	0	0	0	0	0	19	17	0	0	0	1	0
20180829 0200	1	DD	2	0	16	0	0	29	23	28	0	14	56	13	31	39		20181107 0230	1	DD	2	16	0	0	12	0	0	0	0	0	0	0	3	0	0	0	6	0
20180829 0230	1	DD	2	0	23	0	0	2	0	0	0	3	9	14	46	40		20181107 0300	1	DD	2	2	0	0	0	0	0	0	0	0	0	0	0	0	0	0	7	0
20180829 0300	1	DD	2	0	48	0	0	2	9	0	0	6	38	14	49	36		20181107 0330	1	DD	2	6	0	0	0	0	0	0	0	0	0	0	0	0	0	0	9	0
20180829 0330	1	DD	2	8	1	0	0	8	5	0	0	0	26	8	38	14		20181107 0400	1	DD	2	3	0	0	0	0	0	5	0	0	0	0	0	0	0	0	11	1
20180829 0400	1	DD	2	31	18	0	0	0	17	0	0	0	21	14	19	10		20181107 0430	1	DD	2	0	0	0	0	0	0	0	0	0	0	0	0	0	0	0	31	0
20180829 0430	1	DD	2	0	12	10	0	0	0	42	0	4	42	16	27	14		20181107 0500	1	DD	2	0	0	0	0	0	0	0	0	0	0	1	0	0	0	18	18	0
20180829 0500	1	DD	2	0	0	0	17	5	0	44	0	21	28	20	32	12		20181107 0530	1	DD	2	0	0	0	0	0	0	0	0	0	0	0	0	0	0	14	0	0
20180829 0530	1	DD	2	0	8	2	28	86	0	23	0	0	0	3	23	4		20181107 0600	1	DD	2	0	0	0	0	0	0	0	0	31	63	0	0	0	0	2	5	0
20180829 0600	1	DD	2	0	0	16	0	66	5	0	0	0	30	21	27	23		20181107 0630	1	DD	2	0	0	0	15	0	0	0	0	27	0	22	0	0	0	2	38	0
20180829 0630	1	DD	2	0	0	4	0	40	0	0	38	8	17	2	18	4		20181107 0700	1	DD	2	0	24	0	0	0	0	7	26	6	0	56	5	0	0	0	60	0
20180829 0700	1	DD	2	0	0	0	24	46	13	0	45	0	22	18	0	14		20181107 0730	1	DD	2	0	0	0	0	0	0	0	36	0	0	42	5	0	0	16	25	0
20180829 0730	1	DD	2	0	0	0	1	22	0	0	3	0	3	7	0	33		20181107 0800	1	DD	2	0	0	49	20	0	0	120	9	6	0	0	0	0	0	16	80	0
20180829 0800	1	DD	2	0	0	0	0	6	0	0	38	21	33	9	0	32		20181107 0830	1	DD	2	0	0	40	33	0	0	8	0	0	36	0	8	0	0	0	11	0
20180829 0830	1	DD	2	0	0	0	0	29	10	0	3	0	8	8	0	44		20181107 0900	1	DD	2	2	0	4	36	0	0	67	7	14	13	0	0	0	0	2	22	45
20180829 0900	1	DD	2	0	0	17	0	13	1	0	34	11	7	12	43	15		20181107 0930	1	DD	2	35	0	0	15	0	0	106	6	11	0	0	10	0	24	2	6	32
20180829 0930	1	DD	2	24	0	4	22	15	38	23	13	3	0	10	58	18		20181107 1000	1	DD	2	2	0	16	11	0	0	5	0	5	0	0	13	0	11	0	9	14
20180829 1000	1	DD	2	47	0	0	0	34	36	30	32	13	17	13	38	25		20181107 1030	1	DD	2	49	0	23	27	0	0	0	18	9	22	19	22	2	0	0	26	0
20180829 1030	1	DD	2	21	0	30	29	31	0	0	17	8	10	18	13	23		20181107 1100	1	DD	2	35	0	18	25	0	0	0	18	4	2	23	32	0	0	8	19	4
20180829 1100	1	DD	2	23	2	20	0	25	0	0	2	8	7	14	38	36		20181107 1130	1	DD	2	57	0	12	25	0	0	32	0	0	4	43	32	0	6	0	13	8
20180829 1130	1	DD	2	2	11	2	19	32	20	0	7	7	7	16	7	8		20181107 1200	1	DD	2	42	35	9	38	0	0	20	29	26	0	52	30	0	25	0	1	0
20180829 1200	1	DD	2	58	5	2	2	27	35	0	48	8	10	18	17	38		20181107 1230	1	DD	2	8	35	1	21	0	0	0	30	24	0	104	27	18	17	32	4	0
20180829 1230	1	DD	2	31	4	12	12	21	11	0	0	5	52	26	3	28		20181107 1300	1	DD	2	21	15	0	0	0	0	0	0	2	26	59	20	0	22	22	32	4
20180829 1300	1	DD	2	19	6	6	11	20	0	37	27	5	15	12	10	14		20181107 1330	1	DD	2	32	20	29	11	0	0	15	10	6	36	42	31	23	0	23	36	0
20180829 1330	1	DD	2	43	3	11	4	16	0	25	57	17	17	22	4	8		20181107 1400	1	DD	2	0	0	13	0	0	0	8	21	6	7	43	26	4	0	21	25	0
20180829 1400	1	DD	2	18	0	2	20	8	5	0	32	2	16	10	0	12		20181107 1430	1	DD	2	0	0	11	2	3	0	0	0	20	0	40	18	0	6	31	23	0
20180829 1430	1	DD	2	0	9	2	0	8	44	0	43	11	18	17	0	18		20181107 1500	1	DD	2	10	0	1	51	0	0	0	0	0	11	0	16	8	23	39	13	0
20180829 1500	1	DD	2	34	0	13	8	7	0	14	42	0	30	29	0	14		20181107 1530	1	DD	2	44	0	25	51	0	0	0	14	8	38	0	13	1	0	26	19	0
20180829 1530	1	DD	2	51	0	5	9	11	0	47	33	4	14	23	0	21		20181107 1600	1	DD	2	4	0	18	29	0	0	126	0	20	21	41	8	94	0	23	59	0
20180829 1600	1	DD	2	39	0	0	21	25	55	6	26	6	29	39	7	32		20181107 1630	1	DD	2	24	0	52	13	0	0	31	0	0	33	15	2	0	0	19	25	0
20180829 1630	1	DD	2	0	0	40	10	43	0	0	5	4	30	27	50	28		20181107 1700	1	DD	2	0	0	20	0	0	0	10	8	0	56	0	18	8	0	46	46	28
20180829 1700	1	DD	2	27	0	8	13	15	0	0	0	6	20	21	34	21		20181107 1730	1	DD	2	0	0	31	17	0	0	35	0	48	48	0	11	0	0	17	0	21
20180829 1730	1	DD	2	1	0	35	41	27	0	0	38	2	17	24	12	24		20181107 1800	1	DD	2	0	31	27	8	0	0	12	0	34	30	0	4	4	11	32	0	20
20180829 1800	1	DD	2	0	0	26	31	36	0	0	53	9	26	14	14	14		20181107 1830	1	DD	2	33	40	18	38	0	0	0	50	20	43	0	4	24	6	20	31	31
20180829 1830	1	DD	2	0	5	22	32	20	0	0	31	9	6	11	9	4		20181107 1900	1	DD	2	31	47	33	36	0	0	0	39	10	52	0	4	0	38	21	39	32
20180829 1900	1	DD	2	0	0	16	30	32	16	0	21	23	42	8	14	22		20181107 1930	1	DD	2	32	33	62	20	0	0	45	31	8	52	0	12	0	62	22	16	28
20180829 1930	1	DD	2	26	14	16	36	29	10	82	44	0	7	0	16	3		20181107 2000	1	DD	2	43	23	27	20	0	0	66	14	18	51	6	4	0	62	14	21	33
20180829 2000	1	DD	2	0	0	20	17	46	20	40	23	0	14	2	10	6		20181107 2030	1	DD	2	27	40	32	25	0	0	55	21	27	47	60	15	3	31	0	15	38
20180829 2030	1	DD	2	0	0	3	0	24	1	4	16	0	68	0	0	15		20181107 2100	1	DD	2	25	39	25	11	33	0	28	22	12	53	65	8	0	28	0	0	35
20180829 2100	1	DD	3	0	0	0	7	7	0	0	8	0	16	0	85	20		20181107 2130	1	DD	3	22	35	28	33	0	0	44	20	0	43	49	29	0	29	0	8	33
20180829 2130	1	DD	3	6	0	0	41	6	0	0	4	29	27	0	39	25		20181107 2200	1	DD	3	37	29	30	2	0	0	3	26	0	61	53	36	0	28	0	0	38
20180829 2200	1	DD	3	2	0	0	19	16	0	0	0	25	15	8	26	24		20181107 2230	1	DD	3	16	0	29	0	0	0	0	23	14	19	67	23	0	34	0	7	42
20180829 2230	1	DD	3	26	0	0	13	0	0	28	0	0	21	0	22	29		20181107 2300	1	DD	3	0	0	33	23	0	0	1	22	26	0	43	39	0	12	0	4	32
20180829 2300	1	DD	3	0	6	0	0	9	0	33	0	11	0	1	22	24		20181107 2330	1	DD	3	0	0	25	31	0	0	0	26	17	0	76	33	14	0	0	0	34
20180829 2330	1	DD	3	7	0	0	10	6	0	6	0	0	2	8	22	32		20181108 0000	1	DD	3	0	0	23	42	0	0	0	30	2	0	48	32	0	0	0	0	8
20180830 0000	1	DD	3	0	0	0	0	2	0	0	6	0	0	4	29	21		20181108 0030	1	DD	3	0	0	2	33	0	0	42	37	0	0	51	35	0	0	0	0	0
20180830 0030	1	DD	3	0	0	0	2	0	74	0	9	0	0	0	14	15		20181108 0100	1	DD	3	0	0	0	14	0	0	4	28	0	0	101	39	0	0	0	2	0
20180830 0100	1	DD	3	0	7	0	0	5	2	0	0	0	6	6	0	19		20181108 0130	1	DD	3	0	0	0	0	0	0	0	25	0	0	55	35	4	0	0	22	0
20180830 0130	1	DD	3	8	0	0	8	0	24	0	0	0	0	7	0	34		20181108 0200	1	DD	3	0	0	0	3	7	0	0	22	0	0	47	42	0	0	0	0	0
20180830 0200	1	DD	3	17	0	0	0	10	0	0	0	0	0	0	42	28		20181108 0230	1	DD	3	0	0	0	4	0	0	0	2	0	0	33	38	0	0	0	16	0
20180830 0230	1	DD	3	3	0	2	0	0	6	0	3	5	11	7	32	15		20181108 0300	1	DD	3	0	0	0	0	0	0	0	0	0	0	36	40	0	0	0	0	0
20180830 0300	1	DD	3	11	0	0	0	0	41	0	43	0	23	2	20	14		20181108 0330	1	DD	3	6	0	0	0	0	0	0	0	0	0	16	14	0	0	0	40	0
20180830 0330	1	DD	3	51	0	0	0	4	0	0	10	0	0	4	22	2		20181108 0400	1	DD	3	31	0	0	2	0	0	53	0	0	0	0	0	0	0	0	0	0
20180830 0400	1	DD	3	26	0	0	0	3	8	0	1	0	0	2	0	2		20181108 0430	1	DD	3	2	0	0	0	0	0	20	0	0	0	0	0	0	0	0	0	0
20180830 0430	1	DD	3	19	0	0	0	23	0	0	4	12	0	6	0	3		20181108 0500	1	DD	3	0	0	0	0	0	0	15	0	0	0	0	0	13	0	0	0	0
20180830 0500	1	DD	3	0	0	0	11	7	0	0	22	0	8	7	0	5		20181108 0530	1	DD	3	0	0	36	0	0	0	0	0	0	0	0	0	0	0	37	0	0
20180830 0530	1	DD	3	0	0	0	0	6	0	0	0	2	0	6	0	2		20181108 0600	1	DD	3	0	0	8	0	0	0	0	0	0	11	0	0	0	0	12	2	0
20180830 0600	1	DD	3	0	0	0	0	20	0	0	2	0	3	9	0	0		20181108 0630	1	DD	3	0	0	0	20	0	0	0	4	22	74	0	0	6	0	8	59	0
20180830 0630	1	DD	3	0	0	4	18	26	2	0	3	0	27	2	29	0		20181108 0700	1	DD	3	1	0	0	1	0	0	0	5	20	1	0	8	0	0	10	14	0
20180830 0700	1	DD	3	0	0	9	27	28	26	0	14	0	6	2	48	5		20181108 0730	1	DD	3	12	0	0	22	0	0	0	7	5	0	0	2	0	0	6	4	0
20180830 0730	1	DD	3	0	0	13	11	1	0	23	0	0	16	15	0	0		20181108 0800	1	DD	3	7	0	0	38	0	0	119	28	0	39	0	13	0	0	2	17	0
20180830 0800	1	DD	3	0	0	1	0	72	0	10	21	0	27	5	9	7		20181108 0830	1	DD	3	13	0	0	36	0	0	0	0	2	13	62	36	2	0	0	10	0
20180830 0830	1	DD	3	0	0	1	0	4	0	0	0	0	15	2	17	9		20181108 0900	1	DD	3	0	0	38	13	0	0	90	0	8	0	64	3	0	0	16	5	4
20180830 0900	1	DD	3	0	0	21	9	0	0	0	9	0	16	11	26	28		20181108 0930	1	DD	3	0	0	27	0	0	0	29	18	13	0	44	19	0	0	1	0	0
20180830 0930	1	DD	3	0	0	0	9	9	0	0	21	7	16	28	19	13		20181108 1000	1	DD	3	12	0	18	42	0	0	0	0	20	50	38	6	0	0	6	8	10
20180830 1000	1	DD	3	0	8	10	11	28	0	0	0	0	0	7	3	11		20181108 1030	1	DD	3	6	0	126	31	0	0	0	0	0	3	27	0	0	0	0	9	19
20180830 1030	1	DD	3	0	11	0	4	12	0	0	0	0	16	18	20	2		20181108 1100	1	DD	3	2	0	3	21	0	0	37	0	0	0	37	18	0	0	0	4	6
20180830 1100	1	DD	3	0	6	0	0	9	0	0	24	0	8	18	0	3		20181108 1130	1	DD	3	4	9	19	23	0	0	0	9	10	21	44	20	0	30	9	10	6
20180830 1130	1	DD	3	0	1	7	9	7	10	0	34	0	9	12	2	5		20181108 1200	1	DD	3	0	0	7	0	0	0	157	15	21	43	44	14	0	42	12	4	0
20180830 1200	1	DD	3	0	1	1	9	24	6	0	4	13	5	20	0	11		20181108 1230	1	DD	3	28	0	0	0	0	0	14	21	8	22	31	24	0	12	9	26	0
20180830 1230	1	DD	3	0	20	22	5	15	0	0	24	5	8	16	0	4		20181108 1300	1	DD	3	27	8	29	39	0	0	17	11	3	13	0	25	0	0	11	28	12
20180830 1300	1	DD	3	0	0	28	15	3	1	0	16	3	0	15	0	0		20181108 1330	1	DD	3	27	23	38	55	0	0	7	11	10	0	0	16	0	0	27	99	38
20180830 1330	1	DD	3	0	4	0	28	1	3	10	20	0	33	24	0	0		20181108 1400	1	DD	3	13	0	27	25	0	0	0	21	4	0	0	13	0	34	17	20	0
20180830 1400	1	DD	3	0	3	6	0	1	1	40	14	0	11	20	0	3		20181108 1430	1	DD	3	19	0	26	17	0	0	0	12	2	39	0	19	0	7	19	10	5
20180830 1430	1	DD	3	0	0	13	14	7	0	5	46	17	0	24	0	4		20181108 1500	1	DD	3	10	0	30	25	0	0	0	5	29	37	55	24	0	0	28	15	6
20180830 1500	1	DD	3	0	0	2	38	4	0	0	28	0	19	26	0	12		20181108 1530	1	DD	3	8	0	13	18	0	0	0	6	15	29	26	5	3	0	28	30	17
20180830 1530	1	DD	3	74	0	0	0	0	10	0	13	0	5	4	7	0		20181108 1600	1	DD	3	24	17	23	23	0	0	0	4	0	19	14	12	0	12	10	26	14
20180830 1600	1	DD	3	42	0	16	21	0	0	0	27	0	9	6	7	0		20181108 1630	1	DD	3	9	25	21	15	0	0	0	9	20	2	0	6	0	0	19	13	6
20180830 1630	1	DD	3	15	0	0	25	24	0	0	1	9	4	16	12	13		20181108 1700	1	DD	3	0	23	26	0	0	0	46	2	15	48	0	16	22	0	30	14	9
20180830 1700	1	DD	3	0	0	2	3	5	0	0	0	0	20	11	14	12		20181108 1730	1	DD	3	20	21	21	4	0	0	31	10	16	46	0	8	18	0	25	25	14
20180830 1730	1	DD	3	0	0	13	8	21	0	5	0	9	23	2	6	3		20181108 1800	1	DD	3	19	22	31	19	0	0	38	12	11	48	0	0	0	0	23	7	29
20180830 1800	1	DD	3	0	0	15	0	15	0	28	0	5	28	4	17	17		20181108 1830	1	DD	3	24	39	29	5	0	0	16	7	17	53	0	11	0	6	16	5	21
20180830 1830	1	DD	3	0	10	13	5	53	17	15	3	0	29	3	16	13		20181108 1900	1	DD	3	31	27	33	38	0	0	0	26	12	42	41	10	7	25	15	0	33
20180830 1900	1	DD	3	0	0	10	21	33	0	0	7	5	29	0	6	17		20181108 1930	1	DD	3	18	14	21	27	9	0	0	23	18	38	49	3	0	42	13	0	29
20180830 1930	1	DD	3	0	0	5	0	79	0	0	0	0	0	0	0	16		20181108 2000	1	DD	3	16	8	35	31	0	0	0	20	18	40	52	22	13	35	9	2	35
20180830 2000	1	DD	3	0	0	0	14	16	0	0	4	0	34	5	21	14		20181108 2030	1	DD	3	16	0	25	55	0	0	0	19	20	0	49	20	0	53	0	0	34
20180830 2030	1	DD	3	0	0	0	21	15	0	0	2	0	55	12	6	10		20181108 2100	1	DD	3	8	0	74	25	0	0	0	23	19	0	47	25	0	22	0	0	37
20180830 2100	1	DD	4	4	9	0	24	8	3	0	2	0	0	0	36	25		20181108 2130	1	DD	4	0	0	31	24	0	0	0	31	33	0	48	21	2	35	0	0	55
20180830 2130	1	DD	4	0	11	2	40	3	5	18	8	0	24	4	18	16		20181108 2200	1	DD	4	0	0	25	27	0	0	32	26	19	3	45	31	0	29	0	0	34
20180830 2200	1	DD	4	11	0	2	42	17	0	3	0	0	11	17	5	24		20181108 2230	1	DD	4	0	0	31	23	0	0	49	25	2	0	56	23	0	33	0	38	42
20180830 2230	1	DD	4	17	0	0	33	9	0	0	0	10	20	2	13	17		20181108 2300	1	DD	4	0	0	31	15	0	0	21	28	0	0	44	21	0	32	0	78	29
20180830 2300	1	DD	4	0	0	0	26	2	0	0	39	9	12	3	29	14		20181108 2330	1	DD	4	0	0	20	0	0	0	0	44	0	0	44	25	0	43	0	5	25
20180830 2330	1	DD	4	0	0	4	34	2	1	0	26	0	4	17	33	26		20181109 0000	1	DD	4	0	0	19	30	0	0	0	41	0	0	45	33	9	24	0	0	0
20180831 0000	1	DD	4	0	0	0	24	0	5	0	15	27	5	0	35	17		20181109 0030	1	DD	4	20	0	2	33	0	0	0	31	0	0	45	28	9	2	0	0	0
20180831 0030	1	DD	4	0	4	4	16	8	1	0	4	0	24	2	8	14		20181109 0100	1	DD	4	81	0	0	22	0	0	0	23	0	0	41	24	0	0	0	0	0
20180831 0100	1	DD	4	0	0	4	0	0	3	2	0	0	3	19	13	15		20181109 0130	1	DD	4	53	0	0	25	0	0	0	26	0	0	73	15	0	0	0	0	0
20180831 0130	1	DD	4	0	0	0	0	0	0	36	8	0	31	0	0	10		20181109 0200	1	DD	4	21	0	0	0	0	0	8	36	0	38	39	16	0	0	0	44	0
20180831 0200	1	DD	4	0	0	1	9	0	0	17	2	0	0	0	12	5		20181109 0230	1	DD	4	25	0	0	0	0	0	0	0	0	13	40	5	18	2	0	1	0
20180831 0230	1	DD	4	0	10	7	23	0	0	26	36	0	9	10	14	0		20181109 0300	1	DD	4	14	0	0	0	0	0	0	0	0	0	0	0	18	26	0	9	0
20180831 0300	1	DD	4	0	0	5	0	11	7	5	9	0	0	14	6	0		20181109 0330	1	DD	4	0	0	0	0	0	0	0	0	0	0	0	0	0	10	0	31	0
20180831 0330	1	DD	4	0	16	0	0	0	1	0	17	0	0	0	18	2		20181109 0400	1	DD	4	0	0	0	0	0	0	0	0	0	37	0	0	0	0	0	78	0
20180831 0400	1	DD	4	9	0	0	38	0	1	0	40	0	3	10	12	0		20181109 0430	1	DD	4	0	0	0	0	0	0	0	0	0	0	0	0	0	8	8	0	0
20180831 0430	1	DD	4	0	0	0	0	2	0	0	2	0	0	12	18	2		20181109 0500	1	DD	4	2	0	0	12	0	0	0	0	0	0	0	0	0	0	33	0	0
20180831 0500	1	DD	4	0	0	2	0	0	0	0	23	0	0	4	0	4		20181109 0530	1	DD	4	31	0	0	33	0	0	0	0	0	0	0	0	0	0	24	63	5
20180831 0530	1	DD	4	0	0	0	3	3	3	0	0	0	0	2	0	2		20181109 0600	1	DD	4	23	0	8	1	0	0	0	0	0	0	0	2	0	0	8	5	2
20180831 0600	1	DD	4	0	0	3	0	5	1	0	0	0	4	8	0	7		20181109 0630	1	DD	4	10	0	31	4	0	0	0	0	0	7	0	0	0	0	9	1	0
20180831 0630	1	DD	4	0	0	0	4	0	0	0	0	0	16	2	0	6		20181109 0700	1	DD	4	30	0	31	19	0	0	0	0	12	0	46	30	0	0	9	17	0
20180831 0700	1	DD	4	12	0	0	5	8	0	22	0	0	6	6	0	15		20181109 0730	1	DD	4	9	0	18	22	0	0	0	1	48	3	93	18	0	0	7	17	0
20180831 0730	1	DD	4	7	0	0	8	3	0	5	0	0	2	25	0	8		20181109 0800	1	DD	4	11	0	19	25	0	0	15	39	13	51	54	15	8	0	7	15	3
20180831 0800	1	DD	4	20	0	29	9	34	0	0	0	0	37	11	0	3		20181109 0830	1	DD	4	2	0	18	18	0	0	52	17	2	0	37	10	0	0	9	13	0
20180831 0830	1	DD	4	56	0	6	4	16	0	0	6	0	0	10	29	4		20181109 0900	1	DD	4	0	0	11	2	0	0	0	0	11	0	32	0	0	0	5	0	0
20180831 0900	1	DD	4	18	0	0	0	4	1	0	6	0	21	11	16	3		20181109 0930	1	DD	4	22	0	16	4	0	0	0	2	3	8	36	0	0	0	4	2	35
20180831 0930	1	DD	4	9	5	2	2	2	14	0	16	0	16	8	6	14		20181109 1000	1	DD	4	4	0	10	15	0	0	0	0	8	8	27	0	0	0	0	0	75
20180831 1000	1	DD	4	1	1	0	28	0	21	0	0	0	3	24	15	25		20181109 1030	1	DD	4	17	0	16	4	0	0	0	0	5	0	38	19	0	0	25	1	53
20180831 1030	1	DD	4	0	0	12	26	3	4	0	0	4	6	18	22	8		20181109 1100	1	DD	4	0	23	22	25	0	0	0	0	7	2	19	35	9	54	17	2	18
20180831 1100	1	DD	4	0	2	5	0	3	0	0	27	3	38	4	4	2		20181109 1130	1	DD	4	6	38	26	4	0	0	34	18	0	28	36	35	0	14	17	0	36
20180831 1130	1	DD	4	0	0	0	8	0	0	0	32	0	27	23	5	8		20181109 1200	1	DD	4	23	14	17	17	0	0	40	22	17	0	51	24	0	0	20	0	14
20180831 1200	1	DD	4	0	0	0	0	0	9	0	13	3	0	15	5	11		20181109 1230	1	DD	4	39	0	55	0	0	0	10	13	4	18	45	29	0	0	35	40	10
20180831 1230	1	DD	4	9	0	2	0	17	4	0	3	0	0	6	2	5		20181109 1300	1	DD	4	0	0	16	0	0	0	4	2	6	51	40	21	8	0	10	3	21
20180831 1300	1	DD	4	0	17	17	19	4	0	16	47	12	14	8	32	8		20181109 1330	1	DD	4	0	0	9	5	0	0	0	0	14	35	44	19	0	0	28	7	10
20180831 1330	1	DD	4	0	2	2	2	41	38	38	37	18	46	29	0	7		20181109 1400	1	DD	4	11	7	44	40	0	0	0	18	2	32	34	28	7	0	22	42	28
20180831 1400	1	DD	4	10	0	0	2	10	48	33	12	0	9	13	11	7		20181109 1430	1	DD	4	6	0	4	22	0	0	0	5	0	41	32	20	0	12	16	42	13
20180831 1430	1	DD	4	3	0	16	42	12	0	37	23	0	0	16	2	13		20181109 1500	1	DD	4	14	0	11	3	0	0	0	4	4	28	20	23	0	0	26	3	12
20180831 1500	1	DD	4	7	0	11	8	3	0	0	11	1	10	6	2	10		20181109 1530	1	DD	4	9	3	4	41	0	0	70	10	0	33	20	24	0	0	30	12	8
20180831 1530	1	DD	4	0	0	0	14	0	0	0	30	4	43	8	2	20		20181109 1600	1	DD	4	17	1	11	23	0	0	18	2	19	35	24	15	4	0	16	31	19
20180831 1600	1	DD	4	26	2	15	11	0	3	0	24	0	2	9	6	6		20181109 1630	1	DD	4	25	0	4	10	0	0	24	0	4	48	2	23	0	0	41	35	25
20180831 1630	1	DD	4	21	21	23	5	30	1	0	23	0	53	0	0	0		20181109 1700	1	DD	4	21	46	23	27	0	0	79	0	12	32	8	24	5	0	27	8	14
20180831 1700	1	DD	4	0	0	23	32	11	8	0	26	3	26	13	0	10		20181109 1730	1	DD	4	13	53	47	16	0	0	11	0	21	26	0	35	2	50	33	2	17
20180831 1730	1	DD	4	0	0	2	24	30	4	21	34	14	18	0	0	4		20181109 1800	1	DD	4	79	32	28	0	0	0	21	0	9	37	0	36	5	52	27	0	16
20180831 1800	1	DD	4	0	0	4	19	18	4	21	23	0	35	8	0	24		20181109 1830	1	DD	4	24	9	51	0	0	0	38	18	6	34	2	15	0	77	23	0	43
20180831 1830	1	DD	4	15	6	14	24	8	9	52	35	12	4	2	16	31		20181109 1900	1	DD	4	24	43	33	2	0	0	22	39	11	35	11	35	2	37	19	72	34
20180831 1900	1	DD	4	0	0	27	3	32	17	3	27	0	28	2	39	21		20181109 1930	1	DD	4	16	9	39	10	0	0	30	25	18	0	0	17	0	54	0	24	28
20180831 1930	1	DD	4	0	0	0	26	13	0	2	24	0	5	0	24	19		20181109 2000	1	DD	4	1	35	29	33	0	0	25	26	13	18	0	16	11	21	0	5	36
20180831 2000	1	DD	4	1	0	0	26	45	0	9	20	4	12	2	22	17		20181109 2030	1	DD	4	0	9	25	43	35	0	11	21	3	9	0	31	6	34	0	5	27
20180831 2030	1	DD	4	7	0	0	17	28	0	32	29	0	2	4	21	16		20181109 2100	1	DD	4	32	46	41	33	0	0	51	28	13	0	0	22	0	39	0	18	36
20180831 2100	1	DD	5	2	0	0	20	22	0	58	41	3	0	0	27	20		20181109 2130	1	DD	5	32	2	39	33	0	0	4	18	0	0	48	31	1	52	0	0	46
20180831 2130	1	DD	5	0	0	0	9	11	0	24	60	0	6	19	9	22		20181109 2200	1	DD	5	22	22	27	21	0	0	34	28	0	0	52	34	3	47	0	41	40
20180831 2200	1	DD	5	0	0	3	31	19	1	14	31	2	2	18	23	28		20181109 2230	1	DD	5	0	15	41	20	0	0	15	26	23	0	58	23	0	26	2	3	34
20180831 2230	1	DD	5	0	0	0	24	7	3	1	35	0	18	2	28	37		20181109 2300	1	DD	5	0	0	30	26	0	0	20	28	3	0	67	22	1	57	26	22	25
20180831 2300	1	DD	5	0	0	0	13	13	4	0	27	0	1	15	21	22		20181109 2330	1	DD	5	2	0	47	24	0	0	0	27	4	0	58	31	3	56	0	0	14
20180831 2330	1	DD	5	9	16	7	8	0	12	0	39	3	12	15	10	20		20181110 0000	1	DD	5	0	0	48	19	0	0	0	34	0	0	49	45	0	45	13	0	0
20180901 0000	1	DD	5	0	0	0	4	0	3	2	28	0	25	6	24	22		20181110 0030	1	DD	5	2	0	35	23	0	0	0	36	0	2	61	57	0	1	0	3	0
20180901 0030	1	DD	5	0	0	0	0	0	0	13	0	0	0	12	24	12		20181110 0100	1	DD	5	22	0	0	5	0	0	0	33	34	0	47	31	2	0	0	0	0
20180901 0100	1	DD	5	0	0	0	0	2	0	0	0	0	18	0	29	17		20181110 0130	1	DD	5	0	0	0	0	0	0	0	31	0	0	34	11	0	0	9	0	0
20180901 0130	1	DD	5	0	20	0	20	5	1	0	0	0	6	21	4	17		20181110 0200	1	DD	5	0	0	0	2	0	0	0	25	0	20	26	0	0	0	0	0	0
20180901 0200	1	DD	5	0	0	0	18	0	1	0	0	4	30	14	0	11		20181110 0230	1	DD	5	0	0	0	5	0	0	0	0	0	33	41	19	0	66	0	26	0
20180901 0230	1	DD	5	3	0	0	0	6	0	0	0	0	17	8	0	2		20181110 0300	1	DD	5	0	0	0	0	0	0	0	0	28	14	27	0	16	0	0	58	0
20180901 0300	1	DD	5	22	0	6	0	0	4	25	0	1	17	4	0	3		20181110 0330	1	DD	5	8	0	0	13	0	0	0	0	0	0	29	0	0	0	19	0	0
20180901 0330	1	DD	5	0	0	0	0	5	2	31	0	0	2	14	22	2		20181110 0400	1	DD	5	10	0	0	9	0	0	0	0	0	4	38	0	0	13	9	2	0
20180901 0400	1	DD	5	0	0	2	0	3	3	24	8	0	0	1	17	6		20181110 0430	1	DD	5	0	0	0	20	0	0	0	0	5	13	11	0	6	0	12	10	0
20180901 0430	1	DD	5	0	0	0	0	0	2	8	1	7	4	5	18	0		20181110 0500	1	DD	5	0	0	0	3	0	0	17	0	0	0	0	0	0	0	27	27	0
20180901 0500	1	DD	5	0	0	0	0	0	0	0	10	1	3	12	9	7		20181110 0530	1	DD	5	5	0	39	6	0	0	16	0	0	16	0	0	0	17	8	9	0
20180901 0530	1	DD	5	0	0	2	0	0	3	0	30	0	6	10	19	2		20181110 0600	1	DD	5	11	0	25	3	0	0	5	0	0	0	0	0	5	25	5	8	0
20180901 0600	1	DD	5	0	0	0	0	0	4	0	30	0	0	8	14	6		20181110 0630	1	DD	5	0	0	44	29	0	0	0	0	14	0	0	0	0	0	5	9	0
20180901 0630	1	DD	5	0	18	4	23	4	0	0	27	0	12	10	21	18		20181110 0700	1	DD	5	11	0	20	28	0	0	0	0	0	22	0	0	0	0	3	13	0
20180901 0700	1	DD	5	0	1	0	8	0	0	5	19	5	15	14	9	3		20181110 0730	1	DD	5	0	0	26	29	0	0	0	0	0	80	0	18	0	48	0	6	0
20180901 0730	1	DD	5	0	0	6	38	6	0	35	10	2	4	7	0	14		20181110 0800	1	DD	5	4	1	27	14	0	0	0	0	2	8	0	0	13	20	15	13	0
20180901 0800	1	DD	5	0	0	7	2	2	0	25	28	0	2	7	0	2		20181110 0830	1	DD	5	35	6	12	9	0	0	42	0	10	0	0	11	0	0	13	3	5
20180901 0830	1	DD	5	0	0	0	0	5	0	25	18	4	0	21	0	6		20181110 0900	1	DD	5	19	34	24	7	0	0	27	24	7	0	0	6	0	0	4	72	2
20180901 0900	1	DD	5	0	0	0	3	9	4	20	21	1	18	15	0	0		20181110 0930	1	DD	5	13	25	13	18	0	0	19	12	4	38	0	4	0	0	5	19	6
20180901 0930	1	DD	5	0	0	2	27	6	12	10	22	0	9	17	0	3		20181110 1000	1	DD	5	1	16	71	28	0	0	32	7	8	32	14	4	6	0	35	10	58
20180901 1000	1	DD	5	0	0	0	0	18	1	0	18	9	10	19	13	5		20181110 1030	1	DD	5	7	0	15	0	0	0	49	4	6	17	77	20	0	0	14	31	49
20180901 1030	1	DD	5	0	0	13	29	1	3	0	24	6	30	20	12	15		20181110 1100	1	DD	5	20	0	15	0	0	0	9	0	0	0	23	17	0	3	3	11	21
20180901 1100	1	DD	5	0	0	3	1	0	0	7	9	0	8	10	9	0		20181110 1130	1	DD	5	0	0	18	13	0	0	0	0	23	12	43	14	0	31	30	12	18
20180901 1130	1	DD	5	0	7	13	1	15	1	35	16	0	16	32	14	10		20181110 1200	1	DD	5	6	21	33	5	11	0	0	21	15	0	37	12	0	0	22	21	10
20180901 1200	1	DD	5	0	7	0	20	9	42	20	23	5	16	5	24	17		20181110 1230	1	DD	5	4	0	37	8	0	0	33	29	4	0	24	29	0	0	26	17	18
20180901 1230	1	DD	5	25	0	0	34	5	2	8	25	0	18	24	10	8		20181110 1300	1	DD	5	3	0	17	25	0	0	23	31	11	0	40	25	2	1	0	9	9
20180901 1300	1	DD	5	32	0	2	12	3	0	0	27	17	10	22	10	7		20181110 1330	1	DD	5	22	0	32	25	0	0	9	18	0	1	26	21	0	26	0	21	6
20180901 1330	1	DD	5	11	0	10	6	8	0	1	28	26	0	8	20	8		20181110 1400	1	DD	5	5	0	18	16	0	0	0	19	0	44	37	17	0	0	16	3	14
20180901 1400	1	DD	5	0	0	4	0	10	22	26	8	0	7	14	19	9		20181110 1430	1	DD	5	5	0	16	6	3	0	0	0	0	33	33	34	0	0	13	19	22
20180901 1430	1	DD	5	9	0	6	12	6	0	12	0	0	4	38	9	9		20181110 1500	1	DD	5	2	0	0	21	0	0	0	0	2	42	23	12	3	28	8	10	19
20180901 1500	1	DD	5	0	0	11	9	35	1	1	0	0	6	14	13	4		20181110 1530	1	DD	5	19	1	4	20	0	0	1	0	35	14	23	15	0	18	35	22	21
20180901 1530	1	DD	5	0	0	6	10	2	0	0	0	2	0	17	8	23		20181110 1600	1	DD	5	24	45	0	15	2	0	0	0	0	27	26	0	13	17	26	1	3
20180901 1600	1	DD	5	0	14	0	5	18	14	25	0	17	24	14	19	17		20181110 1630	1	DD	5	22	26	8	7	0	0	11	6	6	41	26	26	0	3	12	20	12
20180901 1630	1	DD	5	0	12	20	10	29	16	26	0	0	7	18	24	8		20181110 1700	1	DD	5	26	4	5	14	0	0	20	17	0	38	30	18	2	44	21	20	8
20180901 1700	1	DD	5	0	0	8	28	41	0	22	0	0	28	7	17	14		20181110 1730	1	DD	5	15	14	15	23	0	0	10	24	31	32	41	29	0	9	12	6	10
20180901 1730	1	DD	5	0	0	22	17	23	0	0	0	0	9	9	25	7		20181110 1800	1	DD	5	18	29	14	26	0	0	27	34	7	2	25	47	7	41	19	0	13
20180901 1800	1	DD	5	0	0	0	22	24	0	0	2	0	19	29	23	17		20181110 1830	1	DD	5	20	33	28	12	0	0	29	38	8	27	45	16	0	20	24	6	27
20180901 1830	1	DD	5	0	0	2	2	25	1	4	16	8	3	11	20	14		20181110 1900	1	DD	5	16	4	27	29	4	0	13	46	12	48	36	9	17	31	15	0	135
20180901 1900	1	DD	5	0	0	0	33	24	12	35	29	19	10	14	32	14		20181110 1930	1	DD	5	19	11	23	15	0	0	0	28	4	32	20	25	0	30	4	0	102
20180901 1930	1	DD	5	0	0	0	15	24	0	31	17	13	21	12	22	20		20181110 2000	1	DD	5	11	37	26	20	0	0	0	24	35	26	32	31	14	0	0	6	39
20180901 2000	1	DD	5	10	0	0	19	18	11	6	11	6	2	12	37	18		20181110 2030	1	DD	5	20	23	69	26	0	0	0	30	2	48	44	35	15	0	0	5	35
20180901 2030	1	DD	5	0	0	0	7	24	0	0	9	0	21	0	38	16		20181110 2100	1	DD	5	0	4	40	26	0	0	0	20	27	0	39	12	6	1	0	26	45
20180901 2100	1	DD	6	80	0	4	12	12	7	0	29	4	2	2	33	41		20181110 2130	1	DD	6	0	0	36	31	14	0	33	25	9	16	21	20	0	22	3	0	26
20180901 2130	1	DD	6	0	16	0	30	0	15	17	22	13	22	14	29	20		20181110 2200	1	DD	6	0	0	37	24	0	0	18	29	12	66	32	34	11	49	0	0	43
20180901 2200	1	DD	6	0	0	2	27	7	0	18	20	0	0	7	34	29		20181110 2230	1	DD	6	16	0	49	19	0	0	15	42	0	53	33	21	2	19	27	0	35
20180901 2230	1	DD	6	0	0	0	3	2	0	18	24	0	3	17	17	17		20181110 2300	1	DD	6	45	0	35	21	0	0	0	32	0	55	36	37	0	30	4	5	26
20180901 2300	1	DD	6	0	12	3	0	10	0	27	15	0	10	6	0	17		20181110 2330	1	DD	6	31	0	29	45	0	0	0	24	0	0	18	16	0	22	5	49	25
20180901 2330	1	DD	6	0	0	0	4	0	4	29	0	0	9	10	0	17		20181111 0000	1	DD	6	17	0	40	28	0	0	0	13	0	12	0	15	10	0	4	6	2
20180902 0000	1	DD	6	0	21	0	0	5	0	43	0	23	0	8	0	15		20181111 0030	1	DD	6	0	0	14	15	0	0	0	0	2	15	0	35	0	0	12	0	0
20180902 0030	1	DD	6	0	2	0	0	6	0	14	12	0	0	2	0	21		20181111 0100	1	DD	6	0	0	0	17	0	0	0	0	0	0	0	36	0	0	0	0	0
20180902 0100	1	DD	6	0	0	2	7	2	0	0	28	0	0	19	0	2		20181111 0130	1	DD	6	3	0	0	8	0	0	0	0	0	2	0	22	0	0	0	1	7
20180902 0130	1	DD	6	2	0	0	36	9	2	0	21	0	8	4	0	15		20181111 0200	1	DD	6	2	0	0	13	0	0	0	0	36	10	0	5	7	0	13	28	2
20180902 0200	1	DD	6	22	13	0	6	8	5	15	31	12	0	0	0	16		20181111 0230	1	DD	6	12	0	0	1	0	0	2	0	12	0	39	2	0	0	0	10	0
20180902 0230	1	DD	6	0	0	0	0	0	21	29	4	0	9	8	0	12		20181111 0300	1	DD	6	2	0	0	27	0	0	0	0	7	0	71	25	10	0	9	2	0
20180902 0300	1	DD	6	8	0	0	16	10	0	17	28	0	0	34	0	6		20181111 0330	1	DD	6	17	0	0	15	0	0	0	18	6	20	48	0	0	0	9	13	13
20180902 0330	1	DD	6	0	0	4	29	2	0	17	11	0	2	9	0	8		20181111 0400	1	DD	6	8	0	0	0	0	0	0	0	1	0	42	0	6	0	1	24	43
20180902 0400	1	DD	6	0	0	0	29	2	0	5	21	0	0	19	18	8		20181111 0430	1	DD	6	5	0	6	20	0	0	0	15	8	10	42	0	0	14	23	19	45
20180902 0430	1	DD	6	0	0	2	15	0	0	3	14	13	0	7	16	14		20181111 0500	1	DD	6	1	0	0	12	0	0	0	49	0	0	45	0	5	46	23	13	11
20180902 0500	1	DD	6	0	21	0	5	0	4	0	31	7	10	7	14	10		20181111 0530	1	DD	6	7	0	0	12	0	0	0	33	0	0	44	0	0	27	19	13	6
20180902 0530	1	DD	6	0	0	21	13	33	5	0	21	0	6	17	19	10		20181111 0600	1	DD	6	2	0	6	26	0	0	0	9	0	0	27	4	4	0	15	19	5
20180902 0600	1	DD	6	0	0	4	0	2	6	0	15	0	0	6	9	9		20181111 0630	1	DD	6	15	0	5	8	0	0	27	0	22	44	48	26	0	12	2	10	0
20180902 0630	1	DD	6	0	0	2	18	0	4	20	17	0	11	24	12	8		20181111 0700	1	DD	6	10	36	0	13	16	0	9	3	2	0	38	2	0	23	4	2	6
20180902 0700	1	DD	6	0	0	6	21	19	0	27	12	0	21	17	18	12		20181111 0730	1	DD	6	2	35	10	14	0	0	0	42	14	0	41	12	0	34	3	0	0
20180902 0730	1	DD	6	0	0	9	1	12	2	14	31	5	3	15	4	13		20181111 0800	1	DD	6	0	24	8	0	0	0	0	16	0	37	39	11	0	9	4	4	0
20180902 0800	1	DD	6	0	11	1	11	20	5	17	25	0	49	21	10	15		20181111 0830	1	DD	6	14	0	36	12	0	0	0	0	0	23	39	0	0	0	15	13	0
20180902 0830	1	DD	6	0	0	0	1	0	4	13	17	4	2	9	6	9		20181111 0900	1	DD	6	8	1	22	22	0	0	2	0	21	0	31	10	0	6	0	11	15
20180902 0900	1	DD	6	0	0	6	23	13	3	0	0	0	7	21	9	5		20181111 0930	1	DD	6	0	22	18	19	0	0	0	0	6	23	34	2	4	55	3	9	15
20180902 0930	1	DD	6	0	0	3	11	3	0	5	0	0	12	17	15	7		20181111 1000	1	DD	6	7	0	27	2	0	0	0	0	7	59	22	9	3	12	20	0	23
20180902 1000	1	DD	6	0	13	8	5	48	0	24	0	8	24	20	10	16		20181111 1030	1	DD	6	8	0	4	0	15	0	0	0	10	28	16	5	0	34	5	0	6
20180902 1030	1	DD	6	0	0	4	17	6	0	13	0	2	4	6	9	2		20181111 1100	1	DD	6	6	0	0	15	0	0	46	29	0	30	0	12	0	10	6	16	5
20180902 1100	1	DD	6	0	0	1	25	14	1	27	0	0	0	10	8	2		20181111 1130	1	DD	6	8	0	26	18	0	0	95	40	14	48	0	35	5	0	12	21	5
20180902 1130	1	DD	6	0	8	7	4	13	3	25	0	0	11	15	13	8		20181111 1200	1	DD	6	2	0	24	2	0	0	29	27	2	23	21	19	0	17	26	16	0
20180902 1200	1	DD	6	0	0	28	5	23	10	18	0	0	6	17	19	2		20181111 1230	1	DD	6	7	0	27	8	0	0	0	25	6	0	34	39	3	28	11	9	9
20180902 1230	1	DD	6	0	0	27	15	18	4	14	5	1	22	19	8	2		20181111 1300	1	DD	6	34	0	28	3	0	0	0	24	0	14	27	21	4	0	9	20	0
20180902 1300	1	DD	6	0	0	8	12	15	10	18	2	0	5	12	18	14		20181111 1330	1	DD	6	6	0	15	27	0	0	0	25	0	22	26	21	0	0	38	8	0
20180902 1330	1	DD	6	0	0	0	2	31	6	12	0	3	27	14	20	11		20181111 1400	1	DD	6	7	0	14	4	0	0	0	3	16	0	21	31	11	9	11	25	6
20180902 1400	1	DD	6	0	0	4	8	9	0	0	0	0	0	14	10	9		20181111 1430	1	DD	6	19	23	2	3	0	0	12	2	3	18	4	23	0	0	20	8	0
20180902 1430	1	DD	6	0	0	35	21	3	21	0	0	0	18	23	24	16		20181111 1500	1	DD	6	21	12	0	0	0	0	24	0	0	11	8	25	3	4	28	13	19
20180902 1500	1	DD	6	0	13	22	21	23	1	13	8	3	0	18	27	20		20181111 1530	1	DD	6	16	0	25	30	0	0	2	25	0	15	17	17	0	4	16	29	1
20180902 1530	1	DD	6	16	0	35	14	2	16	16	11	9	22	20	13	24		20181111 1600	1	DD	6	13	0	13	16	0	0	14	21	12	0	6	21	3	12	0	5	14
20180902 1600	1	DD	6	21	0	22	0	42	0	24	3	3	25	13	19	14		20181111 1630	1	DD	6	20	0	0	24	0	0	30	16	18	25	16	7	3	27	2	18	31
20180902 1630	1	DD	6	10	12	21	0	20	0	13	9	0	35	24	24	16		20181111 1700	1	DD	6	12	42	18	19	0	0	16	19	0	35	34	23	3	40	38	9	65
20180902 1700	1	DD	6	0	0	25	4	28	15	17	5	0	0	17	27	19		20181111 1730	1	DD	6	26	0	24	16	0	0	0	27	11	34	51	9	9	28	15	10	49
20180902 1730	1	DD	6	0	0	19	10	39	5	11	26	0	6	14	13	17		20181111 1800	1	DD	6	36	0	27	14	18	0	0	28	21	40	30	28	0	48	24	16	48
20180902 1800	1	DD	6	0	0	0	19	29	1	20	20	0	5	14	0	17		20181111 1830	1	DD	6	25	23	24	16	0	0	0	36	17	42	25	5	4	35	28	10	36
20180902 1830	1	DD	6	0	0	1	12	29	2	22	7	0	12	21	0	17		20181111 1900	1	DD	6	15	21	25	10	0	0	0	20	17	31	15	31	1	0	13	0	41
20180902 1900	1	DD	6	0	25	0	26	23	0	22	13	25	22	10	0	24		20181111 1930	1	DD	6	23	18	30	21	0	0	51	48	8	42	26	14	2	0	0	66	38
20180902 1930	1	DD	6	0	0	0	7	21	4	14	15	0	5	22	0	22		20181111 2000	1	DD	6	1	17	32	17	0	0	36	27	14	5	32	21	0	27	0	0	55
20180902 2000	1	DD	6	0	0	0	0	22	0	21	2	0	0	23	0	19		20181111 2030	1	DD	6	12	30	43	7	0	0	37	31	12	30	33	27	3	50	0	0	49
20180902 2030	1	DD	6	0	0	0	0	21	5	9	4	0	9	12	0	18		20181111 2100	1	DD	6	16	15	34	19	21	0	23	24	7	18	27	26	0	59	0	0	32
20180902 2100	1	DD	7	25	0	5	0	25	9	0	7	12	20	9	0	14		20181111 2130	1	DD	7	0	0	33	7	0	0	26	27	18	2	44	20	5	25	9	22	23
20180902 2130	1	DD	7	32	0	0	45	4	0	0	9	0	0	15	0	50		20181111 2200	1	DD	7	6	0	49	27	0	0	25	29	6	15	37	30	0	34	16	14	36
20180902 2200	1	DD	7	0	0	0	30	10	2	16	15	0	3	4	15	11		20181111 2230	1	DD	7	0	0	35	24	0	0	44	33	6	52	36	20	4	25	17	0	29
20180902 2230	1	DD	7	0	0	0	14	2	3	25	13	0	0	23	18	6		20181111 2300	1	DD	7	0	0	31	19	0	0	31	34	10	38	35	21	0	33	21	13	29
20180902 2300	1	DD	7	0	0	9	1	7	0	0	15	0	5	10	15	8		20181111 2330	1	DD	7	22	0	32	18	2	0	28	28	2	6	35	41	2	7	3	10	41
20180902 2330	1	DD	7	0	0	5	0	0	0	0	11	0	0	17	10	16		20181112 0000	1	DD	7	29	0	38	22	0	0	37	20	0	38	41	23	11	10	8	81	79
20180903 0000	1	DD	7	0	0	0	7	0	5	6	51	0	1	13	11	8				DD	7	5	0	12	16	0	0	41	0	0	10	11	32	0	0	0	0	38
20180903 0030	1	DD	7	14	0	16	0	8	1	22	3	0	6	9	5	2				DD	7	5	0	12	16	0	0	41	0	0	10	11	32	0	0	0	0	38
20180903 0100	1	DD	7	7	1	0	33	11	0	17	0	5	1	17	18	2				DD	7
20180903 0130	1	DD	7	31	12	0	30	0	7	21	0	1	2	5	9	4				DD	7
20180903 0200	1	DD	7	4	0	1	21	3	0	13	0	0	0	0	13	10				DD	7
20180903 0230	1	DD	7	0	0	16	4	0	0	24	0	0	0	12	13	0				DD	7
20180903 0300	1	DD	7	0	0	0	0	6	5	18	0	0	7	16	7	8				DD	7
20180903 0330	1	DD	7	0	0	1	0	0	9	13	0	0	6	14	0	12				DD	7
20180903 0400	1	DD	7	20	0	4	6	0	7	18	0	5	0	2	0	12				DD	7
20180903 0430	1	DD	7	0	0	12	38	0	0	20	0	1	6	8	0	17				DD	7
20180903 0500	1	DD	7	0	0	2	3	3	0	19	2	0	0	17	5	22				DD	7
20180903 0530	1	DD	7	0	0	2	0	27	6	0	2	0	14	14	12	11				DD	7
20180903 0600	1	DD	7	0	0	0	17	20	0	0	2	2	9	32	7	15				DD	7
20180903 0630	1	DD	7	0	8	3	13	19	0	0	6	5	15	24	12	16				DD	7
20180903 0700	1	DD	7	0	12	0	13	5	0	0	6	4	3	2	15	15				DD	7
20180903 0730	1	DD	7	0	0	4	30	27	0	0	6	5	2	22	8	6				DD	7
20180903 0800	1	DD	7	0	0	0	0	20	0	11	6	3	9	28	2	10				DD	7
20180903 0830	1	DD	7	0	0	7	3	0	0	17	0	0	2	15	11	5				DD	7
20180903 0900	1	DD	7	0	8	13	24	6	0	26	78	4	0	5	0	0				DD	7
20180903 0930	1	DD	7	0	0	2	0	3	0	14	0	0	4	19	0	2				DD	7
20180903 1000	1	DD	7	0	18	6	17	8	11	15	0	15	10	12	0	8				DD	7
20180903 1030	1	DD	7	0	0	5	7	19	3	17	0	0	16	18	1	5				DD	7
20180903 1100	1	DD	7	0	0	1	5	5	0	15	0	4	0	16	10	9				DD	7
20180903 1130	1	DD	7	28	0	2	35	0	13	14	0	8	13	2	4	4				DD	7
20180903 1200	1	DD	7	20	0	0	9	10	0	18	5	0	0	16	6	4				DD	7
20180903 1230	1	DD	7	64	15	13	2	3	0	15	3	0	4	15	17	21				DD	7
20180903 1300	1	DD	7	2	1	18	0	12	0	20	0	0	19	8	16	14				DD	7
20180903 1330	1	DD	7	0	0	17	43	5	1	6	0	0	9	21	2	18				DD	7
20180903 1400	1	DD	7	0	0	20	10	12	5	0	0	11	8	18	5	15				DD	7
20180903 1430	1	DD	7	0	0	1	15	6	0	0	0	6	24	21	15	15				DD	7
20180903 1500	1	DD	7	0	0	10	4	12	0	8	0	0	14	16	8	10				DD	7
20180903 1530	1	DD	7	0	0	0	11	19	0	10	0	8	18	7	13	17				DD	7
20180903 1600	1	DD	7	0	0	0	27	23	0	11	12	0	0	15	12	16				DD	7
20180903 1630	1	DD	7	0	0	10	10	28	0	25	7	0	1	12	6	14				DD	7
20180903 1700	1	DD	7	0	0	4	0	26	13	19	0	27	14	18	2	10				DD	7
20180903 1730	1	DD	7	0	0	6	4	35	3	15	0	0	2	24	0	21				DD	7
20180903 1800	1	DD	7	24	0	0	25	26	63	15	0	0	30	17	0	14				DD	7
20180903 1830	1	DD	7	0	0	1	23	55	14	20	5	0	6	21	0	17				DD	7
20180903 1900	1	DD	7	1	3	0	31	41	5	19	13	0	9	18	0	12				DD	7
20180903 1930	1	DD	7	12	0	0	4	23	0	22	0	0	12	16	0	11				DD	7
20180903 2000	1	DD	7	6	0	0	4	19	0	20	0	0	0	10	0	18				DD	7
20180903 2030	1	DD	7	0	0	0	0	35	13	17	0	0	0	9	0	4				DD	7
20180903 2100	1	DD	8	17	0	0	16	41	0	4	5	6	12	4	0	6				DD	8
20180903 2130	1	DD	8	0	0	3	24	7	0	6	0	3	4	24	0	12				DD	8
20180903 2200	1	DD	8	0	0	4	24	12	3	5	0	0	4	15	8	7				DD	8
20180903 2230	1	DD	8	0	0	0	4	0	8	0	0	0	2	2	15	9				DD	8
20180903 2300	1	DD	8	0	17	4	0	11	8	20	0	0	8	14	6	14				DD	8
20180903 2330	1	DD	8	0	0	1	0	0	0	22	0	14	4	16	5	12				DD	8
20160703 1800	1	DD	8	0	0	1	0	0	0	22	0	14	4	16	5	12				DD	8
20160703 1830	1	DD	8																	DD	8
20160703 1900	1	DD	8																	DD	8
20160703 1930	1	DD	8																	DD	8
20160703 2000	1	DD	8																	DD	8
20160703 2030	1	DD	8																	DD	8
20160703 2100	1	DD	8																	DD	8
20160703 2130	1	DD	8																	DD	8
20160703 2200	1	DD	8																	DD	8
20160703 2230	1	DD	8																	DD	8
20160703 2300	1	DD	8																	DD	8
20160703 2330	1	DD	8																	DD	8
20160704 0000	1	DD	8																	DD	8
20160704 0030	1	DD	8																	DD	8
20160704 0100	1	DD	8																	DD	8
20160704 0130	1	DD	8																	DD	8
20160704 0200	1	DD	8																	DD	8
20160704 0230	1	DD	8																	DD	8
20160704 0300	1	DD	8																	DD	8
20160704 0330	1	DD	8																	DD	8
20160704 0400	1	DD	8																	DD	8
20160704 0430	1	DD	8																	DD	8
20160704 0500	1	DD	8																	DD	8
20160704 0530	1	DD	8																	DD	8
20160704 0600	1	DD	8																	DD	8
20160704 0630	1	DD	8																	DD	8
20160704 0700	1	DD	8																	DD	8
20160704 0730	1	DD	8																	DD	8
20160704 0800	1	DD	8																	DD	8
20160704 0830	1	DD	8																	DD	8
20160704 0900	1	DD	8																	DD	8
20160704 0930	1	DD	8																	DD	8
20160704 1000	1	DD	8																	DD	8
20160704 1030	1	DD	8																	DD	8
20160704 1100	1	DD	8																	DD	8
20160704 1130	1	DD	8																	DD	8
20160704 1200	1	DD	8																	DD	8
20160704 1230	1	DD	8																	DD	8
20160704 1300	1	DD	8																	DD	8
20160704 1330	1	DD	8																	DD	8
20160704 1400	1	DD	8																	DD	8
20160704 1430	1	DD	8																	DD	8
20160704 1500	1	DD	9																	DD	9
20160704 1530	1	DD	9																	DD	9
20160704 1600	1	DD	9																	DD	9
20160704 1630	1	DD	9																	DD	9
20160704 1700	1	DD	9																	DD	9
20160704 1730	1	DD	9																	DD	9
20160704 1800	1	DD	9																	DD	9
20160704 1830	1	DD	9																	DD	9
20160704 1900	1	DD	9																	DD	9
20160704 1930	1	DD	9																	DD	9
20160704 2000	1	DD	9																	DD	9
20160704 2030	1	DD	9																	DD	9
20160704 2100	1	DD	9																	DD	9
20160704 2130	1	DD	9																	DD	9
20160704 2200	1	DD	9																	DD	9
20160704 2230	1	DD	9																	DD	9
20160704 2300	1	DD	9																	DD	9
20160704 2330	1	DD	9																	DD	9
20160705 0000	1	DD	9																	DD	9
20160705 0030	1	DD	9																	DD	9
20160705 0100	1	DD	9																	DD	9
20160705 0130	1	DD	9																	DD	9
20160705 0200	1	DD	9																	DD	9
20160705 0230	1	DD	9																	DD	9
20160705 0300	1
20160705 0330	1
20160705 0400	1
20160705 0430	1
20160705 0500	1
20160705 0530	1
20160705 0600	1
20160705 0630	1
20160705 0700	1
20160705 0730	1
20160705 0800	1
20160705 0830	1
20160705 0900	1
20160705 0930	1
20160705 1000	1
