# Supplementary material for: Temperature synchronization of the Drosophila circadian clock protein PERIOD is controlled by the TRPA channel PYREXIA
Source: Commun Biol. 2019 Jul 1;2:246. doi: 10.1038/s42003-019-0497-0 (PMC6602953; doi:10.1038/s42003-019-0497-0)
Supplement: Supplementary file 6 — Supplementary Data 4 [file 42003_2019_497_MOESM6_ESM.xlsx]

## Sheet: pyx3
time	C1	E1	G1	B2	F2	H2	A3	C3	E3	H4	E5	B6	H6	C7	E7	B8	D8	F8	C9	E9	B10	H10	C11	E11	B12	D12	F12	H12
0.5	42	28	27	24	31	42	31	24	26	45	34	16	39	32	28	49	25	40	36	43	30	33	45	37	30	34	31	40
1	43	25	31	24	28	48	37	26	27	45	33	23	42	35	29	46	21	35	36	41	33	38	44	35	25	34	31	33
1.5	49	31	24	21	30	47	31	29	21	45	31	30	41	32	26	42	17	40	36	45	32	32	33	34	24	34	32	34
2	42	29	24	24	30	45	27	25	25	37	29	35	42	23	28	44	11	40	38	45	29	33	34	32	29	37	31	35
2.5	43	27	20	26	27	54	36	27	23	38	21	28	41	28	26	26	17	39	36	44	30	32	47	33	29	28	37	34
3	44	26	16	26	29	50	25	30	21	40	21	31	42	26	28	34	26	45	40	42	27	25	37	42	23	29	31	33
3.5	41	25	15	24	28	35	25	28	20	36	28	29	42	32	30	46	29	40	39	39	28	20	40	30	20	30	37	35
4	39	25	9	26	26	37	25	26	19	36	31	31	41	26	26	43	25	42	38	40	24	27	38	35	24	30	35	32
4.5	40	27	11	23	27	37	27	26	14	40	29	26	35	26	27	40	20	41	33	38	26	22	35	32	24	27	40	28
5	43	24	18	20	24	38	24	22	14	38	31	29	40	17	26	37	14	35	41	35	25	21	32	32	23	24	31	30
5.5	40	24	21	20	22	40	18	23	16	36	30	26	38	16	23	35	11	35	30	35	23	19	32	27	24	25	31	29
6	33	21	23	22	23	47	22	18	21	33	26	26	33	17	22	23	12	37	28	35	23	17	32	28	20	25	30	29
6.5	30	23	27	18	18	35	22	20	18	23	20	23	28	19	24	22	15	37	34	34	25	13	30	24	19	24	27	26
7	32	23	21	20	20	32	16	25	16	21	19	23	28	16	22	18	11	28	35	30	25	12	29	28	17	21	27	22
7.5	29	18	19	17	16	27	16	19	18	28	18	19	26	16	20	17	8	29	30	29	22	17	29	26	14	22	25	24
8	29	15	17	18	20	24	16	17	18	30	22	19	25	17	17	24	9	26	27	28	22	14	21	21	19	21	24	22
8.5	29	16	18	17	17	24	18	18	14	28	20	17	23	20	17	23	11	28	28	28	21	12	21	24	17	20	23	24
9	26	16	20	17	18	26	19	16	14	30	20	13	21	14	15	20	15	26	27	27	19	17	20	21	16	20	27	22
9.5	23	15	18	15	15	24	16	16	13	31	19	14	22	16	16	25	14	26	24	27	20	19	24	19	15	25	20	19
10	23	14	17	15	13	24	18	12	15	30	17	18	17	16	16	23	12	22	20	27	19	19	25	24	16	22	22	16
10.5	24	13	13	13	12	23	19	14	15	29	17	18	21	16	17	20	16	20	24	22	20	17	25	19	14	17	19	16
11	24	14	14	14	12	24	17	15	16	27	15	14	19	15	16	24	15	23	20	24	15	19	21	20	17	18	19	19
11.5	20	12	12	15	13	27	16	14	12	28	18	15	19	19	14	21	11	20	21	28	17	21	19	17	12	23	17	17
12	21	11	12	15	14	21	17	14	12	25	16	14	16	14	16	21	14	21	20	23	14	17	19	14	13	16	17	15
12.5	21	11	10	15	11	22	16	13	12	25	18	15	17	14	15	19	13	18	21	22	17	18	18	19	12	17	20	22
13	21	11	10	15	9	15	17	13	13	24	17	16	18	13	16	18	16	18	21	24	13	19	17	16	14	19	17	19
13.5	19	11	10	12	10	17	15	12	14	26	17	14	14	16	16	17	12	18	21	23	16	19	18	19	16	17	15	16
14	23	10	11	14	10	19	16	13	14	25	15	16	14	13	16	22	11	17	17	23	14	18	19	19	13	16	17	16
14.5	20	12	10	13	12	21	14	14	13	29	15	19	13	14	14	15	13	19	19	26	15	15	19	19	16	15	15	15
15	16	10	13	12	12	18	15	13	10	23	14	15	12	14	15	14	13	20	19	20	15	17	20	21	14	15	17	14
15.5	20	11	11	12	12	23	18	13	12	28	15	16	14	14	14	17	11	14	19	20	15	17	20	21	11	16	18	16
16	21	12	13	14	10	19	18	14	12	27	13	20	12	15	16	19	11	16	19	23	15	21	20	16	12	17	17	16
16.5	21	12	14	11	13	23	16	14	13	30	14	15	16	14	15	13	11	17	19	23	17	20	23	19	16	19	17	17
17	24	10	9	15	13	20	16	18	15	31	15	18	16	16	17	12	11	17	20	22	16	20	19	19	14	19	16	15
17.5	21	11	11	12	12	23	16	18	14	32	15	18	14	14	17	16	14	18	17	23	15	20	22	18	16	16	16	14
18	20	12	10	15	13	24	20	16	12	30	17	20	15	16	16	22	12	20	17	25	14	18	24	19	19	18	18	18
18.5	24	14	13	15	12	26	18	16	14	36	17	17	18	17	20	19	11	20	20	22	14	21	23	19	18	19	20	18
19	24	14	17	15	14	24	19	19	15	36	15	19	20	15	16	21	11	22	19	22	15	25	25	19	17	20	23	17
19.5	26	15	15	15	15	26	16	19	13	40	15	21	19	17	19	20	12	19	21	25	17	25	24	24	19	16	22	19
20	29	16	14	18	18	23	19	16	14	38	14	19	19	17	23	24	10	21	25	26	19	25	22	24	17	20	18	20
20.5	29	15	12	17	16	27	18	18	12	42	9	24	21	19	21	24	13	23	25	26	19	24	25	24	20	22	21	24
21	24	18	11	18	19	24	21	18	13	37	18	25	23	20	25	22	15	28	29	28	22	22	30	25	20	22	24	30
21.5	30	18	8	17	17	31	24	23	14	43	19	25	21	26	22	26	18	25	27	30	22	27	30	20	19	24	26	27
22	31	18	8	18	20	30	22	23	18	38	21	25	23	23	22	31	13	26	25	28	20	32	29	30	16	27	27	30
22.5	27	18	15	20	18	30	19	21	23	42	22	21	22	26	20	29	11	25	33	27	21	28	21	28	14	22	28	27
23	34	17	17	20	21	24	21	20	18	39	20	26	19	29	20	30	11	27	26	30	23	27	25	27	19	26	30	24
23.5	31	20	21	20	23	28	24	23	20	38	20	26	22	25	22	32	18	24	26	29	22	24	21	29	18	24	25	25
24	30	18	23	21	21	32	27	20	18	37	14	23	25	27	24	29	20	28	25	32	17	17	23	25	21	23	30	27
24.5	32	18	17	24	22	29	22	19	18	39	23	25	28	26	25	27	23	28	19	30	20	23	29	22	20	25	24	30
25	30	17	16	21	18	25	21	21	21	36	26	26	24	22	22	26	20	28	25	29	19	30	30	25	20	24	27	30
25.5	30	14	11	23	17	27	17	22	18	40	26	22	26	17	19	28	17	29	26	30	21	30	24	27	20	27	27	27
26	30	20	9	18	17	30	18	19	18	36	26	23	22	24	20	20	13	25	24	28	20	28	27	26	18	23	26	28
26.5	28	17	10	20	16	27	24	18	18	41	23	21	25	25	18	26	14	25	27	32	21	32	22	27	20	25	23	31
27	27	17	14	17	17	23	21	19	16	40	20	18	25	26	17	30	10	28	27	29	27	28	28	25	22	24	25	28
27.5	26	11	15	18	18	22	20	18	16	30	18	20	23	22	22	22	8	29	28	25	23	26	27	26	14	26	19	27
28	24	15	17	17	14	23	18	18	16	34	17	17	21	20	18	26	10	26	25	28	24	26	30	25	19	20	17	24
28.5	26	14	20	15	17	24	14	19	13	33	20	16	25	14	17	22	16	26	30	27	21	22	22	25	13	17	21	23
29	27	14	19	16	18	26	19	18	16	29	17	14	20	14	16	17	12	21	22	25	22	23	22	26	11	18	19	22
29.5	21	15	14	17	16	26	17	14	14	22	13	12	19	13	15	15	15	20	19	22	19	21	25	19	11	20	20	23
30	24	12	10	16	13	17	16	12	14	27	11	9	19	14	18	19	14	19	21	20	27	23	24	23	17	19	19	22
30.5	20	14	7	17	16	18	16	12	10	27	10	11	21	13	13	21	10	17	21	20	20	15	25	20	15	19	17	22
31	21	10	8	14	17	21	14	12	11	26	10	12	17	16	14	16	10	21	19	19	20	19	22	20	14	11	19	20
31.5	18	11	6	17	13	20	10	12	11	22	10	15	18	16	11	16	10	22	17	19	19	20	21	19	12	13	15	19
32	18	8	7	15	11	18	9	8	13	28	13	12	14	14	12	19	13	19	15	18	18	14	22	18	15	17	18	17
32.5	17	10	10	14	12	23	12	10	11	28	15	13	15	15	11	23	10	19	17	19	17	15	20	15	16	15	15	19
33	17	11	10	14	14	16	12	9	11	22	15	15	17	13	13	21	7	19	19	17	16	17	20	16	10	17	16	16
33.5	17	8	12	15	9	14	12	12	11	23	14	15	17	16	11	20	8	16	18	17	14	14	19	20	11	14	17	14
34	17	10	12	11	14	18	14	10	10	23	12	16	14	14	13	20	10	19	16	16	14	15	12	19	14	14	16	14
34.5	15	9	10	15	10	15	14	10	9	23	15	14	12	13	12	20	10	18	18	18	14	22	12	16	14	14	16	12
35	14	10	14	13	10	14	10	10	8	27	14	11	11	11	11	20	9	16	16	16	14	19	14	17	12	15	14	12
35.5	17	11	11	12	10	18	9	11	10	23	13	12	11	11	12	14	11	18	16	18	15	20	14	19	16	17	14	12
36	16	10	14	11	11	11	12	10	11	23	12	11	15	12	11	18	11	17	16	18	14	17	15	17	14	14	15	13
36.5	18	10	14	14	11	14	16	10	10	23	15	14	13	13	11	15	10	17	15	16	15	18	15	19	11	13	15	12
37	20	10	12	12	14	12	14	8	9	19	15	14	11	13	12	16	13	19	15	13	16	19	16	18	15	11	12	14
37.5	17	9	12	12	11	15	15	8	9	25	12	14	12	14	14	11	10	16	15	15	15	19	20	17	12	14	16	12
38	17	8	13	12	10	16	18	10	13	27	12	14	11	12	12	14	9	15	13	20	14	20	17	20	12	14	14	14
38.5	20	10	13	17	10	18	16	11	12	25	16	15	14	14	12	16	9	19	15	17	15	18	19	13	14	16	13	14
39	18	10	13	14	11	13	17	11	8	19	15	15	12	15	11	16	8	17	17	18	17	20	18	19	12	13	17	13
39.5	19	11	12	10	13	17	16	10	12	23	15	14	14	14	12	17	10	14	19	19	18	19	21	19	12	12	16	16
40	20	10	11	13	12	15	14	12	10	23	17	14	19	14	11	17	11	16	17	20	16	20	18	23	10	13	17	16
40.5	17	12	12	13	11	20	14	13	14	27	15	13	14	15	14	12	11	15	20	19	17	20	18	21	14	15	18	15
41	17	14	16	15	13	16	12	8	12	24	16	16	17	13	14	12	12	18	21	20	16	20	16	22	16	20	14	19
41.5	17	13	15	15	13	18	11	9	12	19	18	14	17	12	14	17	11	17	19	23	19	21	16	25	17	17	15	19
42	19	15	10	15	13	20	17	9	10	27	17	16	19	10	13	22	8	19	20	26	17	26	16	23	17	16	20	18
42.5	23	14	11	17	14	17	18	11	10	27	17	17	15	17	17	21	8	16	22	23	17	25	20	22	20	16	19	15
43	24	15	15	16	14	18	14	12	13	24	18	18	17	17	15	19	6	16	22	22	20	21	18	24	14	17	19	19
43.5	26	13	13	17	15	20	19	13	10	29	21	21	15	17	17	21	7	16	22	24	19	20	22	23	16	16	20	22
44	25	13	12	16	17	21	18	11	9	36	22	19	15	17	20	19	10	17	25	24	16	21	26	22	14	13	19	19
44.5	29	14	11	12	16	18	16	14	10	30	20	18	19	17	19	16	10	21	20	23	20	17	24	25	14	15	20	18
45	27	16	7	13	20	23	19	14	16	26	25	15	22	14	16	14	12	20	23	22	19	19	24	22	15	16	22	22
45.5	27	15	14	14	17	18	21	10	15	26	17	18	23	13	20	17	13	19	24	17	17	27	26	27	17	17	20	20
46	27	17	21	14	18	22	23	13	14	29	15	15	20	17	17	22	11	22	23	17	21	23	22	29	17	17	24	20
46.5	26	16	20	17	17	24	18	12	16	29	14	15	23	17	17	26	14	22	22	18	23	22	16	26	19	18	20	20
47	26	16	20	16	17	20	12	11	14	28	10	14	21	20	17	27	17	21	29	21	22	26	16	22	18	19	20	19
47.5	29	15	19	17	16	17	11	11	13	33	19	14	23	19	17	25	11	19	26	25	22	28	17	22	17	16	21	22
48	26	13	16	15	18	20	12	7	16	31	19	15	21	18	16	20	13	18	23	22	17	26	26	25	16	16	17	23
48.5	26	12	11	15	14	17	10	8	11	27	20	17	18	17	15	21	15	19	28	23	21	22	25	25	19	16	20	19
49	29	12	11	14	12	17	10	7	14	31	18	20	18	20	16	24	11	19	23	20	19	17	24	26	15	15	21	19
49.5	26	12	10	14	14	23	12	12	12	34	21	15	20	20	14	21	8	17	25	23	19	20	21	24	16	14	20	20
50	32	11	11	16	15	17	10	14	12	34	18	15	21	19	17	14	5	21	27	22	16	25	25	22	10	17	16	19
50.5	25	11	16	15	13	17	10	18	13	34	21	17	18	19	16	18	9	16	20	20	20	22	17	23	11	16	20	20
51	27	14	16	13	12	15	10	16	9	31	17	14	19	19	13	23	12	17	17	25	18	23	16	22	11	16	19	19
51.5	29	10	14	12	12	20	14	16	10	29	19	12	17	15	13	20	9	18	20	19	16	23	19	24	11	13	20	15
52	20	11	11	11	12	15	17	14	13	29	12	15	18	16	12	16	9	16	20	16	19	22	21	25	12	15	15	17
52.5	24	10	8	13	12	14	16	13	13	29	12	14	18	16	13	16	8	16	17	19	17	21	24	21	15	13	17	18
53	26	11	7	16	13	15	16	12	12	25	10	14	18	14	11	22	8	16	18	19	16	21	20	17	14	14	14	17
53.5	20	11	7	12	11	14	14	12	9	28	13	14	17	11	11	20	10	16	17	17	19	19	19	18	14	15	14	13
54	19	9	12	12	11	14	16	12	10	27	14	15	15	12	10	14	11	13	19	20	14	17	17	19	13	16	16	14
54.5	28	10	12	10	12	13	16	12	10	21	14	10	15	12	10	16	10	16	21	15	13	20	16	19	16	12	19	12
55	21	12	14	9	10	13	15	13	11	26	13	9	15	10	10	13	10	15	20	17	17	17	14	16	12	12	15	15
55.5	23	10	15	12	10	16	10	12	8	26	12	9	11	9	11	8	8	13	19	17	16	15	11	17	13	12	16	14
56	18	10	12	10	9	16	10	14	8	24	10	8	17	7	9	10	8	12	17	15	17	12	14	19	12	15	14	14
56.5	21	10	10	9	10	15	9	9	8	25	7	12	14	10	10	11	7	14	14	16	18	12	16	15	12	14	13	12
57	20	8	11	11	10	12	8	11	9	25	7	10	14	9	10	10	5	16	15	15	14	17	16	16	12	11	15	12
57.5	20	8	12	10	13	14	12	9	10	21	10	12	12	10	11	13	7	14	15	17	14	12	14	17	11	11	14	12
58	20	10	11	8	10	13	13	10	10	20	10	12	13	11	10	14	5	15	17	14	17	17	19	17	15	12	12	12
58.5	20	8	11	10	9	14	12	9	9	23	11	15	13	11	10	12	7	14	14	15	15	17	18	16	12	14	13	15
59	16	9	12	10	8	14	11	10	10	23	11	13	15	12	11	13	8	13	17	17	12	17	18	15	13	14	12	16
59.5	18	11	11	11	10	14	14	10	9	25	16	14	12	14	10	13	11	13	16	12	14	17	20	14	12	11	15	15
60	15	8	14	8	10	17	13	10	9	24	14	12	12	13	9	15	10	14	12	15	12	15	21	16	14	14	12	16
60.5	18	13	12	8	11	14	15	10	7	24	13	14	15	11	10	16	10	17	11	14	12	17	19	15	16	12	16	14
61	17	8	11	11	12	14	15	10	11	24	12	12	13	11	11	12	9	18	11	15	14	18	18	12	12	14	14	12
61.5	19	9	12	10	13	14	13	10	6	24	12	14	14	13	11	13	8	15	14	18	12	19	14	15	15	14	14	14
62	18	12	12	10	11	14	12	11	9	25	14	12	15	15	10	11	8	20	15	16	14	16	19	14	12	13	12	14
62.5	20	11	8	9	11	15	10	12	12	30	15	14	13	13	11	13	7	20	15	18	14	20	20	17	12	14	14	12
63	21	10	11	11	14	14	14	12	10	25	14	12	14	11	11	16	7	17	14	17	13	21	15	19	11	13	12	12
63.5	21	12	12	12	13	17	14	12	8	25	12	11	17	13	13	11	7	19	13	18	15	19	21	17	17	16	14	14
64	19	12	14	11	12	14	14	13	12	30	12	16	13	13	13	13	9	17	11	19	14	26	20	19	14	12	17	16
64.5	17	10	14	13	12	18	12	11	11	29	10	14	16	14	17	17	12	16	11	18	14	22	20	18	14	12	12	12
65	15	13	14	12	14	15	11	12	13	23	10	15	15	15	14	16	12	17	11	20	17	22	17	16	13	14	15	14
65.5	18	11	13	12	12	17	10	15	11	25	15	14	17	13	11	15	12	20	12	16	13	22	14	16	15	14	16	14
66	17	9	12	11	15	16	9	14	9	27	15	15	15	10	14	17	7	19	11	15	17	22	12	15	12	16	14	18
66.5	15	11	8	11	12	17	10	13	10	24	17	19	16	10	12	17	10	14	14	13	17	19	11	16	11	14	16	16
67	18	11	15	12	11	20	9	10	8	27	15	15	19	15	11	16	12	20	15	12	17	18	18	17	11	13	16	19
67.5	22	11	14	14	14	18	12	10	8	33	16	17	17	13	13	18	10	19	14	15	15	22	19	16	10	16	16	17
68	21	14	15	11	14	20	14	10	14	34	15	15	20	17	11	13	8	19	12	17	19	21	15	17	11	16	14	16
68.5	25	12	16	12	14	18	15	6	11	25	17	15	17	19	9	15	10	19	15	17	15	19	15	19	13	14	17	16
69	26	11	12	14	15	18	11	7	13	22	18	15	14	13	10	18	8	17	10	15	18	16	13	21	15	12	17	16
69.5	25	14	11	11	15	17	9	9	12	26	17	15	11	13	12	20	8	20	13	20	19	15	13	22	16	16	17	18
70	27	10	10	13	15	21	10	11	15	29	16	14	14	13	14	14	6	19	11	20	16	22	11	20	17	16	16	19
70.5	27	11	8	13	11	16	11	10	13	29	14	13	11	12	13	13	6	18	18	19	15	20	11	21	18	17	18	15
71	26	11	8	12	14	15	10	7	12	29	12	15	13	14	10	15	6	20	17	20	17	25	13	19	17	17	16	19
71.5	26	11	7	12	13	17	9	8	14	36	12	15	14	13	11	17	10	17	19	19	15	23	11	20	16	16	17	17
72	24	11	11	12	14	17	8	9	11	27	9	15	16	14	11	17	12	17	24	17	15	20	12	18	16	14	16	16
72.5	21	14	18	12	11	17	11	11	12	25	9	17	17	14	11	21	14	17	20	17	16	20	12	20	16	15	14	21
73	24	11	16	12	15	15	14	12	11	24	11	17	17	13	9	16	11	16	20	15	16	22	9	17	14	14	16	17
73.5	24	11	14	10	11	15	16	12	13	23	13	16	15	13	13	14	13	18	19	15	17	22	24	19	17	14	17	17
74	27	10	15	11	12	18	13	12	10	23	15	17	14	13	11	13	12	14	18	15	18	20	24	20	14	15	14	15
74.5	25	11	15	11	11	15	12	12	10	19	15	18	16	14	9	15	11	16	18	12	14	20	27	17	14	12	16	10
75	24	9	16	9	11	15	16	11	8	21	17	15	17	11	10	16	8	17	20	20	12	19	24	15	13	14	14	16
75.5	26	10	11	11	9	18	14	11	8	20	14	15	14	13	11	16	10	13	17	15	14	17	26	18	14	12	15	15
76	24	9	10	11	13	15	14	9	10	26	13	17	14	12	8	12	10	14	19	17	15	11	27	17	14	14	16	15
76.5	19	11	8	10	10	16	13	6	10	25	10	14	14	13	10	10	7	14	15	14	13	17	22	16	13	15	14	14
77	21	8	7	11	14	17	15	8	10	28	11	15	13	11	8	8	7	11	13	14	12	17	22	17	14	16	12	13
77.5	23	8	5	9	11	18	14	10	8	21	10	13	15	12	9	13	7	16	15	15	12	18	22	16	14	14	12	16
78	21	10	7	11	11	12	12	11	10	17	7	11	16	11	9	15	8	16	12	14	14	18	20	17	12	13	16	12
78.5	21	7	8	11	10	14	13	10	8	16	6	10	13	10	10	18	11	14	12	18	13	20	13	16	12	11	14	12
79	18	9	11	9	11	15	14	6	11	19	7	10	11	10	12	13	8	13	12	15	11	16	14	17	12	11	12	12
79.5	15	8	12	11	7	17	16	8	11	23	12	11	12	8	8	11	9	16	16	15	12	15	14	15	13	10	14	16
80	19	8	12	10	10	12	11	7	7	23	12	17	14	8	10	8	8	11	13	17	13	15	12	14	12	10	12	13
80.5	19	11	14	8	10	18	10	8	9	23	12	13	15	8	8	10	7	14	14	14	15	15	10	12	9	11	11	14
81	17	10	12	10	9	13	8	6	8	25	11	13	13	7	11	11	5	13	16	13	15	14	11	17	10	14	11	12
81.5	16	10	12	10	11	15	8	6	6	24	14	15	10	8	8	13	9	13	14	17	12	16	7	16	11	12	10	12
82	16	10	10	10	8	16	8	7	8	18	12	13	12	9	8	14	9	13	13	15	14	15	11	13	9	11	11	13
82.5	11	9	7	11	8	11	6	9	10	16	13	14	12	11	8	16	9	12	15	15	14	14	19	14	11	13	10	12
83	10	9	9	10	11	14	7	8	8	18	12	12	13	11	10	16	7	13	13	14	13	15	17	14	14	11	11	14
83.5	15	11	10	8	8	15	7	9	10	18	12	14	12	10	7	15	10	13	14	17	12	17	19	14	11	12	11	11
84	17	8	12	9	11	17	8	9	10	22	11	14	12	11	9	13	11	14	11	14	15	20	20	14	12	12	12	12
84.5	15	10	13	11	8	12	6	8	6	22	12	14	10	10	8	13	10	13	12	15	11	18	23	13	14	11	11	12
85	20	10	14	8	11	13	8	8	8	20	13	14	12	10	8	12	10	15	12	17	14	15	17	14	14	12	12	12
85.5	14	10	14	11	9	16	10	10	8	20	14	15	14	9	7	13	10	19	11	17	13	20	15	15	14	13	12	11
86	15	9	10	11	9	14	8	11	6	22	14	17	15	9	7	11	9	14	11	16	14	17	14	15	14	13	12	12
86.5	15	10	14	11	9	15	12	8	8	27	12	15	13	8	8	11	8	16	12	19	14	19	16	15	12	11	12	14
87	14	9	13	11	11	12	11	8	7	24	14	13	14	8	9	12	5	13	14	19	12	19	12	16	12	11	11	13
87.5	12	10	14	11	10	14	14	11	8	24	14	13	12	11	10	10	5	16	12	17	14	19	11	16	16	11	14	14
88	14	12	11	9	12	14	12	10	8	25	14	12	14	11	8	8	7	14	16	18	12	17	16	16	14	12	14	14
88.5	11	11	12	10	10	13	12	10	7	23	14	13	13	11	10	10	10	18	14	19	12	19	18	12	15	12	12	13
89	13	10	12	11	10	16	13	10	8	23	15	15	12	10	9	13	10	16	15	17	11	23	21	16	14	11	14	14
89.5	15	9	10	12	11	14	10	10	5	21	10	14	9	13	11	14	8	14	14	14	15	21	22	13	15	12	14	14
90	15	11	8	10	12	14	11	12	7	23	12	14	9	11	9	15	7	14	12	20	14	23	24	13	13	13	14	17
90.5	17	9	13	11	10	16	11	11	10	25	16	16	10	11	10	14	8	14	11	19	15	20	22	16	15	14	12	14
91	15	10	14	9	11	18	10	11	10	24	17	15	7	13	11	13	7	16	14	17	14	23	24	17	14	14	15	16
91.5	18	10	14	9	11	16	10	11	8	24	17	15	12	11	9	16	6	13	16	19	14	23	21	14	12	14	15	13
92	23	10	11	11	11	15	13	9	9	22	16	15	12	13	10	15	5	16	22	16	15	21	23	12	12	12	16	14
92.5	18	10	12	10	10	16	14	12	9	25	14	17	12	12	8	11	9	13	21	19	15	20	25	16	12	14	15	14
93	19	10	14	11	12	17	17	9	8	23	14	15	14	13	11	11	7	14	23	18	14	19	29	17	14	14	14	13
93.5	19	9	15	10	12	14	14	10	7	21	12	18	12	12	9	7	8	11	22	19	17	19	25	19	15	12	15	14
94	22	11	16	9	11	13	14	10	8	25	9	17	14	13	8	16	5	12	21	17	16	17	22	17	15	13	18	12
94.5	21	11	14	10	10	20	14	9	8	23	7	15	10	14	10	18	5	11	20	18	14	15	26	20	16	15	17	14
95	20	10	17	10	11	20	15	9	6	19	14	13	9	13	9	16	8	14	23	19	15	19	25	19	18	16	18	14
95.5	21	9	15	11	11	21	14	12	7	26	17	14	10	14	10	17	11	11	22	19	15	22	24	19	17	12	18	16
96	25	10	14	11	11	18	10	11	8	27	19	14	14	12	10	17	14	12	23	18	12	26	27	21	16	13	19	19
96.5	23	10	15	8	13	17	8	12	11	23	18	14	17	12	8	17	11	13	21	20	15	21	22	24	16	13	19	17
97	23	8	13	15	11	15	12	12	10	25	14	15	13	13	10	18	11	12	25	20	15	21	27	23	16	12	23	16
97.5	23	9	18	11	10	19	14	10	9	22	17	17	15	16	10	15	13	14	22	20	15	23	23	22	17	13	19	17
98	21	8	16	9	11	18	14	10	10	22	18	15	13	14	10	14	13	12	24	18	15	19	17	20	15	13	20	17
98.5	24	9	17	10	12	17	14	10	10	28	15	18	15	12	8	11	8	13	20	19	18	15	25	20	19	14	19	17
99	24	9	14	10	11	16	16	11	10	30	12	16	14	11	8	8	12	14	22	17	15	14	21	21	15	12	16	18
99.5	23	10	14	12	10	14	10	10	11	29	10	15	15	11	10	8	11	15	22	19	17	15	25	24	13	14	19	17
100	25	11	12	10	10	17	10	11	10	28	9	15	12	14	8	10	13	15	20	20	15	17	20	22	16	13	17	17
100.5	22	11	11	11	11	20	8	11	9	29	10	15	13	13	9	17	12	14	20	18	14	20	17	22	13	12	15	18
101	22	10	12	10	11	17	10	12	12	31	16	17	9	13	10	16	11	13	23	19	17	20	14	22	14	13	16	16
101.5	16	9	10	11	11	19	12	8	9	21	20	16	13	12	8	18	10	14	21	20	15	17	13	21	15	14	15	17
102	21	11	7	9	10	21	14	11	10	19	17	16	14	14	10	16	9	15	17	19	15	17	13	20	15	14	13	15
102.5	20	11	6	11	11	15	13	8	10	20	13	16	14	11	8	13	7	14	15	19	15	17	18	17	11	15	14	16
103	23	10	5	10	8	15	12	10	10	20	14	17	13	12	8	8	5	15	18	19	15	16	17	20	14	12	16	15
103.5	18	11	7	10	11	15	14	11	10	20	11	14	13	15	9	8	10	14	18	17	14	13	20	17	11	14	13	12
104	17	10	5	11	8	18	12	9	10	21	10	15	12	11	9	11	8	14	15	19	14	14	17	20	14	10	16	16
104.5	19	9	7	9	10	18	11	9	8	20	11	15	11	13	9	14	6	13	18	16	16	14	17	19	14	11	12	14
105	16	10	8	9	8	14	10	9	7	19	10	14	11	11	9	14	4	12	13	15	12	14	18	19	14	11	16	15
105.5	15	10	9	11	9	17	10	6	8	16	12	14	10	11	9	14	9	14	16	16	12	13	17	17	14	9	15	17
106	14	9	11	9	10	13	13	7	10	15	10	10	12	9	10	13	8	14	17	15	13	13	17	17	16	10	14	13
106.5	15	8	10	10	7	14	10	8	9	16	10	14	9	8	7	15	7	13	12	17	12	14	14	16	13	10	15	13
107	13	10	9	12	8	14	11	8	8	12	9	12	12	11	7	16	8	13	14	17	11	11	16	16	14	11	15	13
107.5	14	10	10	10	10	12	11	8	8	17	9	16	7	10	7	14	8	14	14	14	11	11	18	12	12	10	14	15
108	15	11	9	8	8	12	9	7	8	16	11	12	7	9	7	14	7	14	12	15	11	14	14	13	14	12	12	13
108.5	12	8	7	7	8	8	10	8	8	18	10	13	7	11	8	11	7	12	14	15	12	12	20	11	12	11	12	12
109	12	7	9	9	7	14	7	9	8	16	12	14	7	8	8	9	8	13	15	11	14	8	14	11	14	11	11	13
109.5	12	8	8	10	10	12	10	8	6	18	14	11	7	10	7	7	8	11	12	13	13	11	16	11	14	9	12	13
110	11	10	8	10	10	9	8	9	9	17	10	10	6	8	6	6	5	11	12	11	11	11	14	10	13	9	11	14
110.5	10	8	5	7	7	10	7	8	8	18	13	12	7	9	7	9	6	13	15	12	13	12	14	11	11	10	13	14
111	11	7	7	9	8	10	8	8	7	17	9	11	8	10	8	9	7	12	15	12	12	11	14	14	12	10	11	14
111.5	11	9	8	8	7	11	9	8	6	16	10	10	11	8	7	13	7	13	12	11	11	12	14	13	12	14	11	13
112	11	7	7	9	8	11	7	8	6	19	10	12	9	11	7	13	5	14	11	11	13	12	11	16	12	10	10	13
112.5	11	8	7	9	8	10	8	8	5	18	12	10	9	10	10	14	5	9	14	12	14	14	9	13	14	11	10	12
113	12	8	11	9	10	10	8	7	6	16	13	12	9	8	7	13	5	10	15	11	15	11	7	14	12	7	13	14
113.5	11	7	9	8	8	12	10	8	8	16	13	14	9	8	8	13	5	11	14	11	12	13	11	16	16	10	11	14
114	13	8	11	8	8	11	8	8	9	17	10	11	9	10	7	10	5	11	14	12	12	11	11	14	14	11	12	14
114.5	12	10	8	9	9	9	10	7	6	15	14	12	10	8	7	9	5	12	15	15	14	12	17	14	14	11	12	12
115	15	10	10	12	10	13	8	7	6	16	10	14	9	10	8	7	7	12	15	15	14	12	18	16	15	11	12	12
115.5	18	9	11	9	8	11	8	6	6	17	14	12	10	10	8	11	7	11	11	14	14	12	14	13	13	11	12	12
116	17	7	11	10	8	14	7	6	8	18	14	12	8	11	8	11	7	14	11	14	13	12	21	13	16	10	12	16
116.5	18	8	13	9	9	13	9	7	5	16	14	15	8	7	8	13	5	10	12	16	15	12	16	12	17	12	13	14
117	17	11	11	8	10	12	10	6	6	16	12	12	9	10	7	14	5	13	12	17	14	12	16	11	15	12	11	14
117.5	17	10	9	8	10	14	10	7	11	14	17	16	9	10	8	14	5	13	9	12	15	13	17	16	17	13	13	15
118	18	9	8	10	9	14	10	8	9	12	14	15	10	10	8	11	6	11	11	14	14	15	14	16	16	11	15	17
118.5	23	10	8	11	10	13	12	7	7	18	13	15	8	11	9	11	8	12	16	12	15	12	16	17	18	11	14	12
119	23	10	7	10	11	15	12	7	6	19	11	13	9	10	10	14	9	11	19	13	15	13	14	19	13	12	16	16
119.5	21	10	7	10	9	13	12	9	7	19	12	14	9	11	8	17	8	11	20	16	14	13	12	17	15	15	19	17
120	18	10	5	10	9	15	12	8	8	21	9	16	10	11	10	14	10	13	23	15	15	14	12	18	14	15	16	14
120.5	21	11	8	11	10	13	14	10	8	21	11	18	11	13	9	14	9	12	23	17	13	13	10	17	18	14	18	14
121	21	11	10	11	9	17	11	8	8	20	9	14	10	13	8	14	9	16	22	16	16	16	13	19	16	14	16	16
121.5	19	11	15	10	9	17	9	9	10	21	10	17	12	12	8	16	11	14	21	18	16	14	12	20	17	14	13	16
122	20	10	10	10	14	15	11	8	8	19	8	15	11	13	8	23	8	12	23	21	14	15	10	18	16	12	15	16
122.5	22	8	11	10	13	14	12	8	8	19	8	12	13	11	8	17	11	13	22	18	13	12	8	19	15	12	13	14
123	23	11	11	11	11	15	12	9	9	19	7	13	13	13	10	14	10	11	19	19	12	16	11	14	14	11	14	15
123.5	21	7	12	12	10	17	12	9	8	19	7	15	12	12	10	14	9	13	22	16	14	12	15	17	16	13	14	15
124	23	9	12	10	11	16	14	11	10	19	8	14	12	14	8	12	8	14	19	19	13	14	17	14	19	11	14	14
124.5	21	10	11	14	9	15	12	10	7	21	7	15	12	12	8	14	6	11	22	19	17	12	17	14	19	11	12	15
125	20	10	14	10	10	12	10	10	7	20	7	14	10	11	9	17	5	13	17	17	18	15	23	17	16	16	17	16
125.5	21	10	11	10	9	15	12	9	9	20	7	16	12	11	9	15	8	11	19	20	16	12	17	17	15	14	16	15
126	22	8	12	11	8	14	11	7	8	20	7	15	11	12	8	17	8	11	16	19	15	12	19	19	16	11	15	16
126.5	21	8	11	10	9	15	10	8	7	21	9	12	9	11	7	11	10	10	17	20	14	14	17	17	14	11	13	18
127	18	10	8	8	10	14	9	10	5	19	12	13	9	11	7	15	8	11	17	17	14	12	17	14	16	11	12	17
127.5	18	10	7	8	8	15	8	10	6	19	12	15	9	10	8	10	8	9	15	17	14	12	14	12	16	11	14	12
128	16	8	8	10	9	12	7	8	6	18	11	14	10	10	7	14	8	8	17	18	15	13	16	13	20	12	12	14
128.5	14	9	10	10	10	11	7	7	7	21	12	12	10	10	8	12	6	11	14	14	12	14	11	12	13	11	11	17
129	18	10	9	11	8	14	8	9	7	19	12	12	9	8	7	11	6	13	9	14	14	11	15	11	16	10	9	15
129.5	15	8	10	11	8	13	8	8	7	19	10	13	9	10	6	12	7	11	9	13	14	14	15	12	14	11	12	11
130	17	11	8	9	8	12	8	8	7	16	9	11	8	9	7	13	8	10	12	14	15	11	11	17	12	9	12	13
130.5	15	8	6	8	10	14	8	7	6	18	10	13	8	9	6	14	7	11	11	13	12	12	13	13	18	8	10	10
131	15	8	5	10	10	12	10	6	8	17	12	12	10	11	7	16	7	9	14	13	14	12	16	14	15	14	12	10
131.5	18	8	7	9	8	12	10	8	7	18	9	13	9	10	7	15	5	7	14	16	14	12	15	13	14	14	12	11
132	14	8	10	10	8	9	10	8	5	18	10	13	9	8	6	15	7	8	9	15	14	9	12	12	14	11	14	9
132.5	15	8	8	8	9	11	9	8	8	16	12	12	7	9	8	14	8	10	11	15	12	11	11	11	15	11	11	13
133	13	8	8	9	8	9	8	8	5	16	10	10	8	10	7	13	7	8	9	15	11	14	12	12	16	10	14	13
133.5	12	8	10	10	10	15	7	8	6	18	11	14	8	8	7	13	8	10	9	14	12	11	11	12	16	11	12	14
134	12	10	8	10	10	11	7	7	7	15	10	11	7	10	8	14	7	10	9	14	14	12	11	14	17	9	12	13
134.5	12	10	8	9	7	7	9	7	8	21	9	11	9	10	6	9	8	9	7	12	10	10	11	13	14	11	14	11
135	14	8	9	8	10	12	9	7	6	16	12	11	9	8	7	9	7	11	9	15	11	13	9	12	12	11	12	12
135.5	15	9	8	10	7	8	11	7	6	16	14	13	9	8	7	8	8	11	9	18	12	13	12	13	18	12	11	13
136	14	9	8	11	7	9	8	7	8	18	9	11	7	10	6	9	6	10	9	16	12	13	14	16	16	11	11	14
136.5	14	8	11	10	8	9	11	7	6	16	10	14	8	8	10	10	5	10	6	15	12	13	14	15	16	12	11	12
137	16	12	11	9	8	10	10	9	7	13	13	15	9	10	7	13	7	7	8	13	13	11	16	14	14	10	13	14
137.5	12	8	9	8	10	10	10	9	9	13	12	13	7	8	7	15	7	9	12	13	13	12	19	15	14	12	10	10
138	10	8	9	7	8	10	10	8	6	17	12	14	9	8	7	16	9	7	16	14	14	11	16	14	14	9	12	13
138.5	13	11	8	8	8	8	8	6	7	14	12	15	11	10	7	14	7	10	14	18	16	11	16	16	16	13	10	11
139	10	10	10	9	7	9	7	6	7	15	13	10	9	9	6	14	7	8	15	14	14	11	17	15	16	11	12	13
139.5	12	9	10	8	7	11	12	8	7	16	14	13	10	10	7	12	6	8	18	15	14	11	15	15	17	11	10	15
140	11	11	10	9	9	11	7	7	7	16	12	13	9	10	8	10	7	10	16	14	12	12	14	11	15	11	9	12
140.5	12	9	10	9	9	12	7	9	8	16	8	13	10	9	9	16	7	8	13	16	12	11	17	11	17	12	14	13
141	13	12	9	9	10	13	8	8	6	16	12	14	8	10	8	14	7	10	14	15	14	12	15	11	18	9	12	12
141.5	15	8	10	9	6	13	10	8	8	16	17	13	6	10	8	11	6	8	14	15	12	12	14	13	14	12	13	11
142	20	8	7	8	8	11	10	8	6	18	14	15	9	11	7	12	7	9	11	14	12	12	14	14	19	9	12	12
142.5	19	7	7	9	11	10	10	7	6	16	14	14	8	9	8	13	8	9	9	14	12	12	12	14	17	12	11	9
143	20	8	7	9	9	14	12	8	6	18	16	13	8	9	8	13	8	9	12	12	14	13	11	17	14	11	13	11
143.5	24	7	9	10	11	12	10	6	7	19	14	13	8	11	6	14	10	10	11	12	13	13	11	16	16	12	12	13
144	20	11	11	9	9	10	10	8	6	18	14	13	10	11	8	15	11	8	12	11	13	12	14	16	17	12	14	14
144.5	18	9	11	9	8	13	10	10	6	16	11	15	12	12	8	15	8	8	15	12	14	14	14	13	16	11	13	12
145	20	9	10	10	10	11	10	9	8	22	11	12	10	14	9	14	8	8	13	12	13	13	14	13	18	12	13	13
145.5	21	11	9	11	8	14	12	10	6	18	9	12	9	10	8	17	9	9	15	14	12	15	16	12	19	10	14	14
146	21	12	11	10	10	11	10	8	8	20	15	11	10	10	8	12	8	8	14	11	12	15	16	10	17	15	13	12
146.5	25	11	11	10	8	12	10	9	8	16	12	14	10	11	8	14	8	8	15	12	16	15	19	14	17	11	14	15
147	18	11	10	9	10	14	12	10	8	20	12	12	8	12	8	16	8	8	10	14	14	14	15	15	18	12	12	11
147.5	20	9	10	8	10	12	11	8	6	19	14	13	10	13	7	14	7	10	10	14	12	11	12	19	14	11	12	11
148	19	9	10	10	9	11	9	9	8	17	12	12	9	11	7	13	5	8	10	12	15	13	17	15	16	11	13	11
148.5	21	10	10	10	8	12	9	6	6	18	14	13	9	11	8	14	8	8	11	12	14	14	17	19	16	11	16	13
149	17	11	8	10	8	10	9	10	6	19	14	10	12	14	8	14	7	7	17	11	14	15	14	17	17	12	12	12
149.5	17	10	8	9	7	12	10	10	9	16	12	11	11	10	8	15	8	8	15	15	14	16	16	14	16	14	12	11
150	21	9	7	9	11	14	10	9	6	22	12	10	9	9	7	14	9	8	14	14	14	16	12	16	16	12	14	14
150.5	21	10	6	8	8	11	13	8	7	17	12	10	11	9	8	14	7	8	14	16	14	15	12	13	15	11	14	15
151	19	10	6	7	7	11	8	8	7	16	10	12	10	10	7	16	7	9	12	17	14	12	13	16	16	11	11	14
151.5	18	12	9	10	8	14	10	10	8	18	10	13	9	10	7	13	8	8	13	16	11	13	11	14	15	11	12	13
152	19	8	10	10	10	12	8	9	5	17	10	12	10	10	7	10	7	8	12	15	14	14	13	14	18	12	13	16
152.5	18	10	9	10	7	13	7	8	5	19	6	13	8	8	8	10	6	8	9	17	13	14	14	16	17	10	12	13
153	14	8	11	8	8	11	8	8	6	17	8	13	10	10	7	14	5	9	11	17	15	13	14	14	16	11	12	15
153.5	18	8	12	10	8	11	8	9	6	17	9	16	8	10	5	15	4	10	10	15	14	14	15	15	16	10	11	15
154	15	7	11	8	8	12	7	9	8	18	8	11	10	10	7	11	4	10	14	15	12	12	14	16	14	11	10	13
154.5	16	10	11	8	9	11	8	8	6	19	12	12	7	8	7	16	5	8	13	15	12	15	14	15	14	11	11	14
155	14	10	12	7	9	11	7	8	7	18	12	12	8	8	7	14	7	8	16	15	13	14	16	14	17	11	11	13
155.5	14	10	9	11	6	10	10	8	7	16	12	12	7	8	6	15	8	7	16	16	9	14	13	14	15	10	14	14
156	17	8	11	10	6	9	9	6	6	16	10	12	6	10	7	14	8	8	12	17	12	12	17	11	17	11	12	13
156.5	14	11	9	9	7	11	8	8	6	17	11	12	8	9	6	17	7	10	12	18	14	13	14	16	16	11	12	11
157	17	8	11	11	8	10	8	8	7	13	9	13	10	10	5	16	7	10	12	16	14	14	14	16	18	11	12	12
157.5	13	10	11	8	7	8	8	7	8	18	12	11	8	8	7	16	8	8	9	15	12	12	13	14	16	11	11	12
158	15	9	10	10	10	11	8	8	7	19	13	14	8	8	6	13	7	8	14	16	14	15	11	15	13	10	11	12
158.5	14	8	12	9	8	10	6	8	6	18	9	10	8	9	6	14	7	11	15	17	14	14	11	15	16	9	12	12
159	14	10	11	7	8	9	8	10	6	18	12	11	8	9	7	14	6	8	15	17	13	11	11	15	14	11	12	14
159.5	11	11	11	9	5	10	8	7	6	17	9	11	5	10	5	13	7	9	14	16	12	10	12	13	16	11	12	12
160	15	8	11	12	7	11	6	8	7	16	12	12	8	8	6	13	7	7	19	14	11	11	14	16	16	10	9	11
160.5	17	9	14	10	5	11	6	6	5	17	12	10	9	9	6	17	7	8	17	16	12	12	12	15	17	11	11	11
161	12	9	10	8	5	8	7	5	6	15	10	10	8	9	8	15	8	7	15	14	11	14	16	12	16	12	12	12
161.5	14	8	10	8	8	8	6	8	8	18	10	10	8	9	6	15	8	6	14	16	11	13	14	12	16	11	10	11
162	12	10	12	8	8	10	8	8	6	16	10	12	7	8	7	13	7	7	12	12	13	12	12	14	16	10	14	12
162.5	14	9	12	9	5	8	6	7	6	16	11	11	7	8	6	16	6	8	10	11	11	12	11	12	16	10	10	12
163	11	9	11	8	7	7	6	7	6	16	14	10	7	8	7	13	7	8	9	13	14	12	12	14	17	9	10	10
163.5	12	10	10	8	7	10	6	8	8	14	10	11	9	7	6	12	6	7	6	12	12	12	13	12	17	8	11	10
164	12	7	8	10	6	7	6	8	6	14	9	11	9	8	5	12	5	7	10	12	11	15	12	13	17	10	10	12
164.5	14	10	7	10	7	10	5	8	5	14	12	10	8	8	7	10	5	7	9	11	12	14	12	12	16	9	9	11
165	13	9	7	8	8	8	5	8	7	18	12	12	7	7	7	7	7	6	11	14	12	12	12	11	18	10	11	9
165.5	13	7	6	10	6	10	5	8	5	12	12	11	6	7	5	7	8	6	14	11	12	12	11	15	17	11	11	11
166	12	8	7	8	5	8	5	8	5	12	10	10	6	8	7	8	7	8	15	13	12	9	12	13	18	9	11	11
166.5	11	8	5	9	7	10	6	6	6	16	10	9	7	8	6	8	8	6	13	11	9	11	10	12	16	9	9	8
167	11	8	5	9	7	10	7	8	7	14	7	11	9	9	5	9	8	7	15	12	12	8	12	12	19	9	11	12
167.5	10	8	4	8	8	8	8	7	6	14	7	10	6	7	7	10	7	7	14	11	12	9	10	14	18	9	9	9
168	11	10	4	10	6	8	8	6	7	15	7	9	6	10	5	12	7	8	15	12	12	10	12	12	17	10	10	12
168.5	10	10	9	6	6	8	7	7	5	17	6	9	6	8	6	13	6	7	12	13	12	8	10	14	19	9	10	12
169	11	9	8	10	8	7	6	8	6	16	8	9	6	10	5	13	7	7	11	12	12	9	9	13	17	9	11	12
169.5	14	9	7	7	6	8	9	7	6	16	10	10	6	8	5	14	7	8	10	12	11	7	9	12	17	9	11	12
170	10	12	7	10	6	8	8	6	7	16	11	10	7	8	7	12	7	7	15	13	12	9	11	13	19	9	11	10
170.5	10	7	7	9	9	8	8	8	6	18	9	10	7	9	4	12	7	7	12	15	12	7	11	14	18	9	11	11
171	13	7	7	7	6	10	9	7	8	15	10	9	7	8	5	13	7	7	12	18	13	7	10	15	19	7	11	10
171.5	15	8	8	8	5	10	9	7	6	14	8	13	8	9	7	13	5	9	12	14	12	6	11	13	16	8	11	11
172	15	7	7	9	4	9	8	8	5	16	12	11	7	8	7	11	5	8	12	15	12	7	14	17	17	9	10	11
172.5	14	10	7	8	5	8	7	11	5	14	8	11	7	8	7	10	7	8	12	15	12	7	12	11	18	9	11	12
173	18	8	7	10	4	8	7	8	5	12	6	12	4	8	5	12	7	10	18	14	11	6	11	13	18	8	11	12
173.5	17	7	7	9	5	9	8	7	6	14	8	11	6	8	6	12	9	9	12	19	14	6	14	15	17	9	11	11
174	16	10	5	8	5	8	8	9	7	16	9	10	9	10	5	14	7	9	14	16	13	8	13	14	19	9	9	11
174.5	12	7	8	10	5	8	8	6	7	15	7	12	6	8	6	13	6	10	11	14	14	8	11	16	16	8	11	11
175	15	10	8	10	6	11	8	8	6	14	7	12	7	7	5	14	5	8	12	17	14	6	11	18	16	11	9	8
175.5	11	8	8	8	5	8	7	8	5	16	6	10	7	8	7	14	5	10	7	16	13	8	11	15	14	11	8	10
176	12	9	9	7	7	10	8	7	6	14	9	10	9	8	7	16	7	8	8	17	13	10	14	14	18	11	10	12
176.5	14	9	9	8	7	7	8	8	8	16	10	10	7	7	5	13	7	8	8	15	14	11	11	15	14	11	12	12
177	11	8	8	8	5	10	8	8	7	15	12	9	8	8	5	14	7	7	11	17	14	10	11	14	14	10	8	11
177.5	15	7	11	8	5	10	8	6	6	18	10	13	7	8	6	16	7	8	7	17	14	12	11	16	17	11	12	12
178	13	7	10	8	8	10	6	7	8	15	10	12	8	8	7	17	8	8	10	18	16	10	11	15	17	8	9	10
178.5	12	5	11	11	5	7	8	6	5	14	12	12	8	6	7	18	7	7	11	18	14	12	9	14	15	11	11	11
179	13	5	10	11	6	7	8	7	8	13	12	9	7	9	7	14	7	7	7	16	12	11	9	18	13	9	11	12
179.5	16	6	11	8	5	11	8	8	5	15	12	12	8	8	9	13	8	8	11	16	13	16	8	14	17	12	10	10
180	15	7	13	7	5	10	10	8	6	17	9	11	7	7	6	11	6	8	11	15	14	12	8	14	16	9	9	12
180.5	14	6	12	8	6	9	8	8	6	16	11	12	8	9	5	12	7	9	15	14	12	11	10	13	14	11	11	11
181	14	8	11	11	5	8	8	6	6	14	13	12	8	7	5	16	9	9	16	16	11	11	11	15	15	10	12	12
181.5	12	7	10	9	6	8	8	8	6	12	14	10	9	6	6	13	5	8	19	18	12	11	13	14	14	12	11	12
182	14	7	8	10	5	8	7	8	6	14	10	9	7	10	7	14	7	7	17	15	12	10	16	14	14	12	11	12
182.5	12	7	9	12	5	7	8	7	7	16	14	10	7	9	7	14	8	7	17	17	13	9	15	13	16	12	11	13
183	13	5	8	10	4	10	8	8	8	15	13	11	7	7	5	16	8	7	16	17	11	10	16	12	16	11	11	12
183.5	11	5	6	11	5	9	8	7	8	17	12	12	8	8	7	14	9	7	15	16	10	8	14	12	13	12	11	11
184	12	5	10	12	7	9	7	10	6	16	12	10	9	8	7	15	8	6	13	17	11	7	14	15	15	12	7	12
184.5	12	7	6	9	4	8	6	5	6	14	14	12	8	7	7	14	8	5	13	15	12	6	14	14	15	10	10	11
185	13	6	4	11	7	10	6	6	6	15	13	11	8	8	5	16	7	6	11	19	12	7	12	17	16	11	11	11
185.5	14	8	5	8	4	8	6	7	6	12	15	10	7	7	6	13	6	7	11	19	12	8	14	12	14	12	10	11
186	13	10	5	8	5	10	8	8	5	14	14	10	9	8	7	11	7	7	8	14	11	6	12	11	11	12	12	12
186.5	12	7	5	10	5	8	7	8	5	16	10	12	6	7	6	10	7	7	7	14	10	7	12	7	12	9	11	11
187	12	9	4	10	5	9	6	7	9	15	12	13	7	8	7	8	7	5	6	14	11	5	15	10	13	8	11	11
187.5	12	10	6	9	5	8	7	6	6	13	14	10	5	9	6	9	6	6	9	16	12	6	14	12	14	11	9	13
188	15	8	5	8	5	10	8	6	6	16	12	10	7	7	8	7	7	7	9	12	11	6	13	12	14	8	11	11
188.5	12	7	5	10	4	10	6	7	6	14	12	9	6	10	6	8	8	7	12	15	11	6	14	15	11	9	11	11
189	17	8	4	8	4	8	7	5	6	11	13	10	8	7	7	8	6	7	13	15	11	6	12	15	13	11	10	11
189.5	14	9	5	10	5	9	7	7	6	12	12	10	6	9	7	8	7	7	15	15	12	6	12	15	14	8	11	9
190	14	7	6	7	5	10	8	6	6	15	12	12	7	7	7	8	5	8	17	13	14	6	11	13	14	11	10	12
190.5	12	9	4	9	5	10	9	6	5	12	12	11	7	7	7	9	6	8	17	12	13	5	13	13	13	8	10	10
191	12	9	5	10	6	8	7	6	6	12	10	10	7	8	7	11	5	10	17	12	12	6	14	12	9	9	11	9
191.5	13	7	5	10	7	8	7	7	6	12	9	10	7	8	8	11	5	8	12	13	11	7	11	14	12	10	9	9
192	13	7	4	8	6	9	8	6	6	11	9	12	7	8	6	12	5	6	11	17	11	7	11	14	12	10	11	11
192.5	13	8	4	7	5	10	7	6	5	12	9	10	9	8	5	13	8	7	9	15	13	8	11	12	13	11	10	9
193	18	7	4	8	5	9	6	9	6	15	9	12	9	8	8	11	7	6	9	15	12	7	9	12	12	8	11	9
193.5	14	8	4	8	7	11	8	7	6	18	15	12	9	8	8	13	7	7	11	14	12	9	7	13	12	8	11	8
194	13	7	4	8	5	10	8	8	6	16	10	11	8	6	7	15	7	7	11	15	17	8	10	13	12	9	12	9
194.5	11	7	4	10	5	7	7	8	5	16	9	12	9	7	7	13	7	7	12	12	14	7	11	11	9	7	11	9
195	12	8	4	10	4	8	10	6	7	14	12	9	7	8	6	11	8	7	14	12	12	9	11	11	12	10	8	8
195.5	12	7	4	8	5	8	10	8	7	14	10	10	10	8	7	13	7	6	14	12	12	7	12	14	13	8	7	8
196	14	7	4	10	4	8	8	8	6	16	9	10	6	8	7	12	10	7	12	9	12	8	14	14	11	12	9	7
196.5	17	7	5	8	6	8	8	8	6	16	9	9	7	8	8	11	5	6	11	11	12	9	12	16	11	9	11	6
197	14	7	5	9	7	8	8	8	6	16	9	10	7	8	5	9	6	7	13	15	15	10	16	13	13	9	6	7
197.5	12	7	7	8	5	9	8	10	6	16	9	10	6	8	7	9	7	7	12	14	14	9	16	15	12	9	7	6
198	14	7	7	10	7	8	15	9	4	14	9	12	6	9	6	13	6	7	14	14	12	9	14	14	14	11	7	7
198.5	13	8	7	8	7	9	7	10	5	16	9	12	8	7	6	11	7	8	9	15	11	8	12	12	12	9	7	7
199	13	6	10	8	7	9	6	7	5	14	9	10	8	7	6	14	8	7	12	15	13	6	12	12	12	12	6	9
199.5	12	7	11	8	7	8	8	7	6	17	7	9	6	8	8	15	5	7	15	13	17	8	11	11	10	11	7	7
200	15	6	11	12	6	8	7	8	7	16	6	11	6	8	6	12	6	8	14	12	12	6	12	13	13	11	7	7
200.5	14	8	10	11	7	8	7	7	7	18	7	10	6	8	8	11	8	8	18	14	12	7	13	13	12	9	6	7
201	14	9	10	11	7	10	6	8	8	14	11	10	7	8	5	15	6	8	16	11	11	7	12	14	11	11	6	7
201.5	12	8	12	11	6	8	5	8	6	14	12	10	6	8	9	17	8	7	15	10	12	7	9	16	11	11	6	7
202	12	8	14	8	6	8	6	8	6	14	10	11	6	7	7	14	7	8	14	9	11	9	11	17	11	12	5	6
202.5	10	8	10	8	6	8	8	6	8	14	11	9	5	8	7	16	8	8	13	9	10	8	10	17	11	12	7	6
203	12	8	12	8	5	10	8	8	6	16	10	10	6	7	8	16	7	7	10	11	13	9	8	17	12	9	7	7
203.5	12	7	11	11	8	9	8	8	7	14	13	9	6	11	7	16	8	7	11	12	12	12	12	16	11	10	7	6
204	13	8	13	8	7	10	8	8	8	17	13	10	6	9	6	17	8	7	11	11	11	11	15	19	9	9	7	7
204.5	11	6	12	11	5	8	9	8	6	14	9	11	6	9	7	13	9	8	12	10	13	11	16	17	10	12	6	6
205	12	7	10	10	5	10	8	8	7	16	8	10	6	8	6	14	6	8	17	11	14	11	17	14	12	11	7	7
205.5	16	7	8	9	4	8	9	7	7	16	9	10	6	7	5	14	7	6	14	10	12	10	17	15	12	9	7	7
206	18	8	8	8	6	8	8	8	6	14	10	10	9	7	5	13	7	8	12	10	14	10	16	19	9	10	6	7
206.5	17	10	7	8	4	8	7	8	8	16	12	10	7	8	8	12	7	7	11	9	15	11	16	16	9	11	6	7
207	15	8	7	11	4	10	10	8	5	14	12	11	7	7	7	13	7	5	10	9	12	11	17	17	12	10	6	10
207.5	15	8	5	8	6	8	8	9	6	12	10	9	7	8	7	11	5	8	11	10	13	10	16	17	12	9	5	10
208	14	8	5	9	5	9	7	10	5	14	12	10	12	9	8	12	5	7	8	8	12	7	15	20	11	11	5	10
208.5	15	8	7	10	7	9	7	6	6	14	14	10	10	8	8	12	8	7	8	9	14	9	14	16	11	11	5	7
209	12	7	8	9	6	8	6	7	6	13	10	9	7	8	7	12	5	7	11	10	12	10	14	17	10	9	7	9
209.5	12	8	11	8	5	9	7	8	7	14	12	9	9	7	5	10	5	8	13	9	12	7	11	16	10	9	6	9
210	12	8	10	9	6	8	6	9	6	14	13	10	7	8	7	9	7	5	14	11	12	7	12	17	10	8	6	9
210.5	13	6	10	9	3	8	5	9	7	12	9	10	9	7	7	8	7	5	12	9	11	7	11	11	12	11	4	8
211	10	5	9	10	5	8	6	6	5	13	8	9	8	8	7	11	5	8	14	7	11	9	14	11	12	9	6	7
211.5	12	5	7	8	7	7	5	9	5	13	9	9	7	8	7	13	5	8	13	9	12	7	12	10	10	9	5	7
212	15	7	7	9	6	8	5	7	6	13	7	10	10	9	5	13	5	8	14	10	13	10	9	9	11	10	6	6
212.5	15	7	7	8	4	10	6	6	5	12	7	11	10	8	7	15	4	6	14	8	12	9	16	12	11	10	7	6
213	15	5	8	10	8	9	5	6	7	14	7	10	9	8	8	11	7	5	14	7	14	9	12	11	10	12	7	7
213.5	18	7	8	8	5	12	5	8	6	15	10	14	7	9	6	11	7	6	15	7	11	9	11	15	9	9	7	6
214	17	10	7	7	7	8	6	6	8	18	9	12	8	9	7	11	6	6	14	10	11	7	11	14	11	9	9	6
214.5	16	7	6	7	5	9	7	6	5	15	12	11	7	5	6	11	6	8	15	10	12	8	12	18	11	10	9	6
215	17	9	6	8	4	10	6	7	8	18	10	9	9	8	5	9	6	7	15	10	10	9	11	12	10	10	9	6
215.5	19	5	5	8	5	9	5	6	6	14	10	9	9	8	5	8	5	6	12	9	12	11	12	14	13	10	9	6
216	17	6	7	7	5	8	5	6	8	14	10	11	10	8	5	10	7	8	15	9	12	9	11	16	9	9	10	5
216.5	16	7	5	7	5	9	8	10	6	16	12	11	7	9	5	10	6	7	13	10	12	11	12	16	9	9	9	7
217	17	7	6	7	4	8	6	7	5	14	9	15	9	7	7	11	7	6	11	9	11	11	15	15	11	10	10	6
217.5	14	6	8	7	6	8	7	7	7	16	11	11	6	7	7	10	7	7	10	9	12	9	13	14	11	10	9	6
218	15	6	8	8	6	7	8	6	6	14	10	9	7	9	5	13	6	7	11	9	11	9	12	16	11	9	11	5
218.5	12	8	8	11	7	8	7	8	6	14	10	11	9	8	5	14	4	8	12	9	13	10	16	16	10	9	10	7
219	16	14	9	8	6	8	6	8	7	15	9	14	8	10	6	13	5	6	13	11	13	10	20	16	13	9	8	5
219.5	12	7	12	8	6	8	7	8	7	12	9	10	7	9	5	13	7	7	11	10	15	9	16	15	12	10	9	7
220	15	8	10	8	6	8	7	7	4	14	9	10	6	8	7	14	7	7	14	9	14	9	16	17	12	9	11	7
220.5	16	7	12	10	7	10	8	7	3	14	8	11	8	8	5	15	7	7	16	9	13	6	15	19	11	11	9	7
221	14	7	10	9	7	7	8	7	5	15	10	12	7	9	6	15	7	9	14	10	14	9	16	17	12	9	9	5
221.5	16	8	12	11	7	7	6	8	6	13	8	10	7	8	6	16	10	7	14	12	14	12	15	16	12	10	8	6
222	17	7	10	9	8	8	8	10	6	14	7	12	10	7	7	17	8	7	17	13	14	7	17	14	12	10	9	6
222.5	15	9	10	9	6	9	7	10	8	15	7	12	7	8	7	15	7	7	18	11	13	7	15	14	10	9	9	6
223	20	8	10	11	7	10	9	9	7	14	6	10	7	8	6	17	9	7	16	9	14	8	13	16	11	9	9	6
223.5	15	9	9	9	7	8	6	8	6	13	7	10	7	6	7	17	8	7	14	11	12	8	13	19	11	12	11	7
224	13	9	7	10	7	8	6	8	5	15	7	11	6	9	5	18	8	8	15	10	14	8	11	18	11	11	12	9
224.5	10	8	7	8	5	11	6	6	6	14	11	10	6	7	6	13	7	7	15	10	14	8	15	17	9	12	10	9
225	9	8	7	8	5	7	7	8	5	14	12	10	9	7	6	15	5	8	18	11	13	7	14	17	10	12	10	10
225.5	10	6	7	9	5	7	7	8	5	15	10	10	7	7	8	15	6	7	20	10	14	6	16	17	14	10	9	9
226	10	8	7	7	5	6	6	6	4	14	9	10	6	7	7	16	7	7	19	11	14	7	15	17	11	13	11	9
226.5	10	7	5	8	6	7	6	8	6	17	12	10	6	5	6	17	10	6	23	8	12	7	12	17	10	11	11	12
227	12	8	7	10	8	8	6	8	8	16	11	10	8	6	5	17	9	5	17	9	15	8	13	15	11	12	8	10
227.5	13	7	10	8	7	9	6	6	7	15	12	12	6	10	6	17	9	6	15	9	14	9	12	16	9	14	8	12
228	17	9	11	8	5	8	7	6	6	15	14	12	6	9	5	16	9	7	18	9	14	8	11	17	11	12	7	9
228.5	18	10	10	10	8	7	6	7	7	16	13	10	8	8	5	17	9	7	15	9	14	11	12	16	11	12	8	9
229	18	8	10	8	7	8	8	7	6	15	14	9	8	9	5	14	5	7	15	8	12	8	15	16	11	11	8	10
229.5	18	8	11	10	7	8	7	8	6	18	9	9	7	8	7	14	6	7	18	9	16	10	17	17	9	11	8	9
230	14	9	11	10	6	8	8	6	5	16	14	10	9	7	7	13	5	6	17	10	12	10	12	16	8	9	7	8
230.5	12	7	8	8	6	9	7	8	9	12	13	12	10	9	5	14	4	8	14	8	12	11	13	16	9	12	7	7
231	11	8	8	7	6	10	8	6	6	14	12	10	7	8	8	11	5	8	14	9	11	8	14	15	9	11	7	7
231.5	10	8	7	10	5	8	8	6	5	12	13	12	8	9	5	13	4	7	18	9	11	7	12	17	11	11	8	10
232	11	7	9	8	5	7	6	5	5	10	11	11	8	8	8	13	5	7	14	7	11	9	11	17	9	11	9	6

## Sheet: pyx3_+
time	2	7	10	14	16	18	19	30	39	40	41
0.5	21	30	31	43	22	37	39	16	27	25	25
1	23	22	32	43	21	41	41	18	27	23	34
1.5	22	26	24	39	23	37	45	17	30	27	35
2	22	26	25	35	23	29	42	17	27	14	39
2.5	17	25	23	46	23	38	38	18	28	27	37
3	23	25	28	44	18	37	35	14	28	26	30
3.5	19	29	20	40	21	34	23	18	22	22	34
4	20	25	25	27	19	18	10	15	25	18	34
4.5	21	24	29	26	17	16	31	11	19	15	33
5	21	19	22	27	20	12	18	13	19	9	28
5.5	23	20	15	29	16	13	29	14	14	17	25
6	18	21	25	26	17	12	24	10	14	17	28
6.5	18	20	22	24	14	10	12	9	15	20	22
7	17	18	21	23	15	10	15	9	15	16	19
7.5	19	20	16	25	14	23	21	11	18	14	24
8	17	17	14	27	16	18	26	11	15	14	21
8.5	15	17	14	24	16	23	22	13	17	9	20
9	17	17	8	22	20	20	14	13	18	11	17
9.5	17	20	26	23	18	20	20	10	15	15	19
10	16	14	19	18	16	12	18	13	14	14	16
10.5	15	12	20	19	16	18	20	11	16	15	17
11	15	13	19	22	14	21	20	12	15	17	13
11.5	18	14	14	21	16	16	20	11	11	15	14
12	16	12	13	21	16	19	16	11	11	11	12
12.5	14	10	14	19	14	14	18	11	12	11	12
13	15	11	14	17	12	17	18	11	12	12	12
13.5	15	12	14	19	12	12	18	11	14	12	12
14	11	13	12	17	14	15	17	8	12	10	11
14.5	14	11	14	19	14	14	19	7	14	9	13
15	12	10	15	17	14	12	15	10	11	9	15
15.5	11	10	13	18	16	15	7	9	11	11	11
16	12	8	12	16	15	10	14	10	14	12	13
16.5	11	10	16	18	15	11	12	8	11	12	12
17	15	9	16	19	16	17	15	8	12	12	12
17.5	13	12	16	20	14	10	12	9	12	11	13
18	12	12	13	19	16	14	10	10	12	12	14
18.5	15	14	15	19	18	16	17	9	12	13	17
19	14	14	15	23	16	14	18	10	15	11	14
19.5	12	14	15	20	17	17	15	11	13	13	13
20	12	13	15	22	17	18	13	10	15	14	14
20.5	16	10	13	22	14	14	10	11	14	15	17
21	20	14	17	25	16	15	23	11	14	16	17
21.5	15	14	18	25	17	12	28	13	18	11	16
22	17	16	21	29	14	11	30	13	19	7	15
22.5	14	17	23	29	14	20	27	11	23	8	20
23	25	18	25	27	14	20	18	12	25	7	24
23.5	19	20	29	34	16	24	23	15	20	9	22
24	23	23	24	25	19	24	32	14	24	19	23
24.5	25	21	25	25	21	21	33	13	21	25	19
25	28	18	20	30	19	23	32	16	27	26	18
25.5	20	21	18	25	18	25	24	16	17	17	19
26	30	18	19	27	16	20	32	14	22	16	22
26.5	17	15	27	27	17	16	20	13	21	11	22
27	27	21	21	28	14	21	25	18	15	9	17
27.5	24	17	17	29	16	28	26	14	17	7	17
28	20	19	14	27	14	20	18	11	20	15	17
28.5	27	21	24	27	18	29	15	16	18	19	20
29	20	14	16	26	18	22	23	15	22	15	17
29.5	21	15	13	23	18	21	23	14	14	19	16
30	23	16	15	19	14	19	22	14	15	16	19
30.5	14	14	10	16	14	22	10	13	15	13	16
31	11	12	16	17	17	17	7	11	11	11	13
31.5	10	11	12	17	12	10	6	10	13	7	14
32	13	8	10	16	11	9	6	10	12	10	11
32.5	10	11	9	18	13	7	16	10	9	10	13
33	10	12	10	18	12	6	14	11	7	12	11
33.5	14	10	14	18	13	10	13	13	7	9	11
34	12	8	14	18	12	9	9	9	10	10	12
34.5	16	10	16	18	14	10	9	10	9	9	11
35	14	9	14	16	10	9	10	10	12	10	12
35.5	12	9	14	17	12	14	12	9	10	10	10
36	15	11	12	17	14	12	14	8	11	9	9
36.5	11	8	14	14	12	13	11	10	11	11	12
37	12	11	11	18	12	12	11	9	11	11	11
37.5	13	8	15	19	13	8	10	11	9	9	9
38	10	8	13	16	13	11	14	11	9	7	13
38.5	14	10	16	16	14	9	12	11	9	9	9
39	14	9	11	18	14	9	7	11	11	6	11
39.5	12	11	14	18	14	12	13	9	9	10	11
40	11	10	12	20	14	11	13	10	11	9	11
40.5	15	9	14	19	14	10	15	10	9	14	11
41	14	11	15	20	17	17	12	12	11	12	9
41.5	11	13	16	19	12	17	7	10	12	15	11
42	14	13	12	19	17	15	10	8	9	15	13
42.5	11	12	13	20	14	14	15	8	10	11	13
43	16	12	10	22	17	12	10	11	9	12	16
43.5	11	13	13	24	17	10	9	11	12	9	12
44	13	14	14	21	16	10	7	10	11	9	14
44.5	12	11	12	27	14	10	9	10	14	8	14
45	12	11	18	25	14	8	14	12	9	14	14
45.5	18	12	18	23	16	12	13	10	12	18	17
46	21	13	18	25	18	14	13	12	14	21	14
46.5	19	13	15	22	15	17	7	11	17	20	16
47	16	14	16	21	18	22	7	14	19	16	16
47.5	17	20	18	19	19	15	21	16	20	11	15
48	24	15	21	19	19	23	27	14	21	9	17
48.5	17	17	24	21	20	17	23	13	21	6	15
49	17	14	20	24	15	18	20	14	15	15	16
49.5	22	17	21	23	17	13	25	14	18	19	14
50	19	12	16	25	16	9	23	11	19	18	17
50.5	15	13	17	21	12	13	22	11	17	12	15
51	15	14	16	18	14	17	16	14	17	15	14
51.5	14	14	16	16	17	18	12	12	16	10	14
52	11	13	9	19	15	14	14	9	12	8	14
52.5	10	12	14	16	13	10	11	13	11	6	13
53	14	10	17	16	12	14	14	13	13	12	11
53.5	12	11	12	21	15	14	15	10	11	10	12
54	15	11	8	18	11	10	16	10	8	9	11
54.5	14	8	12	17	12	12	9	12	10	12	14
55	11	10	12	16	11	13	7	9	12	9	11
55.5	13	10	13	14	11	7	6	8	11	9	11
56	10	8	11	14	10	7	6	7	9	11	13
56.5	8	7	8	15	16	7	5	8	9	7	13
57	9	8	6	15	10	8	4	8	11	8	9
57.5	10	8	6	12	10	6	6	9	7	9	11
58	11	7	7	12	11	6	4	9	11	9	12
58.5	10	10	14	13	11	7	5	8	11	8	9
59	12	8	9	14	9	7	7	10	11	8	10
59.5	10	8	11	14	12	8	10	10	11	8	11
60	12	10	13	16	11	10	11	10	11	9	10
60.5	14	10	14	16	12	10	10	8	10	10	9
61	14	8	12	14	11	12	11	8	14	11	10
61.5	14	8	12	18	11	9	10	10	11	11	10
62	14	12	10	15	14	8	12	7	11	11	11
62.5	10	11	12	14	14	10	11	8	12	9	12
63	14	11	15	15	12	9	14	8	10	8	13
63.5	14	11	13	14	12	6	10	10	12	6	11
64	12	11	12	16	14	10	10	8	10	6	13
64.5	13	12	8	16	14	9	8	9	9	6	11
65	12	12	11	15	14	10	8	9	11	10	13
65.5	10	10	8	15	14	12	7	10	9	8	12
66	10	11	12	14	14	8	7	11	12	9	12
66.5	8	10	14	18	16	10	6	10	12	6	14
67	9	12	12	17	14	11	8	8	12	11	15
67.5	12	13	14	15	14	8	12	11	11	7	15
68	10	11	12	18	12	10	9	10	11	10	16
68.5	11	10	11	19	14	10	7	10	9	9	16
69	8	10	12	17	13	9	6	9	7	7	12
69.5	7	11	15	16	12	10	8	11	11	11	13
70	10	10	12	16	12	8	12	11	9	14	14
70.5	9	11	16	15	17	8	18	11	9	15	16
71	14	12	21	18	19	9	17	9	11	7	16
71.5	14	10	19	19	14	7	15	10	12	7	14
72	15	12	14	17	15	14	17	11	14	7	16
72.5	14	12	17	17	15	15	18	8	15	7	16
73	18	13	17	19	16	18	13	11	13	10	16
73.5	14	13	16	18	14	16	17	9	11	12	15
74	15	11	16	21	11	15	15	12	11	12	15
74.5	15	11	16	18	12	15	16	11	7	11	12
75	15	13	14	19	14	12	17	9	7	14	13
75.5	11	11	15	16	12	12	14	10	7	15	14
76	10	11	14	14	12	9	13	9	11	11	12
76.5	10	10	9	15	10	9	12	10	14	9	11
77	11	7	10	14	12	10	12	7	12	11	12
77.5	12	9	15	16	12	11	11	9	13	9	10
78	12	10	13	14	10	12	10	11	13	9	12
78.5	15	9	11	15	11	9	5	10	12	11	12
79	12	10	10	15	11	9	6	11	13	10	14
79.5	9	8	8	14	12	8	10	10	10	11	12
80	7	8	9	16	11	6	6	7	10	8	12
80.5	7	9	7	16	10	7	7	8	12	7	9
81	9	8	8	16	9	6	6	9	9	9	10
81.5	8	9	6	13	12	6	8	8	9	9	12
82	7	9	5	11	12	6	8	9	12	8	11
82.5	9	8	9	12	11	9	6	11	12	9	12
83	11	9	8	14	10	11	9	8	11	9	11
83.5	11	8	12	14	9	9	8	10	11	11	13
84	12	10	10	15	14	11	10	8	11	10	11
84.5	10	9	13	14	10	10	10	7	11	8	11
85	11	8	11	14	11	12	12	11	13	9	11
85.5	11	10	12	12	11	9	10	10	12	5	11
86	12	10	10	11	10	8	12	10	12	7	11
86.5	11	10	11	12	12	10	10	8	9	5	11
87	11	11	9	13	11	10	7	10	9	7	11
87.5	12	11	10	12	10	8	11	10	7	8	11
88	11	9	10	12	12	11	7	8	9	9	11
88.5	11	11	7	15	12	7	10	10	9	10	12
89	10	10	12	12	12	7	7	8	10	9	12
89.5	8	9	12	16	14	9	6	10	9	9	14
90	8	9	13	14	12	7	7	8	8	7	11
90.5	9	10	12	14	13	7	8	8	12	7	16
91	10	10	12	16	12	9	5	9	9	9	14
91.5	11	10	12	13	13	10	10	11	11	7	12
92	11	10	12	13	12	8	8	10	9	6	13
92.5	8	9	11	14	14	7	6	10	9	6	14
93	7	9	13	14	11	7	6	8	9	7	15
93.5	10	7	12	13	12	10	9	10	8	6	13
94	5	10	11	13	10	10	8	9	9	10	12
94.5	8	11	12	15	10	9	9	7	8	9	12
95	10	11	14	16	12	9	10	11	9	12	12
95.5	12	8	12	16	14	8	10	11	10	12	15
96	12	10	13	14	12	11	12	10	12	7	14
96.5	13	11	16	15	13	12	12	10	13	7	12
97	14	11	14	12	12	15	13	11	16	7	15
97.5	15	11	15	16	15	12	14	11	14	9	13
98	13	11	14	17	14	14	14	11	14	10	14
98.5	10	11	12	14	14	13	12	11	15	11	11
99	12	8	14	18	14	10	17	10	16	9	12
99.5	12	8	14	15	14	9	14	10	13	12	12
100	11	10	12	16	14	10	12	9	11	11	14
100.5	14	10	12	16	12	10	9	11	10	9	15
101	11	10	14	14	14	12	7	11	9	10	11
101.5	11	8	12	13	12	14	11	10	10	9	11
102	14	11	13	13	15	14	9	11	9	9	11
102.5	11	10	10	14	14	12	12	10	12	14	14
103	11	10	8	14	11	12	12	10	13	12	11
103.5	12	12	13	16	9	9	7	11	17	12	13
104	11	11	13	14	8	12	10	10	13	8	12
104.5	6	8	16	14	7	12	7	10	12	7	12
105	9	7	8	10	10	7	9	10	12	9	12
105.5	7	8	11	12	8	9	7	10	12	9	14
106	10	7	11	10	12	8	7	10	11	11	10
106.5	10	8	10	9	8	7	9	11	9	7	8
107	9	7	9	9	12	6	7	10	11	11	10
107.5	8	9	12	11	8	9	9	9	14	9	9
108	11	9	10	9	10	10	9	8	12	9	8
108.5	8	12	12	10	8	9	9	8	10	9	9
109	9	7	11	12	11	9	10	8	11	7	9
109.5	8	7	10	10	9	7	8	8	11	8	7
110	7	8	8	10	9	6	7	10	12	7	7
110.5	8	8	11	9	11	6	9	10	11	6	8
111	8	5	9	11	8	6	10	10	11	7	9
111.5	8	8	9	10	10	7	7	6	12	7	11
112	8	7	9	12	9	7	6	5	9	7	7
112.5	9	7	8	12	10	7	7	7	9	6	11
113	8	7	8	12	11	7	6	7	9	6	10
113.5	9	6	10	10	10	7	6	8	7	6	9
114	7	8	8	9	8	6	6	7	7	6	9
114.5	5	5	11	10	9	7	6	8	7	8	7
115	8	8	7	9	10	7	6	7	7	7	7
115.5	8	8	8	12	8	5	6	8	8	7	7
116	8	7	10	10	10	6	5	6	9	6	9
116.5	8	8	8	11	11	6	5	7	6	6	9
117	10	7	10	14	9	6	5	7	6	7	10
117.5	8	6	8	12	8	6	4	6	7	7	8
118	8	5	8	13	10	6	6	7	7	7	11
118.5	7	7	8	12	8	7	7	8	7	8	7
119	5	8	8	12	10	7	4	7	8	10	8
119.5	8	5	10	11	10	9	5	9	9	9	7
120	10	6	11	12	10	7	5	8	12	11	9
120.5	13	5	14	14	14	9	6	10	8	12	12
121	11	4	12	14	11	7	7	11	11	12	9
121.5	12	4	14	13	14	10	10	11	12	14	9
122	11	6	13	12	12	12	12	12	15	11	11
122.5	8	10	12	12	11	13	12	9	12	10	11
123	10	10	14	16	12	10	9	9	14	10	12
123.5	10	8	12	15	15	9	12	9	15	7	12
124	9	8	13	15	12	11	10	10	12	9	13
124.5	9	10	11	14	12	12	12	13	11	11	14
125	10	8	10	14	11	12	12	12	14	11	12
125.5	11	10	9	12	12	12	9	10	10	11	14
126	10	10	10	12	11	10	7	8	9	12	12
126.5	10	10	10	12	11	10	9	9	11	9	9
127	8	12	9	13	11	9	9	10	12	10	14
127.5	11	9	12	12	11	9	9	10	10	7	12
128	11	8	12	11	10	10	6	10	10	6	10
128.5	8	5	11	9	11	7	6	10	9	9	10
129	10	4	8	11	10	6	9	12	6	7	9
129.5	9	5	10	10	10	6	8	10	9	6	11
130	8	4	8	11	8	6	9	10	8	9	11
130.5	7	6	8	9	10	6	7	10	9	10	11
131	7	7	6	9	11	6	5	11	6	10	11
131.5	10	6	8	12	8	9	7	8	7	9	9
132	10	10	12	12	10	9	7	10	6	9	8
132.5	10	8	12	10	10	9	7	9	5	8	9
133	10	8	8	12	10	10	8	8	10	10	7
133.5	9	8	9	9	12	10	7	10	9	9	9
134	9	8	9	12	10	9	6	7	9	8	9
134.5	8	8	8	10	12	9	7	9	10	7	9
135	9	8	11	10	8	9	8	11	11	6	9
135.5	5	6	10	10	10	7	6	10	10	6	10
136	7	7	8	10	10	7	7	10	8	7	11
136.5	6	7	6	10	10	7	7	9	7	5	9
137	7	7	8	10	9	6	6	8	6	6	9
137.5	9	5	8	12	7	6	9	8	6	9	7
138	8	5	8	10	9	6	6	7	7	7	7
138.5	7	5	7	10	6	5	6	8	6	6	8
139	5	4	5	11	8	7	9	8	6	6	9
139.5	6	5	8	9	7	6	4	7	4	6	6
140	7	5	8	10	7	6	6	7	6	7	9
140.5	7	6	8	10	8	6	7	8	6	9	8
141	6	5	8	8	9	9	6	10	8	7	8
141.5	7	5	6	10	8	6	4	8	6	6	6
142	5	5	7	9	6	6	4	9	6	6	9
142.5	6	4	8	11	6	6	7	10	6	7	7
143	5	5	8	8	6	7	6	10	6	6	7
143.5	6	7	10	10	8	7	4	7	6	7	7
144	8	6	7	10	7	7	6	8	6	9	8
144.5	7	7	8	10	8	7	6	9	7	9	8
145	8	7	9	10	7	7	6	8	7	11	9
145.5	8	10	9	10	10	7	7	8	11	11	9
146	8	8	9	10	11	9	6	8	11	8	7
146.5	9	8	10	12	11	9	7	9	10	10	11
147	9	10	10	14	12	8	9	9	14	12	9
147.5	9	7	9	14	13	9	10	10	12	11	10
148	11	10	14	12	12	10	9	12	14	12	10
148.5	9	8	10	12	13	10	9	9	14	11	9
149	9	8	12	14	13	9	11	11	12	8	9
149.5	8	9	12	12	10	9	9	10	12	9	10
150	7	8	12	13	11	10	6	10	10	11	9
150.5	8	9	11	16	12	10	5	11	7	11	9
151	9	9	10	15	12	9	8	11	7	11	10
151.5	7	7	9	13	12	8	7	10	7	9	13
152	8	10	11	10	12	8	8	10	9	11	10
152.5	10	9	10	10	12	8	7	10	11	11	9
153	10	9	9	12	11	8	8	11	11	10	12
153.5	9	10	8	10	9	7	9	8	10	11	11
154	10	8	8	12	10	6	10	9	8	9	11
154.5	9	8	10	10	10	9	6	11	9	9	11
155	8	8	8	14	10	6	5	11	8	9	11
155.5	8	9	8	11	10	7	7	8	7	10	10
156	8	8	10	13	9	7	7	10	6	11	11
156.5	8	7	5	11	10	8	6	10	6	9	10
157	8	10	9	12	10	8	8	11	5	9	7
157.5	8	8	11	12	8	7	7	9	9	9	7
158	10	7	8	12	12	8	6	7	9	9	9
158.5	10	10	10	13	9	8	9	10	10	8	8
159	8	8	8	10	9	7	7	10	9	7	7
159.5	7	8	8	11	10	6	7	8	10	7	7
160	8	7	8	10	9	5	6	8	11	7	6
160.5	7	8	5	10	8	6	5	7	8	7	9
161	5	7	6	12	7	6	4	7	9	7	7
161.5	6	7	7	10	6	6	4	8	7	7	7
162	7	6	6	9	8	4	4	7	6	5	7
162.5	7	5	6	8	6	5	5	8	7	4	7
163	6	5	6	8	7	6	4	7	6	6	6
163.5	5	5	5	8	8	6	3	8	4	7	7
164	5	5	6	7	6	4	4	7	6	8	7
164.5	5	5	6	9	5	7	4	8	5	5	9
165	4	8	6	8	5	6	4	7	4	6	5
165.5	4	5	6	7	6	5	5	8	7	7	6
166	5	7	6	5	6	4	4	5	4	7	6
166.5	4	5	5	7	8	4	5	8	6	7	7
167	7	5	6	7	8	5	6	8	7	7	6
167.5	3	4	5	7	6	6	2	8	5	7	4
168	5	4	6	7	6	4	4	7	6	10	7
168.5	5	5	6	6	11	5	4	8	5	9	7
169	5	5	6	9	8	6	4	8	4	9	6
169.5	9	7	6	8	6	5	4	8	5	9	6
170	5	9	7	7	6	6	6	8	6	8	6
170.5	7	7	7	8	7	7	6	8	6	11	7
171	7	7	7	8	8	7	6	10	6	9	6
171.5	5	6	6	6	9	9	6	10	9	10	5
172	8	7	8	7	10	6	6	8	11	11	6
172.5	7	7	8	10	9	8	7	9	9	10	8
173	8	7	10	11	10	7	7	9	10	9	8
173.5	6	7	8	9	10	7	7	9	9	9	9
174	7	8	10	10	9	10	7	10	9	7	7
174.5	7	6	9	11	8	7	10	9	9	11	11
175	7	8	9	13	10	6	9	8	7	9	9
175.5	8	7	9	12	12	7	8	7	7	9	10
176	8	9	8	12	12	8	8	9	9	9	9
176.5	10	9	10	10	10	6	7	10	9	11	9
177	9	8	10	12	10	6	7	9	12	9	10
177.5	7	10	8	13	9	7	5	8	12	12	9
178	8	9	10	13	10	7	6	7	12	7	9
178.5	8	10	7	9	9	5	5	9	9	10	7
179	8	8	8	9	10	6	4	8	9	9	10
179.5	5	8	6	11	9	6	4	7	8	11	11
180	5	8	7	10	11	6	5	8	6	10	7
180.5	7	7	6	10	6	7	6	7	6	11	9
181	8	8	8	11	8	8	5	8	9	10	9
181.5	9	9	8	10	10	9	6	9	7	8	9
182	7	7	7	8	9	9	7	7	11	8	7
182.5	7	8	8	9	9	7	6	7	11	8	7
183	7	8	7	8	8	7	7	7	11	6	7
183.5	6	9	8	8	9	6	6	7	12	8	8
184	7	7	6	9	10	7	4	8	8	8	7
184.5	5	6	6	9	8	5	4	6	6	7	7
185	5	7	6	8	10	6	4	5	6	9	10
185.5	5	7	6	9	8	5	4	8	6	9	7
186	7	7	7	10	8	6	6	6	4	7	9
186.5	7	7	5	8	9	5	4	7	4	7	6
187	6	5	5	6	8	4	6	5	5	9	6
187.5	4	5	6	8	8	5	3	7	4	6	6
188	5	5	7	8	12	6	8	6	6	9	7
188.5	4	6	5	6	7	5	6	6	6	8	9
189	6	4	5	6	8	5	6	7	5	8	6
189.5	7	7	5	7	8	4	4	5	5	7	5
190	4	5	5	6	8	6	5	5	7	7	7
190.5	4	6	6	6	10	6	7	7	6	7	6
191	7	6	7	7	6	6	4	7	4	7	7
191.5	8	7	6	7	6	6	4	6	5	11	6
192	5	4	5	8	8	4	5	7	4	11	6
192.5	5	5	6	10	7	4	6	8	4	10	5
193	4	7	7	7	9	3	6	8	5	11	6
193.5	5	5	8	7	8	4	7	8	7	13	7
194	3	7	9	10	9	4	6	7	6	13	7
194.5	5	9	10	11	10	6	7	8	7	9	8
195	4	8	7	12	10	7	7	10	8	11	7
195.5	3	5	10	14	10	7	6	8	12	9	6
196	4	8	10	12	10	7	8	7	11	11	9
196.5	4	8	8	11	12	7	7	10	11	10	9
197	5	7	8	9	9	8	7	10	11	11	10
197.5	9	7	8	11	10	7	7	9	11	10	7
198	7	9	9	11	11	8	6	9	10	13	10
198.5	8	9	6	10	10	8	8	10	7	12	7
199	11	7	9	11	10	7	7	8	7	9	7
199.5	9	9	7	11	8	7	8	11	6	11	10
200	11	10	8	13	6	7	7	8	5	11	7
200.5	10	8	10	10	8	8	6	8	5	11	9
201	10	10	8	10	8	8	5	10	6	11	9
201.5	11	10	9	9	10	7	6	9	6	10	9
202	11	10	7	8	8	4	4	9	7	8	9
202.5	11	8	6	9	10	6	4	8	7	9	9
203	10	6	8	9	7	7	4	9	8	7	9
203.5	10	8	8	9	7	7	4	13	8	11	7
204	9	10	6	9	7	7	5	10	10	11	8
204.5	7	8	7	9	8	6	7	10	11	11	9
205	8	8	7	10	10	8	6	8	11	12	6
205.5	8	8	6	8	8	7	5	8	12	9	7
206	8	8	6	9	6	8	6	8	11	9	8
206.5	8	7	8	9	7	9	7	7	9	12	8
207	8	7	8	8	6	6	6	7	9	10	6
207.5	10	7	8	8	7	6	4	7	7	10	8
208	6	9	7	8	10	3	6	8	7	9	7
208.5	5	5	6	9	6	6	5	8	6	11	8
209	4	5	6	7	6	5	4	8	5	8	7
209.5	5	8	8	8	9	6	4	8	5	11	7
210	5	4	5	10	6	5	3	7	5	11	7
210.5	4	6	5	6	6	5	4	8	6	12	6
211	5	5	7	6	6	3	5	8	5	9	8
211.5	5	5	5	6	8	4	4	7	5	11	7
212	7	4	6	6	8	6	3	6	6	10	6
212.5	5	5	6	4	6	4	2	5	5	9	8
213	6	5	5	6	6	4	5	6	4	10	6
213.5	5	5	8	6	8	4	4	7	6	9	6
214	4	5	8	5	10	4	3	6	4	8	7
214.5	5	5	6	7	7	4	2	8	4	9	6
215	7	5	7	7	8	3	4	10	4	9	6
215.5	6	5	8	8	6	6	4	8	5	12	6
216	8	4	5	7	6	3	5	8	4	12	6
216.5	8	7	6	6	6	4	6	8	4	15	9
217	7	6	7	6	5	6	7	8	6	15	10
217.5	9	10	7	6	10	4	7	10	6	13	7
218	7	5	8	6	10	6	7	9	10	13	9
218.5	10	8	11	8	10	8	7	8	12	13	8
219	5	7	8	13	10	7	7	8	11	11	7
219.5	5	7	8	13	10	8	7	11	10	12	9
220	4	8	9	12	10	7	9	9	14	11	10
220.5	5	7	9	14	11	10	9	8	14	9	9
221	8	8	12	13	13	7	9	9	13	8	14
221.5	8	10	8	12	11	9	6	10	15	7	11
222	12	9	11	11	9	9	6	9	11	7	9
222.5	10	8	8	13	8	7	5	10	9	9	11
223	8	7	10	12	8	9	10	8	12	9	10
223.5	8	10	10	14	6	7	6	8	15	7	12
224	11	9	9	12	10	8	6	10	12	8	12
224.5	10	9	8	10	10	9	6	8	14	6	9
225	11	10	6	10	10	6	4	10	12	9	10
225.5	8	9	6	10	8	7	5	8	11	8	11
226	8	9	6	11	8	6	5	9	13	9	10
226.5	9	10	5	10	9	5	4	10	12	7	12
227	8	8	8	7	8	6	4	8	12	9	9
227.5	8	5	7	8	11	8	6	8	9	9	12
228	10	7	6	12	8	6	6	8	8	8	11
228.5	9	7	9	8	9	6	5	8	11	7	10
229	9	7	7	6	7	6	6	9	10	10	10
229.5	7	7	9	8	10	6	6	7	10	9	7
230	8	8	7	9	8	7	5	8	11	8	9
230.5	5	5	8	10	8	6	4	7	11	7	9
231	8	7	8	8	8	6	5	8	11	6	7
231.5	5	7	5	9	8	6	4	5	10	6	7
232	5	5	7	11	10	4	2	7	8	7	9
